# Supplementary material for: Platelet transcriptome profiles provide potential therapeutic targets for elderly acute myelocytic leukemia patients
Source: J Transl Med. 2021 Sep 10;19:388. doi: 10.1186/s12967-021-03041-8 (PMC8431913; doi:10.1186/s12967-021-03041-8)
Supplement: Supplementary file 1 — Additional file 1. Quality control details of platelet RNA-seq. [file 12967_2021_3041_MOESM1_ESM.xlsx]

## Sheet: fastp_result_leukemia
tittle	BXB005	BXB006	BXB016	BXB018	BXB019	BXB001	BXB002	BXB004	BXB007	BXB008	BXB009	BXB010	BXB011	BXB012	BXB013	BXB014	BXB015
total reads:	5.020170 M	48.947128 M	21.082797 M	21.829950 M	20.262462 M	8.809456 M	4.159162 M	3.498964 M	38.036304 M	2.669384 M	1.337474 M	3.989854 M	332.948000 K	35.616946 M	41.215864 M	29.466490 M	28.212516 M
total bases:	753.025500 M	7.342069 G	1.054140 G	1.091498 G	1.013123 G	1.321418 G	623.874300 M	524.844600 M	5.705445 G	400.407600 M	200.621100 M	598.478100 M	49.942200 M	5.342542 G	6.182380 G	4.419974 G	4.231877 G
Q20 bases:	727.469712 M (96.606252%)	7.070049 G (96.295044%)	1.042306 G (98.877381%)	1.074870 G (98.476669%)	1.002673 G (98.968557%)	1.290980 G (97.696545%)	606.983808 M (97.292645%)	509.374904 M (97.052519%)	5.244252 G (91.916629%)	388.022786 M (96.906948%)	188.860885 M (94.138097%)	579.344930 M (96.803029%)	47.882468 M (95.875768%)	5.145673 G (96.315068%)	5.956134 G (96.340479%)	3.983004 G (90.113749%)	3.152728 G (74.499504%)
Q30 bases:	696.183412 M (92.451506%)	6.748815 G (91.919794%)	1.013919 G (96.184485%)	1.026929 G (94.084404%)	971.277303 M (95.869624%)	1.251338 G (94.696553%)	586.616594 M (94.028011%)	490.920544 M (93.536362%)	4.941671 G (86.613254%)	374.721442 M (93.584997%)	179.950227 M (89.696561%)	559.456686 M (93.479893%)	45.472359 M (91.049972%)	4.919931 G (92.089703%)	5.698005 G (92.165241%)	3.683476 G (83.337061%)	2.553818 G (60.347158%)
GC content:	0.4939	0.4637	0.4327	0.4896	0.4993	0.5428	0.526	0.5424	0.4539	0.4635	0.4419	0.4504	0.4933	0.5459	0.5404	0.4409	0.493
total reads:	4.834200 M	46.835658 M	21.082527 M	21.829771 M	20.262380 M	8.662706 M	4.071730 M	3.408530 M	31.875332 M	2.611424 M	1.251348 M	3.852260 M	320.658000 K	34.337188 M	39.561184 M	26.419024 M	22.051326 M
total bases:	709.160236 M	6.863313 G	1.054126 G	1.091489 G	1.013119 G	1.172849 G	563.537504 M	474.549580 M	4.309827 G	352.011036 M	155.131530 M	536.426516 M	45.342252 M	4.865260 G	5.604643 G	3.672798 G	2.969593 G
Q20 bases:	692.500760 M (97.650816%)	6.692613 G (97.512871%)	1.042299 G (98.877955%)	1.074866 G (98.477034%)	1.002671 G (98.968739%)	1.153915 G (98.385652%)	552.423975 M (98.027899%)	464.543552 M (97.891468%)	4.134237 G (95.925829%)	344.264382 M (97.799315%)	149.301080 M (96.241609%)	525.026835 M (97.874885%)	43.985338 M (97.007396%)	4.734613 G (97.314681%)	5.463110 G (97.474717%)	3.455583 G (94.085841%)	2.424444 G (81.642305%)
Q30 bases:	666.211150 M (93.943670%)	6.428563 G (93.665609%)	1.013913 G (96.185172%)	1.026925 G (94.084837%)	971.275641 M (95.869848%)	1.121979 G (95.662694%)	535.733389 M (95.066146%)	449.494549 M (94.720250%)	3.970404 G (92.124437%)	333.900247 M (94.855051%)	143.795149 M (92.692407%)	509.528598 M (94.985722%)	41.999578 M (92.627905%)	4.548293 G (93.485085%)	5.253320 G (93.731584%)	3.264515 G (88.883588%)	2.076332 G (69.919744%)
GC content:	0.4967	0.4658	0.4327	0.4896	0.4993	0.5493	0.5313	0.5491	0.4617	0.4631	0.4407	0.4493	0.4954	0.554	0.5486	0.4355	0.4869
reads passed filters:	4.834200 M (96.295544%)	46.835658 M (95.686223%)	21.082527 M (99.998719%)	21.829771 M (99.999180%)	20.262380 M (99.999595%)	8.662706 M (98.334176%)	4.071730 M (97.897846%)	3.408530 M (97.415406%)	31.875332 M (83.802390%)	2.611424 M (97.828713%)	1.251348 M (93.560548%)	3.852260 M (96.551403%)	320.658000 K (96.308733%)	34.337188 M (96.406885%)	39.561184 M (95.985332%)	26.419024 M (89.657859%)	22.051326 M (78.161501%)
reads with low quality:	185.436000 K (3.693819%)	2.073948 M (4.237119%)	270 (0.001281%)	179 (0.000820%)	82 (0.000405%)	146.724000 K (1.665528%)	87.432000 K (2.102154%)	90.434000 K (2.584594%)	6.160534 M (16.196458%)	57.960000 K (2.171287%)	86.126000 K (6.439452%)	137.594000 K (3.448597%)	12.290000 K (3.691267%)	1.279370 M (3.592026%)	1.654228 M (4.013571%)	3.047368 M (10.341809%)	6.161126 M (21.838272%)
reads with too many N:	534 (0.010637%)	37.522000 K (0.076658%)	0 (0.000000%)	0 (0.000000%)	0 (0.000000%)	26 (0.000295%)	0 (0.000000%)	0 (0.000000%)	418 (0.001099%)	0 (0.000000%)	0 (0.000000%)	0 (0.000000%)	0 (0.000000%)	388 (0.001089%)	452 (0.001097%)	98 (0.000333%)	64 (0.000227%)
reads too short:	0 (0.000000%)	0 (0.000000%)	0 (0.000000%)	0 (0.000000%)	0 (0.000000%)	0 (0.000000%)	0 (0.000000%)	0 (0.000000%)	20 (0.000053%)	0 (0.000000%)	0 (0.000000%)	0 (0.000000%)	0 (0.000000%)	0 (0.000000%)	0 (0.000000%)	0 (0.000000%)	0 (0.000000%)

## Sheet: QC
tittle	BXB005	BXB006	BXB007	BXB016	BXB018	BXB019	BXB001	BXB002	BXB004	BXB008	BXB009	BXB010	BXB011	BXB012	BXB013	BXB014	RBXB015
Numberofinputreads	2417100	23417829	19713264	21082527	21829771	20262380	4331353	28538268	25815366	23417620	16190679	16841846	18019229	17168594	19780592	13209512	11025663
Averageinputreadlength	293	293	50	50	50	50	270	276	277	268	246	277	281	283	283	278	269
UNIQUEREADS:
Uniquelymappedreadsnumber	2129941	22072639	8178999	8849892	1562685	16817652	2972543	22350671	20158434	21683608	13824530	15771640	16314335	11592295	14700130	9886301	3213646
Uniquelymappedreads%	88.12%	94.26%	41.49%	41.98%	7.16%	83.00%	68.63%	78.32%	78.09%	92.60%	85.39%	93.65%	90.54%	67.52%	74.32%	74.84%	29.15%
Averagemappedlength	291.15	290.84	49.17	48.75	48.59	49.55	255.65	269.01	270.11	265.89	240.24	276.24	277.89	278.55	270.1	274.56	237.68
Numberofsplices:Total	2450499	25330848	191328	76103	93273	2473678	2283373	20189799	18395571	9340347	5228955	6495007	13347820	8554633	10213875	4750496	710080
Numberofsplices:Annotated(sjdb)	2422598	25049823	158200	42544	85301	2421370	1922068	19226022	17131595	9107530	5075723	6339103	12966430	8416140	9388479	4618785	675956
Numberofsplices:GT/AG	2428496	25095997	180912	62763	90362	2442891	2220933	19910114	18178498	9245215	5170541	6417956	13197252	8490225	10035467	4697982	692842
Numberofsplices:GC/AG	12232	133523	1700	768	365	17785	23653	115024	69474	56198	32246	45294	88224	33463	80367	19914	2334
Numberofsplices:AT/AC	1590	18030	79	194	40	2475	865	10050	4158	9317	3784	6560	14838	3024	3165	4374	634
Numberofsplices:Non-canonical	8181	83298	8637	12378	2506	10527	37922	154611	143441	29617	22384	25197	47506	27921	94876	28226	14270
Mismatchrateperbase,%| 0.25%
Deletionrateperbase	0.01%	0.01%	0.01%	0.01%	0.01%	0.00%	0.01%	0.01%	0.01%	0.04%	0.03%	0.01%	0.01%	0.01%	0.01%	0.01%	0.02%
Deletionaveragelength	1.53	1.59	1.22	1.24	1.59	1.5	1.72	1.57	1.41	1.08	1.33	1.42	1.49	1.32	1.76	1.61	1.13
Insertionrateperbase	0.01%	0.01%	0.01%	0.01%	0.00%	0.00%	0.01%	0.01%	0.00%	0.01%	0.01%	0.01%	0.01%	0.01%	0.01%	0.01%	0.00%
Insertionaveragelength	1.62	1.58	1.16	1.46	1.13	1.21	1.75	1.65	1.52	1.59	1.61	1.72	1.67	1.3	1.64	1.69	1.78
MULTI-MAPPINGREADS:
Numberofreadsmappedtomultipleloci	231660	787661	1079710	1796993	311836	2106645	388211	4026638	3847571	682289	582290	362379	544752	4616957	2768328	686002	1366275
%ofreadsmappedtomultipleloci	9.58%	3.36%	5.48%	8.52%	1.43%	10.40%	8.96%	14.11%	14.90%	2.91%	3.60%	2.15%	3.02%	26.89%	14.00%	5.19%	12.39%
Numberofreadsmappedtotoomanyloci	683	6860	117318	131512	22594	76386	3661	58425	7609	3667	8165	18889	5319	1292	14491	188532	521600
%ofreadsmappedtotoomanyloci	0.03%	0.03%	0.60%	0.62%	0.10%	0.38%	0.08%	0.20%	0.03%	0.02%	0.05%	0.11%	0.03%	0.01%	0.07%	1.43%	4.73%
UNMAPPEDREADS:
%ofreadsunmapped:toomanymismatches	0.00%	0.00%	0.00%	0.00%	0.00%	0.00%	0.00%	0.00%	0.00%	0.00%	0.00%	0.00%	0.00%	0.00%	0.00%	0.00%	0.00%
%ofreadsunmapped:tooshort	2.25%	2.33%	51.96%	48.59%	91.15%	5.97%	20.43%	7.30%	6.96%	4.45%	10.89%	3.95%	6.33%	5.56%	11.58%	18.29%	53.66%
%ofreadsunmapped:other	0.02%	0.02%	0.48%	0.29%	0.16%	0.26%	1.89%	0.07%	0.02%	0.03%	0.08%	0.14%	0.08%	0.02%	0.03%	0.25%	0.08%
CHIMERICREADS:
Numberofchimericreads	0	0	0	0	0	0	0	0	0	0	0	0	0	0	0	0	0
%ofchimericreads	0.00%	0.00%	0.00%	0.00%	0.00%	0.00%	0.00%	0.00%	0.00%	0.00%	0.00%	0.00%	0.00%	0.00%	0.00%	0.00%	0.00%
