# Supplementary material for: Platelet transcriptome profiles provide potential therapeutic targets for elderly acute myelocytic leukemia patients
Source: J Transl Med. 2021 Sep 10;19:388. doi: 10.1186/s12967-021-03041-8 (PMC8431913; doi:10.1186/s12967-021-03041-8)
Supplement: Supplementary file 2 — Additional file 2. Differential transcript levels of genes in platelets between young and elderly AML patients. [file 12967_2021_3041_MOESM2_ESM.xlsx]

## Sheet: All_diff_results
	genename	baseMean	log2FoldChange	lfcSE	stat	pvalue	padj	BXB015	BXB016	BXB018	BXB019	BXB004	BXB012	BXB014	BXB005	BXB006	BXB007	BXB001	BXB002	BXB008	BXB009	BXB010	BXB011	BXB013
ENSG00000000003	TSPAN6	0.788393	1.16501	2.11114	0.551839	0.581059	NA	0	0	0	4	4	0	3	2	0	2	1	3	0	0	0	0	0
ENSG00000000005	TNMD	0.167368	3.07094	3.04853	1.00735	0.313767	NA	0	0	0	0	0	0	4	0	1	0	0	0	0	0	0	0	0
ENSG00000000419	DPM1	95.9964	0.225297	1.01478	0.222016	0.824301	0.934729	55	0	2	729	47	168	171	107	1059	46	63	577	1	0	9	161	150
ENSG00000000457	SCYL3	29.9644	-0.271694	0.966407	-0.281139	0.778604	0.916514	0	4	2	317	7	0	33	27	278	102	13	44	7	0	145	237	30
ENSG00000000460	C1orf112	85.3007	1.63145	1.0147	1.60782	0.107874	0.36797	0	0	4	760	1048	13	76	10	69	6	21	110	651	2	310	85	50
ENSG00000000938	FGR	816.752	-1.905	0.982553	-1.93883	0.0525226	0.248769	0	4	95	585	131	245	71	71	392	2799	192	3845	1478	336	6361	3284	993
ENSG00000000971	CFH	5.74444	2.01293	1.36556	1.47406	0.140464	0.417539	1	1	0	32	13	31	13	0	2440	0	3	2	0	0	0	60	0
ENSG00000001036	FUCA2	123.915	0.276345	0.947661	0.291608	0.770587	0.912876	89	0	5	862	104	32	189	90	1295	151	79	354	0	1	163	878	196
ENSG00000001084	GCLC	40.9476	0.705276	0.856267	0.823664	0.41013	0.700798	0	2	1	407	197	69	74	10	91	103	10	58	352	4	0	146	93
ENSG00000001167	NFYA	28.1064	-0.516185	0.945026	-0.546213	0.58492	0.821955	1	0	1	293	9	32	87	19	301	263	16	32	0	0	156	94	43
ENSG00000001460	STPG1	14.4868	0.220164	1.04612	0.210459	0.833309	0.938619	1	0	0	267	16	24	39	7	81	11	10	26	0	3	0	121	28
ENSG00000001461	NIPAL3	209.02	-0.510409	0.719303	-0.709588	0.477959	0.754577	5	1	17	1157	103	223	637	63	1031	763	130	448	644	0	1815	2044	373
ENSG00000001497	LAS1L	107.406	-1.16145	0.951224	-1.22101	0.222084	0.524534	12	0	0	1095	26	83	185	80	1184	296	74	247	1	0	733	1195	340
ENSG00000001561	ENPP4	31.1611	-0.448167	1.04696	-0.428067	0.668602	0.865142	0	0	5	362	8	51	5	27	307	72	14	101	0	0	265	38	74
ENSG00000001617	SEMA3F	1.72168	1.78953	2.03063	0.881265	0.378174	NA	0	1	0	2	0	0	1	0	3	2	1	0	0	0	0	0	0
ENSG00000001626	CFTR	0.540652	3.42422	3.03316	1.12893	0.258928	NA	0	0	0	0	0	0	13	0	3	0	0	0	0	0	0	0	0
ENSG00000001629	ANKIB1	41.6353	-0.419578	0.807817	-0.519398	0.603483	0.831881	1	2	1	622	42	8	72	4	131	775	7	42	159	2	72	202	51
ENSG00000001630	CYP51A1	2.85728	-0.521246	1.46489	-0.355827	0.72197	0.892381	0	0	0	63	3	0	0	2	22	0	8	10	1	0	4	2	11
ENSG00000001631	KRIT1	32.6363	-0.687005	0.974559	-0.70494	0.480848	0.756753	0	0	2	478	23	34	33	13	283	413	17	97	0	0	155	85	70
ENSG00000002016	RAD52	383.518	1.49526	1.37914	1.0842	0.278276	0.584179	0	70	0	220	3	6	3913	10	117	4043	17	48	1101	0	344	2252	33
ENSG00000002079	MYH16	17.096	3.17619	2.04248	1.55507	0.11993	0.387934	0	1	10	2	0	0	6	0	1	1	1	0	0	5	0	0	0
ENSG00000002330	BAD	34.1682	-1.11693	0.724857	-1.54089	0.123343	0.392871	0	0	1	291	152	37	14	17	80	62	13	178	434	904	151	479	27
ENSG00000002549	LAP3	169.996	-1.40868	0.806223	-1.74726	0.0805918	0.312241	3	0	1	1511	176	17	302	254	1912	184	127	321	1762	2	203	1322	259
ENSG00000002586	CD99	5106.18	-1.23334	0.860142	-1.43388	0.151608	0.434098	87	18	85	25534	13978	2534	3118	2238	107060	6358	724	8685	7473	1692	1574	10006	2513
ENSG00000002587	HS3ST1	542.924	9.20576	1.56986	5.86405	4.51705e-09	6.2403e-06	0	295	101	71	1	0	122	0	8	0	0	3	41	0	1	13	10
ENSG00000002726	AOC1	5.40072	-1.29108	1.68266	-0.767288	0.44291	0.728235	0	0	0	39	1	0	13	1	75	0	0	12	0	0	0	145	61
ENSG00000002745	WNT16	0.863321	0.627079	1.89464	0.330976	0.740663	NA	0	0	0	7	0	6	0	1	3	2	1	1	0	0	0	19	0
ENSG00000002746	HECW1	12.3133	6.8664	2.13109	3.22202	0.0012729	0.0407379	0	0	11	0	0	0	15	0	0	1	0	2	0	0	0	0	0
ENSG00000002822	MAD1L1	102.881	-0.00874399	0.696099	-0.0125614	0.989978	0.997644	26	0	13	1014	52	164	60	35	333	311	25	146	1577	3	66	721	182
ENSG00000002834	LASP1	392.001	1.63636	0.850019	1.92509	0.0542177	0.252265	2	2	186	4037	411	339	106	50	561	286	171	989	549	4	1152	685	728
ENSG00000002919	SNX11	76.7124	-1.32393	0.674598	-1.96254	0.0496998	0.24138	0	1	0	891	42	91	36	54	404	484	44	215	340	2	450	595	292
ENSG00000002933	TMEM176A	27.336	-1.16922	1.19535	-0.978134	0.328008	0.632146	0	0	5	149	7	10	0	0	75	105	13	4	88	0	54	243	386
ENSG00000003056	M6PR	260.46	-1.24951	0.775367	-1.61151	0.107068	0.366504	0	8	12	1958	126	210	141	339	3718	98	305	865	703	3	448	1692	395
ENSG00000003096	KLHL13	25.7311	-1.27348	1.48921	-0.855135	0.392477	0.685349	0	0	0	230	14	0	76	4	96	25	93	6	0	0	0	58	178
ENSG00000003137	CYP26B1	0.291291	1.98401	3.02473	0.655928	0.51187	NA	0	0	0	0	0	0	5	0	0	3	0	0	0	0	0	4	0
ENSG00000003147	ICA1	68.7308	-2.39427	1.05685	-2.26549	0.0234828	0.161066	0	1	1	627	6	0	4	53	481	286	2	183	518	0	986	797	91
ENSG00000003249	DBNDD1	0.521638	2.52432	2.74513	0.919562	0.357802	NA	0	0	0	27	0	0	3	0	1	0	1	2	0	0	0	0	25
ENSG00000003393	ALS2	78.664	1.15804	0.928237	1.24757	0.212188	0.513188	6	0	0	4600	10	15	174	45	248	93	28	66	440	3	49	102	169
ENSG00000003400	CASP10	93.1785	0.0306507	0.862382	0.0355419	0.971648	0.990095	28	264	0	621	3	116	375	24	347	627	74	194	67	0	699	174	172
ENSG00000003402	CFLAR	629.457	0.418067	0.689186	0.60661	0.54411	0.799282	268	62	37	2328	517	480	542	88	1240	2280	212	2352	3826	1	4437	1435	700
ENSG00000003436	TFPI	234.858	1.4052	0.746042	1.88355	0.0596264	0.265651	0	384	17	6666	356	683	651	145	1293	322	27	116	1139	7	183	441	168
ENSG00000003509	NDUFAF7	32.8636	-1.39817	0.980424	-1.42609	0.153844	0.43739	0	0	0	228	0	52	57	11	164	98	33	166	405	0	42	74	233
ENSG00000003756	RBM5	359.688	-1.20533	0.862192	-1.39798	0.162118	0.448904	274	1	13	2107	37	174	682	127	1153	8084	110	219	23	3732	1791	1379	396
ENSG00000003987	MTMR7	11.3788	4.45754	1.4976	2.97646	0.00291593	0.0610357	0	7	0	19	0	5	8	2	12	89	0	1	0	0	0	3	0
ENSG00000003989	SLC7A2	1.41804	2.06244	2.69712	0.764681	0.444462	NA	1	0	0	0	0	0	2	0	5	122	0	0	0	1	0	0	0
ENSG00000004059	ARF5	310.975	0.142751	0.613897	0.232533	0.816124	0.932055	34	2	57	1782	749	267	96	48	1067	612	88	1191	1481	2128	839	3177	728
ENSG00000004139	SARM1	1.6661	0.306458	1.56924	0.195291	0.845165	NA	0	0	0	11	2	10	1	0	8	10	0	11	0	0	0	48	1
ENSG00000004142	POLDIP2	220.126	0.311526	0.796563	0.391087	0.695733	0.879498	60	0	35	2600	119	246	210	35	261	420	81	216	1865	0	966	2566	441
ENSG00000004399	PLXND1	102.444	0.343522	1.03152	0.333025	0.739115	0.898505	2	2	2	3273	2	4	395	64	77	896	72	294	83	0	15	215	384
ENSG00000004455	AK2	593.496	-2.68273	0.783624	-3.42349	0.000618219	0.0285403	10	0	0	1935	66	173	685	484	14806	1436	255	2062	2173	1174	1345	6124	1156
ENSG00000004468	CD38	292.285	0.187531	1.05001	0.1786	0.858252	0.946521	4	1	36	7664	11	71	587	50	312	189	754	516	80	0	364	621	812
ENSG00000004478	FKBP4	155.886	0.435976	1.12956	0.385968	0.69952	0.881673	8	0	56	497	89	34	116	93	406	198	72	618	1	31	0	131	315
ENSG00000004487	KDM1A	60.4038	0.482535	1.12904	0.427384	0.6691	0.865196	0	0	1	1907	3	39	290	22	248	799	9	60	0	1	41	226	140
ENSG00000004534	RBM6	1092.7	1.12752	1.04648	1.07744	0.281283	0.587293	112	182	1	2860	33	307	8262	144	1820	4413	112	321	5829	0	6662	5321	275
ENSG00000004660	CAMKK1	6.93938	0.334932	1.41385	0.236893	0.812739	0.931319	0	1	0	234	1	0	2	0	6	2	3	36	0	0	93	3	12
ENSG00000004700	RECQL	48.377	-1.01075	0.916253	-1.10313	0.269971	0.575488	0	0	0	635	9	123	25	59	972	174	27	36	307	1	44	122	61
ENSG00000004766	VPS50	23.8359	-0.447183	0.975134	-0.458587	0.646531	0.855549	4	0	0	283	27	1	69	8	182	166	18	25	0	1	77	60	142
ENSG00000004776	HSPB6	0.0757813	1.23087	3.04259	0.404548	0.68581	NA	0	0	0	1	0	0	0	0	1	0	0	55	0	0	0	5	0
ENSG00000004777	ARHGAP33	17.0594	1.09876	1.32163	0.831371	0.405764	0.697507	2	0	6	295	0	20	3	0	5	180	2	54	0	1	0	38	25
ENSG00000004779	NDUFAB1	223.465	0.459262	1.00181	0.458432	0.646642	0.855549	178	0	0	666	40	64	954	138	1832	649	94	1276	116	0	204	806	381
ENSG00000004799	PDK4	16.0726	-0.648749	1.49135	-0.435009	0.663556	0.86287	0	0	5	18	1	1	2	11	63	0	5	4	0	1	0	14	242
ENSG00000004809	SLC22A16	61.2384	0.33177	1.06672	0.311019	0.755786	0.905436	1	0	0	1628	102	18	248	60	193	86	18	209	0	0	404	472	68
ENSG00000004838	ZMYND10	2.90019	-0.539618	1.21755	-0.443201	0.65762	0.860085	0	0	0	38	8	0	1	1	14	13	2	11	0	0	9	51	17
ENSG00000004846	ABCB5	3.72622	1.82564	1.62736	1.12184	0.261931	0.567324	1	0	0	0	47	0	7	1	0	2	2	3	0	0	0	14	18
ENSG00000004848	ARX	0.0821079	1.85816	3.04497	0.610239	0.541704	NA	0	0	0	0	0	0	1	0	0	0	0	0	0	0	0	4	0
ENSG00000004864	SLC25A13	27.6107	-0.349435	0.900296	-0.388134	0.697917	0.880791	0	0	0	378	3	17	134	8	201	244	13	8	124	1	74	257	55
ENSG00000004866	ST7	65.5518	2.53272	0.944886	2.68045	0.00735239	0.0885419	33	0	20	89	254	169	41	17	43	221	15	36	0	0	36	144	36
ENSG00000004897	CDC27	161.532	0.849196	0.908164	0.935069	0.349753	0.650745	156	0	1	356	328	297	127	66	228	175	27	260	2368	0	238	399	181
ENSG00000004939	SLC4A1	5425.73	1.18868	1.43997	0.825485	0.409096	0.699608	449	1579	0	264	16032	4835	47	59	16	4235	21	142	692	25	241	6085	70979
ENSG00000004948	CALCR	0.18341	2.75279	3.04275	0.904708	0.36562	NA	0	0	0	0	0	0	4	0	0	1	0	0	0	0	0	1	0
ENSG00000004961	HCCS	60.9139	-0.695573	0.697827	-0.99677	0.318876	0.624491	2	1	1	267	169	29	333	34	538	19	28	79	480	4442	267	761	73
ENSG00000004975	DVL2	42.269	-0.18921	1.20206	-0.157404	0.874926	0.953054	1	0	0	1592	1	14	44	3	12	224	34	57	3	0	5	912	234
ENSG00000005001	PRSS22	0.263043	0.248568	3.02547	0.0821583	0.934521	NA	0	0	0	3	0	0	0	0	0	2	0	3	0	0	0	11	1
ENSG00000005007	UPF1	42.0357	1.36866	1.02401	1.33657	0.181363	0.473187	0	6	12	247	21	37	50	1	51	158	2	86	0	1	303	81	23
ENSG00000005020	SKAP2	803.309	1.03067	0.565379	1.82298	0.0683065	0.286898	97	138	31	2740	2969	850	615	317	3131	2970	280	882	2332	22	1794	1716	1133
ENSG00000005022	SLC25A5	787.216	-0.417991	0.783215	-0.533686	0.593559	0.826267	260	0	63	3210	184	458	1530	505	8502	721	526	1921	1480	3643	443	1366	5020
ENSG00000005059	MCUB	77.6659	-0.0294915	0.876521	-0.033646	0.973159	0.990912	0	296	7	509	22	348	52	9	78	105	7	85	674	1	116	1441	392
ENSG00000005073	HOXA11	0.201865	0.731923	3.0273	0.241774	0.808955	NA	0	0	0	0	0	0	1	0	11	1	0	0	0	0	0	0	0
ENSG00000005075	POLR2J	150.922	-0.482952	0.714001	-0.676402	0.498786	0.768983	1	1	2	322	368	308	379	54	776	766	54	499	1335	1	568	1529	199
ENSG00000005100	DHX33	51.0666	0.0623706	0.93646	0.0666025	0.946898	0.980242	21	6	0	156	5	3	118	13	61	450	5	135	428	1	6	138	230
ENSG00000005102	MEOX1	0.561028	0.0328845	2.4887	0.0132135	0.989457	NA	0	0	0	9	0	0	0	3	2	0	0	2	0	0	0	3	1
ENSG00000005108	THSD7A	26.2242	4.22586	2.95105	1.43198	0.152149	0.434807	0	3	0	2058	0	0	88	0	0	0	0	0	0	0	81	0	1
ENSG00000005156	LIG3	36.5704	-0.891754	0.939379	-0.949302	0.342467	0.644118	0	0	1	531	10	19	72	27	393	263	23	133	0	3	38	155	116
ENSG00000005175	RPAP3	52.5786	-0.608431	0.724264	-0.840069	0.40087	0.692685	0	0	1	593	40	53	150	74	610	111	20	103	244	1	159	268	99
ENSG00000005187	ACSM3	87.6728	-0.995919	1.02159	-0.974872	0.329624	0.633063	0	1	5	1201	88	44	16	119	803	824	66	224	0	0	160	571	82
ENSG00000005189	REXO5	41.0537	-0.796934	1.00834	-0.790339	0.42933	0.716439	0	796	0	411	35	37	93	41	109	94	66	231	0	0	72	102	213
ENSG00000005194	CIAPIN1	159.596	-1.20009	0.850609	-1.41086	0.158286	0.443553	0	1	16	988	93	81	106	94	2680	47	117	596	959	0	344	1732	271
ENSG00000005206	SPPL2B	91.6693	1.76464	0.869741	2.02892	0.0424663	0.222204	28	23	3	1730	55	21	42	13	56	198	32	242	2	0	134	396	163
ENSG00000005238	FAM214B	110.341	0.426269	0.865985	0.492236	0.622553	0.843882	3	362	3	1413	595	151	47	7	49	330	52	265	46	0	1114	528	306
ENSG00000005243	COPZ2	12.3104	4.86081	1.60574	3.02715	0.00246872	0.0568422	0	0	11	14	2	0	1	0	1	78	0	4	0	0	0	24	1
ENSG00000005249	PRKAR2B	308.434	0.496703	0.917393	0.541429	0.588212	0.823332	142	9	17	85	3301	1300	33	35	176	676	11	190	6319	11677	338	1199	114
ENSG00000005302	MSL3	459.25	2.54469	0.995132	2.55714	0.0105536	0.106228	3	195	57	874	33	244	157	108	1132	622	33	247	116	0	1348	566	195
ENSG00000005339	CREBBP	82.559	-0.825343	0.719773	-1.14667	0.251517	0.557142	1	6	2	449	54	39	143	22	128	992	9	164	427	5	690	410	73
ENSG00000005379	TSPOAP1	35.1436	0.106924	1.01375	0.105473	0.916	0.969264	4	5	1	398	1	36	36	8	60	33	4	165	406	0	0	617	23
ENSG00000005381	MPO	5850.35	-0.480983	1.23317	-0.390039	0.696508	0.879883	0	39	86	108872	207	0	23599	4327	28156	6546	6842	7552	4982	4	19262	29772	37923
ENSG00000005421	PON1	0.535848	1.81151	3.01457	0.600918	0.547895	NA	0	0	0	0	0	0	9	0	0	0	0	3	0	0	0	0	5
ENSG00000005436	GCFC2	16.8885	0.782542	1.03103	0.758991	0.447858	0.732212	0	1	0	171	2	13	147	3	61	41	13	56	0	0	28	98	52
ENSG00000005448	WDR54	55.5558	0.576881	0.933856	0.617741	0.536746	0.794286	8	2	17	243	17	34	40	28	447	100	12	213	0	0	24	416	165
ENSG00000005469	CROT	9.29484	-1.93739	1.51364	-1.27996	0.200561	0.498261	0	0	0	76	0	0	49	6	129	9	32	8	0	2078	0	22	36
ENSG00000005471	ABCB4	9.22071	1.85831	1.58681	1.1711	0.24156	0.547449	0	0	4	12	1	0	16	0	13	3	0	3	0	4	0	13	4
ENSG00000005483	KMT2E	549.025	-0.82173	0.880741	-0.932998	0.350821	0.65137	5	0	22	5077	323	680	1218	217	6739	4615	243	471	13	15	2945	5110	825
ENSG00000005486	RHBDD2	196.367	0.744212	0.687966	1.08176	0.279361	0.585133	48	1	48	2090	287	150	57	69	720	300	47	205	286	3	782	2191	336
ENSG00000005513	SOX8	0.082184	1.35987	3.04179	0.447062	0.65483	NA	0	0	0	2	0	0	0	0	0	3	0	0	0	0	0	1	0
ENSG00000005700	IBTK	54.0823	0.204858	0.997948	0.205279	0.837354	0.939794	0	0	11	912	9	27	101	40	493	397	20	92	1	0	103	224	73
ENSG00000005801	ZNF195	76.7138	-1.1128	0.897136	-1.24039	0.214833	0.515558	16	0	1	587	1	30	142	35	1307	333	75	176	492	0	19	227	276
ENSG00000005810	MYCBP2	166.358	0.332047	0.789119	0.420782	0.673914	0.868112	70	0	5	997	196	156	642	66	591	2407	31	229	135	1	307	693	134
ENSG00000005812	FBXL3	42.1261	-0.38301	0.823162	-0.465292	0.641723	0.852715	2	4	0	579	47	46	4	26	375	257	4	55	81	0	268	78	184
ENSG00000005844	ITGAL	251.975	-0.82961	0.685509	-1.21021	0.226198	0.529649	65	0	9	1015	36	399	306	51	333	905	182	1185	1358	3372	1023	586	1740
ENSG00000005882	PDK2	42.9603	-0.421541	0.876385	-0.481	0.630516	0.848182	0	0	0	466	156	71	18	26	220	40	7	95	436	0	170	658	90
ENSG00000005884	ITGA3	1.97878	1.56905	1.83364	0.855706	0.39216	NA	0	0	0	41	0	23	0	0	11	2	0	7	0	0	0	33	1
ENSG00000005889	ZFX	130.006	-1.04248	0.693919	-1.50231	0.133018	0.407081	29	0	0	587	28	185	592	34	1267	642	52	214	579	2365	1252	660	216
ENSG00000005893	LAMP2	804.403	-1.41227	0.937893	-1.50579	0.13212	0.405084	112	0	43	3469	419	217	709	1036	13098	1367	617	3333	2	3	2723	2994	2857
ENSG00000005961	ITGA2B	4667.87	2.92756	0.937676	3.12214	0.0017954	0.0484749	1744	121	214	2069	58387	10299	100	238	309	1242	1136	4635	18814	42	1954	6519	628
ENSG00000005981	ASB4	0.180549	2.80313	3.04382	0.920924	0.35709	NA	0	0	0	0	0	0	4	0	2	0	0	0	0	0	0	0	0
ENSG00000006007	GDE1	126.649	-0.659697	0.909161	-0.725611	0.468077	0.746923	0	1	0	1921	2332	239	64	74	873	862	55	339	2	1193	336	700	591
ENSG00000006015	REX1BD	205.003	1.4223	0.705445	2.01617	0.0437818	0.225618	165	9	13	1204	150	227	609	17	173	918	78	747	69	1	207	597	470
ENSG00000006016	CRLF1	0.154259	1.45189	3.03175	0.478895	0.632013	NA	0	0	0	3	0	0	1	0	0	1	0	1	0	0	0	5	0
ENSG00000006025	OSBPL7	36.9268	0.161983	0.940929	0.172152	0.863318	0.948337	11	0	2	704	6	53	50	5	48	359	6	53	527	0	1	144	71
ENSG00000006042	TMEM98	0.764581	3.55783	2.88825	1.23183	0.218013	NA	0	0	0	0	16	0	1	0	3	0	0	0	0	0	0	1	41
ENSG00000006047	YBX2	1.88878	3.41388	2.38486	1.43148	0.152293	NA	0	1	0	4	0	0	9	0	0	0	0	0	124	0	0	5	0
ENSG00000006059	KRT33A	0	NA	NA	NA	NA	NA	0	0	0	0	0	0	0	0	0	0	0	0	0	0	0	0	0
ENSG00000006062	MAP3K14	93.6069	4.30095	1.29072	3.33222	0.000861564	0.0330625	0	48	13	331	0	2	31	0	20	3	5	45	6	0	86	33	73
ENSG00000006071	ABCC8	13.173	7.92779	1.95899	4.04687	5.19063e-05	0.00775228	1	8	1	0	1	0	2	0	0	0	0	0	0	0	0	0	0
ENSG00000006116	CACNG3	0.826113	4.55791	3.04462	1.49704	0.134383	NA	2	0	0	0	1	0	2	0	0	0	0	0	0	0	0	0	0
ENSG00000006118	TMEM132A	6.2735	2.80705	1.83792	1.5273	0.126687	0.395671	0	3	1	1	0	0	4	1	1	29	0	1	0	0	0	0	0
ENSG00000006125	AP2B1	290.287	0.791619	0.56465	1.40197	0.160926	0.44718	92	11	4	2735	1124	732	140	145	2041	560	153	479	475	664	358	787	345
ENSG00000006128	TAC1	0	NA	NA	NA	NA	NA	0	0	0	0	0	0	0	0	0	0	0	0	0	0	0	0	0
ENSG00000006194	ZNF263	22.2394	0.0911769	1.41396	0.0644835	0.948585	0.981042	0	0	0	772	3	0	73	10	83	129	4	45	0	0	0	227	168
ENSG00000006210	CX3CL1	0.433847	0.709422	2.97612	0.238371	0.811593	NA	0	0	0	0	0	0	3	1	1	0	0	1	0	0	8	0	0
ENSG00000006282	SPATA20	132.698	1.29208	1.10277	1.17167	0.24133	0.547151	4	42	0	1726	16	33	158	32	804	258	37	404	2	0	2	802	280
ENSG00000006283	CACNA1G	3.37311	4.24543	2.09483	2.02662	0.0427009	0.222725	0	0	3	0	3	0	0	0	1	0	0	2	0	0	0	1	0
ENSG00000006327	TNFRSF12A	12.2916	0.125222	1.42839	0.087667	0.930141	0.974632	0	0	5	54	0	0	5	4	7	1	2	37	0	0	158	14	52
ENSG00000006377	DLX6	0.749019	4.34125	3.04556	1.42544	0.154031	NA	2	0	0	0	1	0	0	0	0	0	0	0	0	0	0	0	0
ENSG00000006432	MAP3K9	1.02595	1.13192	1.7613	0.642662	0.520444	NA	1	146	0	21	0	0	2	0	2	2	0	9	0	0	0	13	2
ENSG00000006451	RALA	212.046	-1.24888	0.773538	-1.6145	0.106418	0.365328	1	0	6	2004	88	205	313	356	2465	460	150	267	1695	2	236	1125	429
ENSG00000006453	BAIAP2L1	0.588496	-0.440337	2.14105	-0.205664	0.837053	NA	0	0	0	2	0	0	1	0	5	0	0	3	0	0	13	1	5
ENSG00000006459	KDM7A	61.1248	1.23759	1.00377	1.23295	0.217595	0.518886	0	18	0	115	96	68	112	5	36	256	1	5	110	8	76	108	191
ENSG00000006468	ETV1	6.46827	5.50229	1.891	2.90972	0.00361749	0.066347	0	2	3	0	0	0	5	0	2	1	1	0	0	0	0	0	0
ENSG00000006530	AGK	56.9849	-0.915586	0.865894	-1.05739	0.290334	0.596935	0	0	9	447	3	20	51	29	774	27	18	40	307	5	276	551	100
ENSG00000006534	ALDH3B1	284.933	-1.18573	0.899154	-1.31871	0.187266	0.480571	0	21	1	2728	72	75	207	39	210	829	270	2020	1253	3	1729	325	2247
ENSG00000006555	TTC22	8.20176	1.01234	1.22387	0.827161	0.408146	0.69889	0	2	0	45	1	41	6	3	3	1	2	14	1	0	0	41	58
ENSG00000006576	PHTF2	37.4345	0.890926	0.895155	0.995276	0.319602	0.625288	0	0	2	337	125	208	53	18	226	280	16	28	2	1	17	123	39
ENSG00000006606	CCL26	0.0263611	1.77454	3.0571	0.580464	0.561601	NA	0	0	0	0	0	0	0	0	2	0	0	0	0	0	0	0	0
ENSG00000006607	FARP2	27.9205	0.792376	1.04282	0.759839	0.447351	0.731739	0	4	4	131	9	80	31	16	127	260	8	54	0	0	1	67	26
ENSG00000006611	USH1C	0.0935418	1.70484	3.0418	0.560471	0.575158	NA	0	0	0	0	0	0	1	0	0	3	0	0	0	0	0	0	0
ENSG00000006625	GGCT	30.4842	0.945084	0.787502	1.2001	0.230099	0.534779	5	0	0	249	30	33	277	14	272	114	10	34	95	0	16	91	49
ENSG00000006634	DBF4	32.847	-1.39189	0.880508	-1.58078	0.113929	0.377817	0	0	0	202	35	13	64	35	499	370	10	36	260	0	25	165	36
ENSG00000006638	TBXA2R	268.238	0.534283	0.717557	0.744586	0.456522	0.736925	112	0	6	1897	3581	265	1165	15	156	617	158	869	1576	1915	386	1090	821
ENSG00000006652	IFRD1	191.688	0.290709	0.665441	0.436867	0.662208	0.862311	15	3	6	1423	649	580	230	54	960	880	87	148	154	4	1697	820	155
ENSG00000006659	LGALS14	1.16439	1.67957	2.99835	0.560164	0.575367	NA	0	0	1	0	0	0	0	0	2	0	0	0	0	0	0	7	0
ENSG00000006695	COX10	57.1291	-1.05286	0.937159	-1.12346	0.261243	0.566862	0	0	0	450	12	43	198	31	650	11	36	186	355	0	466	491	95
ENSG00000006704	GTF2IRD1	3.71824	2.63724	1.62778	1.62015	0.105201	0.363286	0	0	3	18	0	0	2	0	10	4	0	3	0	0	0	2	227
ENSG00000006712	PAF1	57.1262	0.673397	0.858131	0.784725	0.432615	0.719293	11	0	1	1182	50	101	228	43	456	143	22	134	0	1	46	310	109
ENSG00000006715	VPS41	450.261	1.22366	0.749483	1.63267	0.102538	0.357943	34	1	154	1250	153	286	1933	135	1279	1501	121	265	1235	1385	1208	774	757
ENSG00000006740	ARHGAP44	27.0138	-2.1773	1.36858	-1.59091	0.111629	0.373564	1	0	1	11	0	1	51	0	4	231	2	21	954	4	0	61	9
ENSG00000006744	ELAC2	124.716	-1.36811	0.949186	-1.44135	0.149487	0.431892	154	0	0	1307	50	22	113	117	1696	351	114	299	0	582	299	1421	220
ENSG00000006747	SCIN	9.40187	3.05346	1.45128	2.10398	0.0353805	0.202674	0	0	7	1	1	3	17	0	26	1	3	1	0	0	0	3	12
ENSG00000006756	ARSD	234.637	-1.55231	1.14821	-1.35193	0.176397	0.466822	90	0	0	649	6	1	196	28	1227	1538	206	1570	95	0	173	717	2703
ENSG00000006757	PNPLA4	41.1082	1.16966	1.04608	1.11814	0.263508	0.569102	53	0	0	175	10	0	120	14	271	16	10	107	212	0	30	203	40
ENSG00000006788	MYH13	1.14046	2.64155	2.61365	1.01068	0.312171	NA	0	0	1	0	0	0	1	0	0	1	0	0	0	0	0	2	0
ENSG00000006831	ADIPOR2	88.1255	-0.173434	0.843654	-0.205575	0.837123	0.939794	22	1	5	427	147	102	139	5	53	689	3	98	991	0	605	919	45
ENSG00000006837	CDKL3	1.61937	-0.6606	1.4869	-0.444281	0.656839	NA	0	0	0	8	0	1	4	1	10	0	5	6	0	0	1	5	9
ENSG00000007001	UPP2	1.25224	1.82194	2.47409	0.736406	0.461484	NA	0	0	0	0	2	0	4	0	0	3	0	2	0	1	0	0	0
ENSG00000007038	PRSS21	157.421	1.93497	1.704	1.13555	0.256147	0.561471	274	0	0	17	0	0	459	104	4	0	0	381	562	0	50	155	452
ENSG00000007047	MARK4	27.7933	1.83786	0.99874	1.84017	0.0657427	0.280753	17	4	2	378	17	0	60	3	2	33	3	78	0	187	63	110	55
ENSG00000007062	PROM1	58.3107	0.325793	1.30939	0.248813	0.803506	0.926967	0	2	0	2014	4	0	195	605	25	1	156	174	139	0	71	21	42
ENSG00000007080	CCDC124	140.46	-0.742004	0.54308	-1.36629	0.171848	0.460168	30	0	5	650	231	162	74	66	442	760	56	636	475	1787	415	2203	223
ENSG00000007129	CEACAM21	61.101	-2.51404	1.1461	-2.19356	0.0282667	0.178994	0	0	0	340	14	20	47	21	148	124	61	270	0	0	1470	206	94
ENSG00000007168	PAFAH1B1	168.247	0.449244	0.737846	0.608859	0.542618	0.798434	58	0	28	1068	54	100	451	65	677	801	21	101	984	3	1044	673	123
ENSG00000007171	NOS2	0.0711447	2.96942	3.0561	0.971639	0.33123	NA	0	0	0	4	0	0	1	0	0	0	0	0	0	0	0	0	0
ENSG00000007174	DNAH9	3.90323	4.66142	2.22404	2.09593	0.0360884	0.204176	0	1	2	0	0	0	7	0	0	3	0	0	0	0	0	0	0
ENSG00000007202	KIAA0100	59.4877	1.32429	0.922032	1.43627	0.150926	0.433105	29	7	3	1073	5	10	140	10	152	463	17	43	1	0	57	106	148
ENSG00000007216	SLC13A2	0	NA	NA	NA	NA	NA	0	0	0	0	0	0	0	0	0	0	0	0	0	0	0	0	0
ENSG00000007237	GAS7	192.115	1.56124	1.18287	1.31987	0.186879	0.480322	0	13	68	3895	5	21	157	46	358	994	18	204	0	0	128	318	797
ENSG00000007255	TRAPPC6A	177.404	0.149055	0.88723	0.168	0.866583	0.949142	106	0	2	1024	67	96	585	66	1380	16	109	1132	521	0	331	1416	301
ENSG00000007264	MATK	40.0956	0.753992	1.04773	0.719644	0.471744	0.749983	0	1	12	358	3	67	61	2	6	167	4	99	178	0	1	433	174
ENSG00000007306	CEACAM7	0.175968	2.89026	3.04558	0.949	0.342621	NA	0	0	0	0	0	0	4	0	0	0	0	0	0	0	0	2	0
ENSG00000007312	CD79B	145.396	-0.310224	0.7491	-0.414128	0.67878	0.871501	0	4	9	2161	11	348	116	115	567	91	71	661	579	491	239	1529	367
ENSG00000007314	SCN4A	1.72531	3.22689	1.41448	2.28132	0.0225296	NA	0	0	0	15	10	21	3	0	3	1	0	1	0	0	0	4	3
ENSG00000007341	ST7L	37.2954	0.15858	0.628606	0.252272	0.80083	0.926108	0	0	3	391	36	69	130	23	197	54	11	91	166	3557	100	382	56
ENSG00000007350	TKTL1	6.28608	-0.478376	1.38093	-0.346417	0.729029	0.895638	0	0	0	101	11	0	1	8	7	0	2	20	0	3	506	21	2
ENSG00000007372	PAX6	3.37214	2.0475	2.56912	0.796966	0.425471	0.713263	65	0	0	0	0	0	33	0	0	13	0	1	0	2	0	0	0
ENSG00000007376	RPUSD1	51.6787	-0.326007	0.985844	-0.330688	0.74088	0.89923	0	1	4	1279	2	41	17	3	13	413	21	235	81	0	134	747	215
ENSG00000007384	RHBDF1	5.28818	2.52787	1.49666	1.68901	0.0912183	0.335683	0	2	0	31	0	0	35	3	3	2	0	12	0	0	0	8	1
ENSG00000007392	LUC7L	133.605	1.46184	0.938508	1.55762	0.119323	0.387261	22	30	0	907	18	291	446	35	673	408	24	174	1	0	268	807	129
ENSG00000007402	CACNA2D2	13.7048	2.22025	1.42231	1.56102	0.118519	0.385983	0	0	8	249	0	4	4	0	2	1	0	2	61	0	83	4	5
ENSG00000007516	BAIAP3	3.69602	-1.00616	1.30416	-0.771498	0.440412	0.726265	0	0	0	3267	3	0	7	0	11	3	4	3	0	1	57	8	7
ENSG00000007520	TSR3	24.8607	2.72275	1.15482	2.35772	0.0183875	0.141951	44	0	0	374	2	31	16	0	3	52	2	8	2	0	22	16	83
ENSG00000007541	PIGQ	186.427	0.846554	0.861055	0.983158	0.32553	0.629712	11	38	15	1875	207	122	31	4	76	1127	44	159	653	0	617	1477	437
ENSG00000007545	CRAMP1	28.391	0.112758	1.15809	0.0973656	0.922436	0.971608	2	0	0	339	2	12	198	13	79	297	5	118	0	3	0	108	69
ENSG00000007866	TEAD3	0.375415	1.07037	3.0172	0.354756	0.722772	NA	0	0	0	0	0	0	4	0	3	1	0	0	0	0	0	15	0
ENSG00000007908	SELE	0.604348	3.69684	2.55459	1.44714	0.147858	NA	0	0	0	32	1	0	7	0	1	1	0	0	0	0	0	0	0
ENSG00000007923	DNAJC11	47.4409	-0.958115	0.931231	-1.02887	0.303541	0.610544	0	0	1	528	21	89	51	30	509	16	40	123	1	2	90	373	353
ENSG00000007933	FMO3	1.39151	4.03313	2.43703	1.65494	0.0979368	NA	0	0	1	1	0	0	8	0	1	0	0	0	0	0	0	0	0
ENSG00000007944	MYLIP	100.529	2.0177	1.01501	1.98786	0.046827	0.234602	74	0	24	660	32	82	334	11	89	684	1	49	0	1	168	227	111
ENSG00000007952	NOX1	0.553833	3.22004	3.02908	1.06304	0.287764	NA	0	0	0	0	0	0	13	0	4	0	0	0	0	0	0	0	0
ENSG00000007968	E2F2	159.055	0.184733	1.24788	0.148038	0.882313	0.955248	6	0	0	34	1124	429	65	19	4	369	5	222	1	9	115	214	2326
ENSG00000008018	PSMB1	876.969	-0.16527	0.91766	-0.180099	0.857075	0.946213	97	0	11	2979	298	504	6040	640	9006	1839	458	4719	2713	0	1886	5521	830
ENSG00000008056	SYN1	0.0858536	1.83918	3.04463	0.604072	0.545796	NA	0	0	0	130	0	0	1	0	0	0	0	0	0	0	1	0	1
ENSG00000008083	JARID2	170.21	-0.133181	0.769564	-0.173061	0.862604	0.948044	63	4	1	1775	89	73	377	33	291	1463	29	126	355	49	298	335	158
ENSG00000008086	CDKL5	19.0099	2.28495	0.92116	2.48051	0.0131194	0.118267	0	3	8	21	14	29	16	2	19	45	4	15	1	0	18	28	28
ENSG00000008118	CAMK1G	3.2625	5.47564	2.7611	1.98314	0.047352	0.235594	0	0	3	0	0	0	2	0	0	0	0	0	0	0	0	0	0
ENSG00000008128	CDK11A	5.22903	-0.844023	0.902186	-0.935531	0.349515	0.650745	0	0	0	61	1	8	6	2	13	42	4	37	12	0	42	40	9
ENSG00000008130	NADK	148.458	0.741889	0.992138	0.747768	0.4546	0.736004	1	0	62	759	37	114	63	27	147	680	36	750	48	0	757	510	341
ENSG00000008196	TFAP2B	0.0494372	2.4746	3.05615	0.809712	0.418106	NA	0	0	0	0	0	0	1	0	0	0	0	0	0	0	0	1	0
ENSG00000008197	TFAP2D	2.94816	4.29752	2.79678	1.53659	0.124393	0.392871	0	2	0	0	0	0	1	0	0	0	0	0	0	0	0	0	0
ENSG00000008226	DLEC1	4.80758	1.48463	1.50635	0.985583	0.324338	0.62912	0	0	3	29	0	0	7	0	5	5	0	6	0	0	31	2	7
ENSG00000008256	CYTH3	12.61	0.0975923	1.44118	0.0677169	0.946011	0.980063	1	1	0	283	1	0	34	4	18	260	0	2	0	0	0	65	34
ENSG00000008277	ADAM22	7.42951	-1.88144	1.53189	-1.22818	0.219379	0.520823	0	57	0	24	0	0	10	3	28	6	1	2	0	6	0	13	6
ENSG00000008282	SYPL1	277.651	0.388656	0.859449	0.452216	0.651114	0.858067	0	0	34	2953	89	1099	603	216	2618	717	101	358	144	1373	273	1558	396
ENSG00000008283	CYB561	109.158	1.90647	0.958567	1.98888	0.0467146	0.23418	28	30	8	671	6	101	205	43	106	38	49	278	0	0	76	329	190
ENSG00000008294	SPAG9	96.4993	0.32165	0.875873	0.367234	0.713445	0.888817	0	15	2	798	7	132	253	16	165	1076	10	245	177	3	576	130	82
ENSG00000008300	CELSR3	0.694663	0.925928	2.12214	0.436318	0.662606	NA	0	0	0	32	0	0	1	0	0	1	0	8	2	0	0	11	3
ENSG00000008311	AASS	7.84713	-1.34327	1.4778	-0.908964	0.363369	0.663161	0	1	0	6	3	11	4	0	188	0	0	3	0	0	65	5	63
ENSG00000008323	PLEKHG6	9.38606	4.76985	1.74361	2.73562	0.00622623	0.082701	0	0	8	67	0	0	1	0	2	4	0	4	0	0	0	0	5
ENSG00000008324	SS18L2	94.1455	0.411434	0.925472	0.444567	0.656633	0.859795	0	0	2	732	17	105	824	97	724	134	43	216	223	0	151	449	163
ENSG00000008382	MPND	6.24935	0.732284	1.3724	0.533577	0.593634	0.826303	0	2	0	35	1	0	22	1	1	64	0	12	0	0	3	6	19
ENSG00000008394	MGST1	452.147	-1.22243	1.05333	-1.16054	0.245831	0.551621	0	4	2	3089	24	14	1790	602	5815	829	358	2879	279	0	647	2955	1196
ENSG00000008405	CRY1	28.2658	-0.556203	0.961291	-0.5786	0.562859	0.809837	1	0	1	432	31	46	11	25	533	58	2	33	0	3	21	263	61
ENSG00000008438	PGLYRP1	142.621	-1.79676	1.24998	-1.43743	0.150596	0.43298	0	0	16	95	101	14	51	16	21	355	1	13981	1	1	4170	329	578
ENSG00000008441	NFIX	135.825	2.38601	0.860637	2.77238	0.00556488	0.0796472	105	10	1	332	713	371	133	3	39	284	2	39	64	9	30	349	343
ENSG00000008513	ST3GAL1	338.832	0.603873	0.907673	0.665298	0.50586	0.773915	0	0	97	2929	779	285	97	197	522	891	180	2109	486	6	414	683	913
ENSG00000008516	MMP25	8.08563	0.788826	1.21741	0.647957	0.517013	0.780605	0	0	3	99	1	13	7	0	3	122	0	11	2	0	486	12	15
ENSG00000008517	IL32	173.733	0.619196	0.668215	0.926642	0.354113	0.654546	88	1	3	1058	220	787	86	161	685	347	105	476	449	4	121	855	159
ENSG00000008710	PKD1	23.3054	0.187082	0.898382	0.208243	0.835039	0.939333	2	3	1	194	6	31	47	11	24	239	7	108	0	0	70	116	21
ENSG00000008735	MAPK8IP2	6.62584	4.84347	1.70557	2.83981	0.00451411	0.0731719	0	0	6	1	1	0	1	0	0	2	0	3	0	0	1	0	2
ENSG00000008838	MED24	97.7242	0.722511	0.946726	0.763168	0.445363	0.730001	77	0	0	1576	81	78	139	51	399	270	60	355	0	3	102	284	247
ENSG00000008853	RHOBTB2	9.79451	-0.146521	1.03667	-0.141339	0.887602	0.957108	0	1	0	167	17	0	12	3	24	112	2	35	1	0	13	73	40
ENSG00000008869	HEATR5B	153.37	-1.23407	0.826796	-1.49259	0.135545	0.410672	17	0	2	2124	50	89	80	179	1998	202	104	1594	474	0	73	648	306
ENSG00000008952	SEC62	718.86	0.146433	0.613585	0.238651	0.811376	0.930793	283	6	6	1855	1860	543	2115	318	2377	2950	161	4821	1675	1650	2096	2945	1119
ENSG00000008988	RPS20	3184.23	-0.77601	1.03711	-0.748239	0.454316	0.736004	1303	114	1	2373	316	470	6326	1095	8140	3512	391	9674	2217	1752	846	1659	1554
ENSG00000009307	CSDE1	1310.55	-0.610442	0.710031	-0.859739	0.389933	0.683692	60	15	70	9156	2540	1702	1094	1693	29235	1712	526	1538	3142	5561	907	1593	1501
ENSG00000009335	UBE3C	59.9085	0.388821	0.816286	0.47633	0.63384	0.84987	43	0	0	272	14	70	189	14	149	381	4	33	472	4	197	227	105
ENSG00000009413	REV3L	100.441	0.0964569	0.904915	0.106592	0.915112	0.969057	0	1	16	1862	5	135	103	26	305	1138	22	95	315	0	392	352	291
ENSG00000009694	TENM1	11.7717	4.50237	1.31968	3.4117	0.000645584	0.0288477	0	7	0	42	0	10	10	0	6	1	0	2	0	0	93	9	5
ENSG00000009709	PAX7	3.49858	3.30129	2.33964	1.41102	0.158238	0.443499	0	1	1	0	0	0	1	0	0	0	0	0	0	1	0	2	0
ENSG00000009724	MASP2	0.383138	3.1618	3.03549	1.04161	0.297593	NA	0	0	0	2	0	8	0	0	2	0	0	0	0	0	0	1	0
ENSG00000009765	IYD	0.279802	2.76647	3.03539	0.911406	0.362082	NA	0	0	0	0	1	0	5	0	2	0	0	1	0	0	0	0	0
ENSG00000009780	FAM76A	280.222	-0.739757	1.15671	-0.639535	0.522475	0.783978	0	0	0	693	4	123	1847	18	322	796	22	181	4169	22	2691	2428	284
ENSG00000009790	TRAF3IP3	316.906	-0.00475475	0.874132	-0.0054394	0.99566	0.998874	0	1	62	2574	37	499	530	197	4455	438	175	385	829	2	617	2027	589
ENSG00000009830	POMT2	9.24308	-0.0139084	1.27213	-0.0109331	0.991277	0.997694	0	0	0	202	4	3	26	0	13	4	0	14	46	4	0	88	18
ENSG00000009844	VTA1	448.993	-2.07674	0.774326	-2.68199	0.00731853	0.0884305	13	0	2	1266	222	385	523	513	6229	448	364	4509	1114	1	1791	2745	638
ENSG00000009950	MLXIPL	7.4543	4.96468	2.3183	2.14152	0.0322324	0.193045	0	5	0	0	0	0	0	0	0	3	0	1	0	0	0	0	4
ENSG00000009954	BAZ1B	468.513	3.28586	1.04296	3.15051	0.00162985	0.0461293	102	240	2	788	30	77	291	28	257	1679	13	113	160	0	225	326	268
ENSG00000010017	RANBP9	74.4524	2.17982	0.922582	2.36274	0.0181406	0.141203	81	4	2	256	48	84	331	11	102	122	12	61	0	0	344	219	15
ENSG00000010030	ETV7	2.61038	-0.256083	1.48407	-0.172554	0.863002	NA	1	0	0	11	5	4	0	2	1	1	1	0	0	0	62	126	1
ENSG00000010072	SPRTN	27.1716	-1.29889	1.0264	-1.26547	0.205701	0.505056	0	0	0	222	16	36	37	27	474	165	24	31	0	0	152	109	40
ENSG00000010165	METTL13	64.982	-1.23941	0.771163	-1.60719	0.108012	0.36811	7	0	1	910	19	0	143	48	266	190	43	150	708	5018	227	552	179
ENSG00000010219	DYRK4	30.4432	-0.448218	0.88077	-0.508893	0.610827	0.836469	0	0	1	231	20	14	142	19	159	79	21	232	3	0	101	175	134
ENSG00000010244	ZNF207	527.111	0.501131	0.72971	0.686754	0.492238	0.765221	49	92	11	3094	366	741	778	297	5967	1816	185	1126	956	0	604	2552	556
ENSG00000010256	UQCRC1	969.361	-1.31762	0.711108	-1.85291	0.0638946	0.276115	141	19	45	3122	362	505	687	553	13411	1910	323	2236	10259	0	5845	8748	972
ENSG00000010270	STARD3NL	225.445	0.276339	0.644894	0.428503	0.668285	0.864993	41	0	29	1633	357	321	435	148	939	339	70	197	2294	2	681	1270	328
ENSG00000010278	CD9	512.536	0.93161	0.757445	1.22994	0.218721	0.520073	150	3	51	1107	2805	400	975	176	3750	169	34	2104	4073	10	256	1820	304
ENSG00000010282	HHATL	0.0184808	1.94716	3.06044	0.636234	0.524624	NA	0	0	0	0	0	0	0	0	0	0	0	1	0	0	0	0	0
ENSG00000010292	NCAPD2	69.8806	0.286932	0.954425	0.300634	0.763694	0.909781	52	0	0	802	69	16	91	49	273	259	32	441	2	0	115	138	269
ENSG00000010295	IFFO1	38.8137	0.538854	0.954742	0.564398	0.572483	0.814646	16	0	0	610	9	65	146	13	49	69	5	93	1	0	299	190	201
ENSG00000010310	GIPR	11.6978	-3.53762	1.60788	-2.20018	0.0277941	0.177438	0	0	0	36	0	0	0	0	7	21	5	7	0	0	340	119	68
ENSG00000010318	PHF7	26.7016	0.14583	1.0209	0.142844	0.886413	0.957108	0	0	0	481	28	17	140	2	21	241	18	42	2	0	102	231	101
ENSG00000010319	SEMA3G	0.405071	1.74435	2.99038	0.583319	0.559679	NA	0	0	0	0	5	0	1	0	0	2	0	0	0	0	0	6	2
ENSG00000010322	NISCH	182.066	1.93013	0.850177	2.27027	0.023191	0.159726	5	45	38	1170	144	176	79	25	356	684	51	95	2	2	247	353	330
ENSG00000010327	STAB1	29.2373	0.223024	1.15618	0.192897	0.847039	0.942466	2	0	5	71	8	70	91	27	13	5	4	72	2	0	0	88	356
ENSG00000010361	FUZ	16.8023	0.28904	1.24177	0.232764	0.815945	0.931914	0	0	2	302	53	22	0	7	57	0	10	45	0	0	31	235	78
ENSG00000010379	SLC6A13	0.266128	3.25534	3.0446	1.06922	0.284972	NA	0	0	0	1	0	0	6	0	0	0	0	0	0	0	0	0	1
ENSG00000010404	IDS	252.182	-0.362696	0.650665	-0.557424	0.577238	0.81806	1	12	10	1746	674	221	226	184	1377	536	133	1303	508	1731	313	409	1445
ENSG00000010438	PRSS3	11.7513	6.58351	2.22491	2.959	0.00308638	0.0619426	0	0	11	0	0	0	0	0	2	0	0	1	0	0	0	0	1
ENSG00000010539	ZNF200	18.0011	-0.787911	1.01003	-0.780089	0.435338	0.721276	0	2	0	259	8	0	10	9	77	150	12	48	3	0	113	44	76
ENSG00000010610	CD4	157.655	0.592675	1.09051	0.543482	0.586798	0.822519	1	0	62	276	85	180	60	73	327	20	105	707	17	0	57	452	1074
ENSG00000010626	LRRC23	31.2726	-1.29738	1.27618	-1.01662	0.309336	0.616468	0	0	0	232	21	20	74	2	78	338	54	113	0	0	0	125	246
ENSG00000010671	BTK	361.438	0.700938	0.629285	1.11386	0.265337	0.570909	57	40	20	4274	821	278	338	120	2979	925	139	330	3116	4	176	664	447
ENSG00000010704	HFE	8.83213	0.147382	1.22231	0.120577	0.904026	0.964179	0	1	1	11	15	21	2	4	5	0	2	9	0	1	1	24	92
ENSG00000010803	SCMH1	34.8734	0.0383517	0.926684	0.041386	0.966988	0.988323	0	0	0	1198	6	11	90	25	250	185	27	74	131	0	40	136	73
ENSG00000010810	FYN	100.397	1.19613	0.784953	1.52382	0.127553	0.397326	0	1	28	255	213	375	124	16	269	217	13	83	642	1	157	505	228
ENSG00000010818	HIVEP2	38.4301	2.0454	0.895792	2.28335	0.02241	0.157599	41	0	7	224	20	36	73	6	97	170	8	7	1	0	34	86	58
ENSG00000010932	FMO1	10.0301	4.73795	1.41753	3.3424	0.000830561	0.0324187	3	2	5	7	0	0	8	0	2	8	1	1	4	0	0	0	0
ENSG00000011007	ELOA	80.781	-0.428425	0.872274	-0.491159	0.623314	0.844638	0	0	0	1512	130	67	160	80	1079	198	42	171	404	0	148	508	116
ENSG00000011009	LYPLA2	192.641	-2.53678	0.870282	-2.9149	0.00355807	0.0661126	3	0	0	1027	112	118	12	98	551	284	82	1248	1747	0	2098	3287	373
ENSG00000011021	CLCN6	31.0094	-0.0123236	0.926049	-0.0133078	0.989382	0.997574	9	0	1	403	15	19	91	14	172	309	22	132	0	0	34	41	88
ENSG00000011028	MRC2	32.3909	1.45656	0.942925	1.54473	0.122413	0.391541	2	0	2	216	207	113	84	2	9	18	9	106	2	0	60	46	207
ENSG00000011052	NME1-NME2	0	NA	NA	NA	NA	NA	0	0	0	0	0	0	0	0	0	0	0	0	0	0	0	0	0
ENSG00000011083	SLC6A7	3.2625	5.47564	2.7611	1.98314	0.047352	0.235594	0	0	3	0	0	0	2	0	0	0	0	0	0	0	0	0	0
ENSG00000011105	TSPAN9	41.9373	1.79131	1.14095	1.57001	0.116412	0.38203	1	0	19	13	194	21	5	2	2	21	1	22	394	2	68	167	1
ENSG00000011114	BTBD7	57.726	-1.04147	0.89044	-1.16962	0.242156	0.547947	0	79	0	741	21	102	39	19	132	1041	8	116	229	0	378	242	131
ENSG00000011132	APBA3	53.9732	0.00750413	0.752646	0.00997033	0.992045	0.997944	32	1	1	528	30	54	14	4	24	121	27	221	521	3141	108	526	101
ENSG00000011143	MKS1	33.5049	-1.78532	1.20187	-1.48545	0.137424	0.412981	0	0	0	347	9	0	49	24	460	47	53	116	0	0	188	388	42
ENSG00000011198	ABHD5	81.6012	1.08302	1.00152	1.08138	0.279528	0.585324	1	0	21	188	409	127	63	18	304	156	15	100	1	0	767	207	55
ENSG00000011201	ANOS1	0.274502	2.84189	3.03676	0.935827	0.349362	NA	0	0	0	0	1	0	5	0	3	0	0	0	0	0	0	0	0
ENSG00000011243	AKAP8L	73.7233	2.87635	1.09474	2.62743	0.00860313	0.0961069	3	0	39	1973	14	68	5	8	37	176	3	42	0	0	121	171	51
ENSG00000011258	MBTD1	69.5513	-1.17193	0.991363	-1.18214	0.237151	0.542807	0	2	1	261	48	54	139	12	120	402	12	107	1	38	50	220	51
ENSG00000011260	UTP18	132.301	-0.420074	0.814218	-0.515924	0.605908	0.833619	32	0	0	1035	40	141	452	128	1734	215	60	453	431	0	541	708	134
ENSG00000011275	RNF216	173.916	0.6984	0.815664	0.856235	0.391868	0.684939	1	0	60	1493	130	194	99	59	713	501	102	324	331	1	307	993	445
ENSG00000011295	TTC19	68.1126	-0.61523	1.08651	-0.566245	0.571227	0.813906	0	0	0	1124	6	110	176	24	574	781	22	127	0	1	383	426	142
ENSG00000011304	PTBP1	269.245	0.391287	0.728827	0.536873	0.591356	0.824952	118	0	7	4006	112	542	507	37	203	1686	178	816	1364	4	278	1370	720
ENSG00000011332	DPF1	1.57797	0.652009	1.92259	0.339131	0.734511	NA	0	0	0	9	0	15	0	0	27	0	1	12	0	0	0	11	2
ENSG00000011347	SYT7	0.255139	2.81423	3.0484	0.923181	0.355913	NA	0	0	0	0	1	0	2	0	0	0	1	0	0	0	0	0	0
ENSG00000011376	LARS2	24.4023	0.693768	1.25814	0.551426	0.581342	0.819863	0	0	5	396	0	35	80	15	176	64	24	24	0	0	0	110	42
ENSG00000011405	PIK3C2A	57.6796	0.0626185	0.777352	0.0805535	0.935797	0.976095	49	0	1	233	17	41	43	17	278	373	20	247	445	1	93	61	130
ENSG00000011422	PLAUR	463.923	-1.71825	0.964543	-1.78141	0.0748457	0.303002	0	4	42	484	29	31	659	183	983	982	54	2144	579	1016	9948	4124	208
ENSG00000011426	ANLN	6.9214	0.922806	1.34626	0.68546	0.493054	0.765986	0	0	2	13	19	0	28	9	36	6	0	28	0	0	0	22	14
ENSG00000011451	WIZ	34.9994	1.52212	0.870625	1.7483	0.0804116	0.31187	36	1	5	344	8	6	14	7	138	125	6	84	1	2	45	86	20
ENSG00000011454	RABGAP1	58.0823	1.27554	0.823289	1.54932	0.121306	0.390319	69	0	2	195	66	33	116	9	98	445	15	81	255	0	61	91	49
ENSG00000011465	DCN	2.56742	2.55953	2.22538	1.15015	0.250081	NA	0	1	0	1	0	0	20	0	15	0	1	0	0	0	0	0	0
ENSG00000011478	QPCTL	2.82841	-0.255895	1.69259	-0.151185	0.87983	NA	0	0	0	87	2	0	0	1	32	0	4	17	0	0	0	19	16
ENSG00000011485	PPP5C	48.3887	-0.920945	1.16993	-0.787178	0.431178	0.717977	0	0	0	1121	46	32	2	15	95	7	55	328	1	0	129	459	431
ENSG00000011523	CEP68	115.755	0.152802	1.07827	0.141711	0.887309	0.957108	0	0	17	2256	229	65	50	106	601	329	125	356	0	0	252	328	220
ENSG00000011566	MAP4K3	9.90048	-0.000681138	1.32385	-0.000514513	0.999589	0.999891	0	0	1	140	0	18	28	4	69	169	3	12	0	0	0	3	27
ENSG00000011590	ZBTB32	4.20181	-0.452521	1.42688	-0.317141	0.751137	0.903694	0	0	0	35	0	20	1	2	3	3	0	9	0	0	83	55	9
ENSG00000011600	TYROBP	1138.2	-1.58426	0.828139	-1.91304	0.055743	0.25661	81	5	23	2721	506	599	2237	245	1216	3943	1341	18235	566	4	1792	1397	8318
ENSG00000011638	TMEM159	489.019	-0.879453	0.927557	-0.948139	0.343059	0.64476	233	0	0	708	594	163	1784	36	346	6806	130	1065	4071	6194	1016	912	2471
ENSG00000011677	GABRA3	0.154188	3.37155	3.05195	1.10472	0.269282	NA	0	0	0	0	0	0	4	0	0	0	0	0	0	0	0	0	0
ENSG00000012048	BRCA1	54.0717	-0.262062	1.07312	-0.244206	0.807072	0.928653	0	10	0	84	20	6	123	13	102	416	30	469	0	2	72	96	200
ENSG00000012061	ERCC1	173.884	-1.53465	0.952473	-1.61122	0.107131	0.366569	7	0	0	966	231	93	232	89	962	471	89	793	535	1	1	1161	2274
ENSG00000012124	CD22	23.8347	-0.143787	0.983076	-0.146262	0.883715	0.956218	1	1	0	277	9	81	27	9	87	1	10	64	0	3	35	311	125
ENSG00000012171	SEMA3B	1.78508	-0.586374	1.71988	-0.340939	0.73315	NA	0	0	0	19	1	0	4	0	5	37	0	3	0	0	23	0	6
ENSG00000012174	MBTPS2	15.9486	-0.868359	1.29982	-0.668063	0.504094	0.772266	0	1	0	285	0	6	12	20	236	1	25	34	1	0	0	63	44
ENSG00000012211	PRICKLE3	38.8677	-0.813176	1.12211	-0.724686	0.468644	0.747253	0	4	0	314	17	62	1	9	31	0	9	106	636	0	297	352	121
ENSG00000012223	LTF	334.149	-0.921612	1.22099	-0.754807	0.450365	0.733197	0	25	26	43	579	0	60	280	1228	177	3	4872	409	0	3013	1293	635
ENSG00000012232	EXTL3	11.0495	-1.00505	0.97834	-1.0273	0.30428	0.610998	0	0	0	119	2	1	31	5	66	71	4	58	1	1	39	62	73
ENSG00000012504	NR1H4	0.231282	3.63727	3.04977	1.19264	0.233012	NA	0	0	0	0	0	0	6	0	0	0	0	0	0	0	0	0	0
ENSG00000012660	ELOVL5	252.832	0.0387028	0.786595	0.0492029	0.960758	0.986113	78	0	38	1675	111	110	402	170	3227	356	130	666	181	1	912	370	766
ENSG00000012779	ALOX5	189.388	-0.952027	0.904115	-1.05299	0.292344	0.599096	1	0	27	790	25	220	140	19	294	270	45	419	238	10	3593	571	766
ENSG00000012817	KDM5D	3.21109	0.255724	2.57611	0.0992673	0.920926	0.971055	0	19	0	153	0	0	0	15	0	456	0	0	2	0	0	0	0
ENSG00000012822	CALCOCO1	216.958	0.603576	0.795394	0.758839	0.447949	0.732212	10	2	17	3056	830	589	66	82	1249	236	150	354	2	1759	715	870	442
ENSG00000012963	UBR7	52.2838	-0.893878	0.765726	-1.16736	0.243065	0.548609	0	1	0	472	15	91	102	54	468	141	30	123	595	0	150	210	109
ENSG00000012983	MAP4K5	98.2486	-0.10988	0.797291	-0.137817	0.890385	0.95812	2	59	1	681	247	164	240	12	193	765	8	73	1636	5309	32	500	153
ENSG00000013016	EHD3	290.127	1.89409	0.930836	2.03483	0.0418683	0.220627	1	14	33	2330	1859	1348	14	7	77	21	196	282	1287	11	391	647	99
ENSG00000013275	PSMC4	244.562	0.492312	0.858499	0.573457	0.566335	0.810972	0	32	40	994	217	163	254	160	2772	471	131	628	386	0	178	568	458
ENSG00000013288	MAN2B2	58.869	0.387634	0.845422	0.458509	0.646586	0.855549	7	1	4	1165	13	172	71	26	343	175	40	230	1	0	28	333	226
ENSG00000013293	SLC7A14	0.390365	2.49321	3.02502	0.824196	0.409828	NA	0	0	0	0	0	0	8	0	0	1	0	2	0	0	0	0	1
ENSG00000013297	CLDN11	21.5526	4.80717	1.56638	3.06896	0.00214808	0.0531506	0	9	7	11	1	0	2	0	0	1	0	2	1	0	31	10	0
ENSG00000013306	SLC25A39	4538.51	1.48548	0.967943	1.53468	0.124863	0.393757	331	1109	114	1570	99151	22155	155	1430	791	1129	106	978	12922	60227	3481	45208	11983
ENSG00000013364	MVP	214.842	-0.491957	0.681279	-0.722107	0.470228	0.74866	10	14	2	2227	73	391	221	120	860	1926	166	707	513	0	588	1512	375
ENSG00000013374	NUB1	232.948	0.805851	0.575987	1.39908	0.161789	0.448444	129	26	12	1686	173	155	157	83	1014	667	142	220	685	4	371	797	533
ENSG00000013375	PGM3	12.4851	-0.557154	1.02491	-0.543616	0.586706	0.822519	0	0	0	42	6	39	36	6	126	61	11	13	0	0	35	198	29
ENSG00000013392	RWDD2A	6.20904	1.69453	1.1851	1.42986	0.152757	0.435644	0	0	1	13	2	45	32	3	20	3	1	5	0	0	0	34	22
ENSG00000013441	CLK1	497.653	0.338213	0.642908	0.526068	0.598841	0.82868	246	13	47	1801	67	738	5579	283	2335	1075	64	575	2203	1726	2960	2768	249
ENSG00000013503	POLR3B	12.6244	0.549084	1.24318	0.441677	0.658723	0.860803	0	1	0	127	0	2	99	6	160	13	8	24	1	0	0	33	47
ENSG00000013523	ANGEL1	27.8941	0.156215	1.17557	0.132884	0.894285	0.960197	1	2	0	531	2	86	26	27	238	4	24	85	0	0	0	186	87
ENSG00000013561	RNF14	83.5507	0.837737	0.783207	1.06962	0.284789	0.591262	1	0	12	537	360	232	110	24	661	48	24	58	49	1	320	477	255
ENSG00000013563	DNASE1L1	15.7813	-0.0747916	1.12642	-0.0663975	0.947061	0.980242	0	0	0	432	45	11	1	4	17	1	10	55	3	0	141	115	96
ENSG00000013573	DDX11	12.3915	-0.681059	1.04945	-0.648965	0.516361	0.780307	5	0	0	63	5	4	24	2	44	12	22	17	0	0	145	62	30
ENSG00000013583	HEBP1	58.6182	0.316485	0.711797	0.444628	0.656589	0.859795	2	1	7	473	105	88	154	70	168	243	28	93	168	0	11	185	216
ENSG00000013588	GPRC5A	2.15296	2.00717	2.01333	0.996941	0.318793	NA	4	0	0	0	3	0	1	1	22	0	1	0	0	0	0	0	1
ENSG00000013619	MAMLD1	2.11814	2.70785	1.63291	1.65829	0.0972585	NA	0	0	1	8	15	0	3	0	4	1	0	0	0	0	0	1	6
ENSG00000013725	CD6	272.267	3.98472	1.1181	3.56383	0.000365484	0.0225241	30	0	184	926	16	854	15	4	44	300	1	45	2	2	225	612	60
ENSG00000013810	TACC3	319.548	-0.6226	0.71568	-0.869942	0.384332	0.679493	68	0	5	2456	709	293	195	565	1869	612	204	1509	1310	2	1049	871	313
ENSG00000014123	UFL1	121.98	0.0813273	0.722749	0.112525	0.910407	0.967421	0	314	25	1234	17	75	174	63	545	636	69	280	423	137	326	231	229
ENSG00000014138	POLA2	27.9805	-1.12067	0.939622	-1.19268	0.232995	0.537965	2	0	0	291	22	10	46	29	295	187	21	115	0	0	34	155	134
ENSG00000014164	ZC3H3	79.6434	0.923228	0.965836	0.955886	0.33913	0.641353	0	2	15	2809	56	30	11	20	46	14	21	325	86	0	342	706	215
ENSG00000014216	CAPN1	673.934	1.2038	0.655351	1.83688	0.0662269	0.282094	46	10	61	6241	4263	1994	186	161	696	544	344	2192	1952	11	1300	2225	1591
ENSG00000014257	ACPP	13.8508	-2.39085	1.06169	-2.25193	0.0243264	0.164538	0	0	0	42	3	0	18	12	80	92	4	240	2	0	57	40	70
ENSG00000014641	MDH1	617.284	-0.602856	0.811162	-0.743201	0.45736	0.737701	14	56	1	1848	94	140	2160	668	7763	357	184	2091	4134	1646	1251	3385	367
ENSG00000014824	SLC30A9	106.779	0.0412709	0.75134	0.0549298	0.956194	0.984461	8	2	18	1219	61	60	147	90	1841	179	56	156	127	0	117	308	175
ENSG00000014914	MTMR11	6.5267	2.68845	1.27329	2.11141	0.0347369	0.200511	0	1	1	13	4	0	71	1	3	1	0	9	1	0	0	12	19
ENSG00000014919	COX15	111.834	-2.34815	0.939205	-2.50014	0.0124144	0.115369	0	0	0	720	15	7	147	54	637	674	73	234	307	0	1310	716	694
ENSG00000015133	CCDC88C	197.733	2.16335	0.725673	2.98116	0.00287154	0.0606823	4	61	28	918	138	214	243	22	142	557	18	228	607	2	171	383	244
ENSG00000015153	YAF2	63.7827	0.170203	0.544111	0.312809	0.754426	0.904937	1	3	1	591	121	138	162	27	286	306	18	134	327	2	271	247	137
ENSG00000015171	ZMYND11	42.3974	0.667796	0.818844	0.815534	0.414767	0.705125	0	0	1	929	29	89	216	30	435	147	12	44	70	0	60	130	88
ENSG00000015285	WAS	92.1439	-0.399506	0.917391	-0.43548	0.663214	0.862808	0	1	11	1467	16	43	122	10	43	707	26	542	90	0	659	711	336
ENSG00000015413	DPEP1	1.50152	-2.03964	1.67495	-1.21773	0.223326	NA	0	0	0	228	0	0	0	1	4	1	3	42	1	0	0	3	2
ENSG00000015475	BID	488.552	-0.852735	0.725541	-1.17531	0.239871	0.545799	169	7	3	1085	281	270	2943	261	5543	473	235	2729	52	2476	2537	4387	956
ENSG00000015479	MATR3	20.1122	-0.883609	1.07346	-0.823144	0.410426	0.701059	0	0	0	188	4	68	7	0	50	87	40	131	12	4	6	36	32
ENSG00000015520	NPC1L1	9.57453	5.63918	2.29666	2.45538	0.0140736	0.122675	0	0	8	0	0	0	0	1	0	1	0	1	0	1	0	0	0
ENSG00000015532	XYLT2	261.156	-0.182923	1.11282	-0.164378	0.869433	0.950443	28	9	20	209	25	169	1163	0	31	702	15	47	596	137	289	313	69
ENSG00000015568	RGPD5	1.17283	0.171296	2.38706	0.0717603	0.942793	NA	0	0	0	0	0	1	0	0	3	0	0	2	0	1	0	0	5
ENSG00000015592	STMN4	5.30901	6.64814	2.98425	2.22774	0.0258975	0.170369	0	0	5	0	0	0	0	0	0	0	0	0	0	0	0	0	0
ENSG00000015676	NUDCD3	122.463	0.182975	0.71054	0.257516	0.796781	0.923726	91	2	2	1312	53	35	69	58	745	639	89	180	353	1	343	468	224
ENSG00000016082	ISL1	2.6708	4.57975	2.50039	1.83162	0.0670087	NA	0	1	1	0	0	0	4	0	0	0	0	0	0	0	0	0	0
ENSG00000016391	CHDH	0.779495	1.94987	1.87165	1.04179	0.297509	NA	0	0	0	46	3	0	1	0	2	4	0	5	0	0	31	0	1
ENSG00000016402	IL20RA	5.30297	5.51282	2.47971	2.22317	0.0262041	0.171908	0	0	4	0	0	0	3	0	0	0	0	1	0	1	0	0	0
ENSG00000016490	CLCA1	1.57413	3.81708	2.68138	1.42355	0.154577	NA	0	1	0	0	1	0	2	0	0	0	0	0	0	0	0	0	0
ENSG00000016602	CLCA4	3.26816	3.59263	2.15357	1.66822	0.0952727	0.344027	1	1	1	0	0	0	7	0	0	7	0	0	0	0	0	0	0
ENSG00000016864	GLT8D1	61.7438	0.15245	0.827684	0.184189	0.853865	0.945504	23	0	2	1075	5	73	118	19	219	145	10	25	647	0	254	783	77
ENSG00000017260	ATP2C1	153.113	-0.293562	0.783763	-0.374554	0.707992	0.885547	187	0	3	2202	105	149	367	176	2631	215	102	214	43	904	241	257	146
ENSG00000017427	IGF1	0.156255	0.546229	3.03277	0.180109	0.857067	NA	0	0	0	1	0	0	0	0	0	0	0	1	0	0	0	7	2
ENSG00000017483	SLC38A5	130.565	1.08054	1.04595	1.03308	0.301569	0.607978	0	2	1	395	1197	471	14	70	422	277	9	450	1	2	39	842	463
ENSG00000017797	RALBP1	301.371	2.12737	0.75744	2.80863	0.00497536	0.0769922	181	75	5	2313	249	107	418	29	347	1262	23	355	215	1	813	631	168
ENSG00000018189	RUFY3	18.3532	-0.921455	1.2567	-0.733236	0.463415	0.742983	0	0	0	131	2	20	65	1	130	385	4	27	0	2	0	77	47
ENSG00000018236	CNTN1	9.32162	7.14562	2.10637	3.3924	0.000692845	0.0299904	0	6	0	0	1	0	14	0	157	0	0	0	0	0	0	1	0
ENSG00000018280	SLC11A1	169.082	-1.87448	0.987938	-1.89737	0.0577795	0.261641	3	0	170	1110	28	141	111	11	33	736	87	1075	78	0	3615	367	592
ENSG00000018408	WWTR1	3.81973	1.4996	1.02411	1.46431	0.14311	0.422075	1	0	0	30	4	13	31	0	18	6	0	7	24	40	19	7	1
ENSG00000018510	AGPS	78.9555	0.918993	1.01976	0.901189	0.367488	0.666325	1	1	0	3296	6	118	284	16	137	263	8	255	4	0	522	180	265
ENSG00000018607	ZNF806	0.0385469	2.73291	3.0591	0.893372	0.371658	NA	0	0	0	0	0	0	1	0	0	0	0	0	0	0	0	0	0
ENSG00000018610	CXorf56	71.8298	-0.299131	1.16506	-0.256751	0.797371	0.924199	57	0	0	207	60	3	38	23	339	50	62	336	0	0	59	300	696
ENSG00000018625	ATP1A2	8.09858	4.34158	1.92191	2.25899	0.0238842	0.162735	0	2	3	0	0	0	1	0	1	2	0	1	0	2	0	0	2
ENSG00000018699	TTC27	120.087	-1.27156	1.05772	-1.20217	0.229297	0.533762	54	0	0	418	10	55	41	59	2958	580	34	104	232	0	8	2167	106
ENSG00000018869	ZNF582	10.2619	-0.388093	1.00182	-0.387389	0.698468	0.881151	1	0	0	68	30	15	7	16	104	2	5	19	0	1	57	17	20
ENSG00000019102	VSIG2	58.9107	1.22304	1.04539	1.16994	0.242025	0.547947	2	3	3	34	407	232	27	6	2	64	0	21	759	4	75	344	7
ENSG00000019144	PHLDB1	1.06625	1.0628	2.01074	0.528562	0.59711	NA	0	0	0	13	2	0	9	0	4	3	0	22	1	0	0	0	0
ENSG00000019169	MARCO	5.83114	0.575142	1.52259	0.37774	0.705624	0.884056	0	0	2	5	1	0	27	1	7	0	12	6	0	0	0	21	15
ENSG00000019186	CYP24A1	0.371729	2.86354	3.04831	0.939385	0.347533	NA	1	0	0	0	0	0	0	0	0	1	0	0	0	0	0	0	0
ENSG00000019485	PRDM11	8.45719	-0.605215	1.12413	-0.538383	0.590313	0.824638	1	0	0	86	0	6	18	3	11	88	1	33	1	3	1	63	4
ENSG00000019505	SYT13	4.30408	5.92946	2.46389	2.40654	0.0161044	0.131972	0	0	4	0	0	0	1	0	0	1	0	0	0	0	0	0	0
ENSG00000019549	SNAI2	0.0131806	2.04234	3.06179	0.667043	0.504744	NA	0	0	0	0	0	0	0	0	1	0	0	0	0	0	0	0	0
ENSG00000019582	CD74	19358.9	-2.05374	0.800635	-2.56514	0.0103134	0.105361	340	50	447	82076	3111	6275	27642	17031	47499	7046	10763	40628	67286	9122	8495	55876	50621
ENSG00000019991	HGF	138.085	-1.00676	1.05375	-0.955408	0.339371	0.64159	5	0	5	565	2	60	545	290	1051	222	51	1256	0	2	97	550	362
ENSG00000019995	ZRANB1	9.63026	0.246283	1.13725	0.21656	0.828552	0.936442	0	0	0	99	23	51	6	3	61	124	0	14	0	0	45	50	13
ENSG00000020129	NCDN	61.2564	1.26933	0.771975	1.64426	0.100122	0.353379	53	7	2	651	2	29	34	15	56	56	19	134	223	4527	69	372	116
ENSG00000020181	ADGRA2	4.07138	-0.197937	1.55051	-0.127659	0.898419	0.961771	0	0	0	123	0	0	2	1	3	10	0	22	1	1	62	0	1
ENSG00000020219	CCT8L1P	3.22207	4.57121	2.83022	1.61514	0.10628	0.36501	0	0	3	0	0	0	0	0	0	2	0	0	0	0	0	0	0
ENSG00000020256	ZFP64	22.9928	-1.75906	1.4206	-1.23825	0.215623	0.516485	0	0	0	225	3	0	40	16	159	68	31	53	0	0	0	21	329
ENSG00000020426	MNAT1	30.6778	-0.790877	0.939576	-0.841738	0.399935	0.69197	0	0	0	306	7	5	134	19	158	294	8	273	248	0	25	103	50
ENSG00000020577	SAMD4A	5.51	3.43278	1.24584	2.7554	0.00586205	0.081314	0	0	1	2	68	0	24	0	2	6	2	2	1	0	1	2	5
ENSG00000020633	RUNX3	122.035	1.02665	0.852287	1.20458	0.228364	0.532464	51	2	42	251	23	77	22	27	81	1049	11	158	66	5	241	538	190
ENSG00000020922	MRE11	164.531	-2.79184	0.807221	-3.45858	0.000543023	0.0264014	1	0	0	444	20	62	157	75	754	374	34	249	453	79	716	825	479
ENSG00000021300	PLEKHB1	10.4548	0.280457	1.20063	0.233592	0.815302	0.931816	0	0	0	219	33	29	0	7	98	0	4	10	1	1	7	149	19
ENSG00000021355	SERPINB1	2016.13	-1.01302	0.749388	-1.3518	0.17644	0.466822	62	12	16	16855	2103	859	5191	1168	5547	4953	1280	13578	4769	7	5798	4553	19553
ENSG00000021461	CYP3A43	4.55154	3.4317	2.21275	1.55087	0.120932	0.389936	0	2	1	0	0	0	4	0	0	0	3	1	0	0	0	0	0
ENSG00000021488	SLC7A9	3.28637	1.63335	2.1718	0.752071	0.452008	0.734214	0	2	0	8	0	0	0	0	0	1	0	0	0	0	10	8	0
ENSG00000021574	SPAST	49.7522	-1.73856	0.999006	-1.74029	0.0818076	0.314884	0	0	0	399	24	27	62	15	258	206	59	124	0	4	218	86	508
ENSG00000021645	NRXN3	17.1959	5.43274	1.24583	4.36074	1.29624e-05	0.00402471	0	8	2	3	10	29	14	1	2	2	0	3	0	1	0	1	3
ENSG00000021762	OSBPL5	86.9292	0.267632	1.10669	0.241831	0.808911	0.929838	56	2	0	1577	13	0	94	0	101	364	55	273	804	0	147	594	203
ENSG00000021776	AQR	101.091	-0.234202	0.875944	-0.267371	0.789183	0.92067	1	2188	18	892	5	111	72	105	1455	304	63	180	36	0	263	157	201
ENSG00000021826	CPS1	1.7911	2.63549	1.92775	1.36713	0.171584	NA	0	0	0	2	1	0	16	0	1	0	1	1	0	1	0	0	1
ENSG00000021852	C8B	0.0954255	2.60633	3.05104	0.854243	0.39297	NA	0	0	0	0	0	0	2	0	0	1	0	0	0	0	0	0	0
ENSG00000022267	FHL1	338.206	2.58589	0.818783	3.15821	0.0015874	0.0458467	4	2	15	2475	4024	1407	124	123	999	122	16	352	438	4	205	805	112
ENSG00000022277	RTFDC1	371.339	0.241536	0.66958	0.360728	0.718303	0.891714	41	14	67	2593	533	157	349	283	3356	543	169	1454	1358	0	901	1141	467
ENSG00000022355	GABRA1	0.271921	2.8988	3.03784	0.954229	0.339968	NA	0	0	0	0	1	0	5	0	0	0	0	2	0	0	0	0	0
ENSG00000022556	NLRP2	1.25379	-0.3672	1.70825	-0.214956	0.829801	NA	0	0	0	21	0	1	61	27	50	2	1	2	1	0	0	11	0
ENSG00000022567	SLC45A4	25.197	1.01089	1.24162	0.814174	0.415545	0.705269	1	0	12	8	15	1	40	1	11	201	1	113	0	331	149	38	6
ENSG00000022840	RNF10	1066.7	1.07231	0.802083	1.33691	0.181253	0.473187	26	296	83	4945	4622	5633	230	79	493	1053	136	797	1024	16439	1843	5283	7155
ENSG00000022976	ZNF839	9.14205	-1.94643	1.43242	-1.35884	0.174196	0.463313	0	0	1	56	1	3	0	0	14	206	0	9	0	0	112	13	33
ENSG00000023041	ZDHHC6	178.696	1.29946	0.961864	1.35098	0.176702	0.467128	95	34	0	999	43	103	429	125	1232	150	30	276	2	0	273	859	245
ENSG00000023171	GRAMD1B	5.72375	0.858514	1.30677	0.656974	0.511198	0.777347	2	0	0	51	1	20	28	9	22	2	0	40	0	0	0	43	1
ENSG00000023191	RNH1	707.398	-0.331111	0.815074	-0.406234	0.684571	0.873869	150	0	37	8010	1263	394	660	110	1900	858	423	9808	1569	1	1392	4528	2250
ENSG00000023228	NDUFS1	140.572	-0.790856	0.836826	-0.945067	0.344625	0.646508	0	427	8	1128	76	63	261	122	1696	259	124	605	5	2	276	472	638
ENSG00000023287	RB1CC1	233.316	-0.401868	0.531994	-0.7554	0.450009	0.733024	35	11	19	2122	79	153	175	220	2372	996	82	337	747	1731	801	866	287
ENSG00000023318	ERP44	233.77	-0.477999	0.753898	-0.634037	0.526057	0.786027	22	2	0	2024	124	586	535	343	2288	367	126	344	1606	1	641	948	245
ENSG00000023330	ALAS1	117.531	-1.78591	0.996602	-1.792	0.0731329	0.299505	2	0	0	1032	26	23	201	143	1992	337	37	417	3	0	949	523	403
ENSG00000023445	BIRC3	181.315	-1.53704	0.757476	-2.02916	0.0424421	0.222167	9	3	5	404	35	1376	248	136	5451	813	21	94	646	4420	199	1316	112
ENSG00000023516	AKAP11	32.8119	0.588151	0.868637	0.677096	0.498345	0.768446	2	0	7	317	16	5	141	11	155	242	25	42	2	1	38	95	38
ENSG00000023572	GLRX2	62.9404	1.8914	1.11512	1.69613	0.0898608	0.333194	111	0	0	126	0	8	130	14	135	44	10	218	222	0	122	99	31
ENSG00000023608	SNAPC1	19.6838	-0.503192	0.870227	-0.57823	0.563109	0.809837	0	0	0	173	3	31	73	21	60	40	25	82	17	2	35	23	75
ENSG00000023697	DERA	227.67	0.14525	0.854052	0.170071	0.864954	0.948697	0	6	3	1393	411	1106	330	70	1652	219	55	100	3911	6	278	1226	123
ENSG00000023734	STRAP	636.911	0.255644	0.657594	0.388756	0.697456	0.880357	109	9	5	3544	1898	594	2552	422	5832	789	126	407	4967	3053	1340	2953	464
ENSG00000023839	ABCC2	1.75962	0.797659	1.57295	0.507109	0.612078	NA	0	0	0	15	0	0	18	3	15	73	0	8	0	0	1	12	1
ENSG00000023892	DEF6	173.622	-0.812832	0.855328	-0.950316	0.341952	0.643898	8	2	5	2459	9	333	100	7	52	1416	31	244	1152	2	1418	1252	1004
ENSG00000023902	PLEKHO1	194.038	1.34447	0.711408	1.88987	0.0587749	0.263985	114	1	21	884	522	239	548	24	112	678	13	154	1881	5	233	596	184
ENSG00000023909	GCLM	101.598	-0.548111	1.09396	-0.501032	0.616348	0.839719	0	0	0	16	520	227	22	9	34	435	8	1006	432	2	549	240	675
ENSG00000024048	UBR2	147.363	-0.229399	0.832645	-0.275507	0.782927	0.917993	0	1	1	1142	232	452	366	44	802	1118	51	185	834	0	961	459	346
ENSG00000024422	EHD2	36.7203	-0.404798	1.1384	-0.355586	0.722151	0.892381	1	0	0	90	155	96	16	38	44	11	2	814	48	1	0	99	41
ENSG00000024526	DEPDC1	12.9987	1.19395	1.22109	0.977772	0.328187	0.63227	1	4	0	5	35	3	20	11	11	108	0	28	1	0	0	31	3
ENSG00000024862	CCDC28A	151.759	-0.521537	0.704818	-0.73996	0.459325	0.738971	1	0	16	680	191	117	365	99	1453	390	78	472	1346	1	341	586	383
ENSG00000025039	RRAGD	55.5982	-0.203884	1.22769	-0.166071	0.868101	0.949863	1	0	0	899	27	0	306	22	58	65	0	82	312	0	971	153	97
ENSG00000025156	HSF2	24.1756	-0.227089	1.20129	-0.189038	0.850063	0.943895	15	0	0	250	6	6	28	13	531	46	19	29	0	0	0	73	72
ENSG00000025293	PHF20	293.06	0.651121	0.698951	0.931569	0.351559	0.6517	43	49	4	1789	46	207	1016	166	1537	1506	88	792	680	1	519	927	442
ENSG00000025423	HSD17B6	1.58231	0.776545	1.77412	0.437706	0.661599	NA	0	0	0	9	11	0	5	2	13	1	0	0	0	0	0	36	1
ENSG00000025434	NR1H3	38.688	-0.25155	0.879216	-0.286107	0.774796	0.915312	0	0	0	910	13	14	129	29	109	250	17	54	439	1	30	135	108
ENSG00000025708	TYMP	347.832	2.4144	1.04068	2.32003	0.0203394	0.149636	1	147	23	2298	21	361	53	1	21	785	25	269	466	2	444	707	899
ENSG00000025770	NCAPH2	61.0254	-0.341636	0.798834	-0.427668	0.668893	0.865196	24	2	1	527	28	28	70	35	424	585	20	284	1	2	56	437	110
ENSG00000025772	TOMM34	113.997	-0.0603986	0.785808	-0.0768618	0.938733	0.977349	63	0	4	702	42	32	265	93	1634	182	39	245	32	3	347	801	125
ENSG00000025796	SEC63	150.698	-1.03334	0.853794	-1.21029	0.226168	0.529649	1	0	1	866	29	136	573	60	368	1250	28	245	1939	1	1071	1163	220
ENSG00000025800	KPNA6	412.688	-0.347581	0.657427	-0.528699	0.597014	0.827711	4	16	29	2344	494	312	1005	123	1865	1187	188	1616	1195	3	1315	1089	3361
ENSG00000026025	VIM	1755.54	-0.236704	0.840252	-0.281706	0.778169	0.916437	402	3067	28	5059	84	342	8607	589	9007	28916	93	6402	2720	5325	1553	5147	1159
ENSG00000026036	RTEL1-TNFRSF6B	1.63651	2.0639	1.84734	1.11722	0.263898	NA	0	0	1	32	0	0	1	1	0	2	0	2	0	0	0	0	3
ENSG00000026103	FAS	76.9907	1.64492	0.944392	1.74178	0.0815476	0.314429	0	0	20	681	89	395	164	22	292	59	29	118	1	0	149	416	94
ENSG00000026297	RNASET2	220.963	-0.32454	0.77995	-0.416104	0.677334	0.870588	15	4	18	2559	17	137	565	15	148	2134	28	258	298	955	1406	1774	960
ENSG00000026508	CD44	1018.23	0.421681	0.724893	0.581715	0.560759	0.808792	151	8	121	14811	325	644	3592	576	8617	5809	371	3252	816	3	870	2291	2514
ENSG00000026559	KCNG1	1.16183	1.53889	1.96172	0.784456	0.432773	NA	0	0	0	18	0	12	2	0	0	1	0	3	0	0	0	7	11
ENSG00000026652	AGPAT4	32.123	2.71	1.01479	2.67049	0.00757402	0.0898424	1	9	4	712	30	49	2	7	58	18	1	118	0	0	3	25	25
ENSG00000026751	SLAMF7	110.714	0.445698	1.02045	0.436768	0.662279	0.862328	10	26	4	181	35	136	29	18	135	79	244	119	3	0	37	678	243
ENSG00000026950	BTN3A1	192.868	1.52117	0.935401	1.62623	0.103902	0.360502	221	0	21	757	116	287	146	28	305	158	122	151	3	2	199	307	934
ENSG00000027001	MIPEP	19.6924	-1.51884	1.03094	-1.47326	0.14068	0.417956	0	0	0	123	4	18	35	20	508	56	17	30	0	1	28	107	28
ENSG00000027075	PRKCH	58.116	1.57299	0.896526	1.75453	0.0793389	0.31013	25	0	0	1232	7	292	186	25	73	2	17	37	133	5	24	167	144
ENSG00000027644	INSRR	1.00345	0.585862	3.03626	0.192955	0.846994	NA	0	0	0	0	0	0	0	0	2	0	0	3	0	1	0	0	0
ENSG00000027697	IFNGR1	359.491	-2.29031	0.907086	-2.52491	0.0115729	0.111661	1	0	4	1390	217	301	170	457	7659	416	137	1248	188	0	2898	1032	1344
ENSG00000027847	B4GALT7	39.8061	-1.31805	0.938521	-1.40439	0.160203	0.446346	1	0	0	556	50	0	25	19	89	312	26	81	421	0	75	640	110
ENSG00000027869	SH2D2A	28.5804	0.856549	1.05723	0.810182	0.417835	0.706752	0	0	9	253	20	93	1	3	45	173	8	124	2	1	1	248	40
ENSG00000028116	VRK2	62.5739	-0.781044	0.647909	-1.20548	0.228016	0.532028	0	1	2	642	70	80	65	47	744	443	31	107	363	1	176	294	79
ENSG00000028137	TNFRSF1B	201.556	-0.841337	0.843501	-0.997435	0.318553	0.624082	6	9	172	906	15	257	280	18	193	1521	209	1485	14	1	1061	1795	11342
ENSG00000028203	VEZT	66.2827	-0.649775	0.970078	-0.669817	0.502974	0.771572	1	1	0	936	55	108	95	75	994	531	42	72	0	1	41	210	126
ENSG00000028277	POU2F2	157.824	0.845666	0.935768	0.903713	0.366147	0.665496	6	12	43	746	9	187	248	3	21	1088	20	87	476	1	113	693	981
ENSG00000028310	BRD9	40.2315	0.564607	0.873767	0.646176	0.518166	0.781207	19	0	1	732	15	61	89	6	76	489	5	41	6	0	125	281	77
ENSG00000028528	SNX1	308.317	-1.15786	0.66036	-1.75338	0.0795364	0.310394	12	5	15	1704	152	251	407	268	2662	400	128	840	2080	0	2862	2286	460
ENSG00000028839	TBPL1	165.937	0.593436	0.85014	0.698044	0.48515	0.759903	0	1	13	404	1026	420	151	90	466	143	33	169	2241	3	191	963	136
ENSG00000029153	ARNTL2	10.8188	1.69301	1.31424	1.28821	0.197674	0.493902	0	0	0	37	1	23	159	6	23	5	1	23	0	0	0	20	56
ENSG00000029363	BCLAF1	395.652	-1.32203	0.892394	-1.48144	0.138488	0.414924	46	22	4	1079	37	143	485	449	12604	1200	150	657	382	0	378	1251	222
ENSG00000029364	SLC39A9	86.0252	-1.51267	0.808844	-1.87016	0.061461	0.270363	0	0	3	865	37	69	44	101	773	210	104	691	115	0	307	225	225
ENSG00000029534	ANK1	263.84	2.0306	1.0884	1.86567	0.0620872	0.272081	227	0	0	88	1763	950	13	14	14	437	23	52	1157	16	142	693	475
ENSG00000029559	IBSP	0.203769	3.54962	3.05045	1.16364	0.24457	NA	0	0	0	0	3	0	2	0	0	0	0	0	0	0	0	0	0
ENSG00000029639	TFB1M	46.9106	-1.57585	0.912859	-1.72628	0.0842968	0.320448	0	0	0	416	2	25	92	37	259	235	14	73	789	0	265	431	63
ENSG00000029725	RABEP1	158.588	1.9742	0.804309	2.45453	0.0141068	0.122698	32	56	0	1112	28	197	166	18	201	271	48	87	384	1	264	434	240
ENSG00000029993	HMGB3	154.018	1.17057	1.18912	0.984401	0.324918	0.629419	23	51	0	121	42	3	258	46	2660	57	18	304	1	0	43	552	82
ENSG00000030066	NUP160	82.7614	-1.01994	0.84011	-1.21405	0.224728	0.527729	0	0	1	824	8	91	216	111	1236	347	34	138	447	5	37	286	158
ENSG00000030110	BAK1	98.6128	-1.0797	0.805755	-1.33998	0.180251	0.471824	31	0	0	748	109	14	43	34	330	195	103	422	550	0	705	1224	186
ENSG00000030304	MUSK	0.115641	3.20412	3.05354	1.04931	0.294034	NA	0	0	0	0	0	0	3	0	0	0	0	0	0	0	0	0	0
ENSG00000030419	IKZF2	40.5202	1.84735	1.02018	1.81081	0.0701705	0.291113	1	1	0	2136	5	71	166	7	23	229	11	64	0	1	31	31	69
ENSG00000030582	GRN	1304.25	-0.678488	0.740212	-0.916613	0.359346	0.659305	108	38	216	2326	661	407	326	1103	1689	4089	392	66074	4058	8	14872	9676	3033
ENSG00000031003	FAM13B	52.4549	0.290382	0.663209	0.437844	0.6615	0.862202	7	1	6	470	43	91	127	4	175	290	23	48	592	0	114	199	96
ENSG00000031081	ARHGAP31	2.91005	1.58655	1.23263	1.28712	0.198051	0.494589	0	66	0	55	2	12	21	1	14	3	2	14	0	0	0	2	63
ENSG00000031691	CENPQ	12.8911	0.801889	1.05095	0.763017	0.445453	0.730077	7	0	2	167	24	3	5	4	65	64	5	64	0	0	0	34	32
ENSG00000031698	SARS	327.429	-0.772315	0.657498	-1.17463	0.240144	0.545799	7	7	11	2004	799	82	443	202	3464	951	167	632	3537	2	1078	2378	330
ENSG00000031823	RANBP3	107.001	-1.29655	0.841854	-1.54011	0.123534	0.392871	0	0	0	1079	128	160	46	61	477	485	55	251	928	0	396	1219	551
ENSG00000032219	ARID4A	710.427	2.38398	1.05245	2.26516	0.0235027	0.16112	0	352	2389	1807	39	121	263	132	1846	2079	38	323	1250	5442	964	633	95
ENSG00000032389	EIPR1	49.8655	-0.753986	0.807259	-0.934008	0.3503	0.651	0	0	1	488	37	39	146	51	422	107	44	194	500	0	26	152	121
ENSG00000032444	PNPLA6	86.6871	-1.0593	0.692883	-1.52883	0.126306	0.395144	2	1	0	1521	153	123	48	21	119	1044	79	280	455	3248	239	252	299
ENSG00000032742	IFT88	22.0297	-0.0670247	1.05857	-0.063316	0.949515	0.981471	0	0	0	327	13	27	105	24	277	136	3	33	0	0	24	148	55
ENSG00000033011	ALG1	49.453	-1.39447	1.0649	-1.30948	0.19037	0.485044	0	3	1	509	7	7	21	45	687	13	53	332	0	0	81	251	224
ENSG00000033030	ZCCHC8	30.3356	-0.415764	1.05161	-0.395358	0.692578	0.877818	0	0	0	492	15	26	108	29	283	82	20	146	0	0	30	96	173
ENSG00000033050	ABCF2	142.791	0.375104	0.941342	0.398478	0.690278	0.876891	16	1	49	636	49	20	47	117	1569	297	92	152	2	1	225	671	195
ENSG00000033100	CHPF2	57.4946	0.349612	0.967768	0.361256	0.717908	0.89163	0	865	3	1719	5	146	14	2	62	159	44	99	2	2851	274	563	160
ENSG00000033122	LRRC7	3.95616	0.131465	1.58898	0.0827352	0.934062	0.975329	0	0	1	9	0	3	17	2	25	0	0	0	0	0	65	7	2
ENSG00000033170	FUT8	36.8111	0.795314	0.92036	0.864133	0.387515	0.682282	2	0	0	172	62	287	78	7	209	6	23	47	213	2	1	245	71
ENSG00000033178	UBA6	98.8119	-1.80582	0.786682	-2.29549	0.0217053	0.155166	2	0	0	780	9	77	118	48	763	652	65	260	415	3	1309	122	188
ENSG00000033327	GAB2	78.4003	0.412163	0.850659	0.484522	0.628016	0.847267	5	14	3	802	40	48	93	18	252	616	11	120	1	1	572	318	97
ENSG00000033627	ATP6V0A1	124.157	1.49095	0.836886	1.78154	0.074824	0.302988	88	15	12	148	161	190	39	42	66	542	50	364	2	1	101	281	211
ENSG00000033800	PIAS1	269.764	0.0440243	0.902704	0.0487693	0.961103	0.986146	28	1	46	3002	180	291	241	202	2457	482	63	333	4	0	2228	2003	297
ENSG00000033867	SLC4A7	13.6908	0.842031	1.11459	0.75546	0.449973	0.733024	0	0	1262	202	1	85	57	5	134	971	3	5	0	0	16	114	38
ENSG00000034053	APBA2	23.9399	1.59644	1.01302	1.57591	0.115046	0.380075	0	8	0	211	33	53	2	3	28	56	12	25	1	0	9	139	51
ENSG00000034152	MAP2K3	543.58	1.64501	0.768545	2.14042	0.0323211	0.193367	8	15	46	6527	13357	5249	144	84	374	682	90	452	1049	3892	492	966	2350
ENSG00000034239	EFCAB1	1.30395	2.16854	3.02024	0.718	0.472757	NA	0	0	0	0	0	0	8	0	0	0	0	4	0	1	0	0	0
ENSG00000034510	TMSB10	9157.58	-1.29181	0.935971	-1.38018	0.167532	0.456716	1719	331	16	15124	988	2075	17619	2900	56536	17963	2363	25095	3944	4884	1040	8066	9050
ENSG00000034533	ASTE1	37.0949	-0.835905	0.89706	-0.931827	0.351426	0.651623	0	0	1	350	2	39	112	17	352	30	13	43	468	0	286	286	56
ENSG00000034677	RNF19A	101.005	-0.717123	0.820152	-0.874379	0.381912	0.677519	0	0	1	1375	89	118	215	107	1306	408	46	342	280	0	450	273	195
ENSG00000034693	PEX3	31.3356	-0.354745	1.08744	-0.326221	0.744257	0.900868	0	0	49	298	14	50	118	45	308	2	34	126	0	0	33	145	70
ENSG00000034713	GABARAPL2	759.571	0.463785	0.591264	0.784395	0.432808	0.719452	142	28	21	2581	12087	4419	404	257	2448	736	153	4483	3622	7991	1305	2702	2119
ENSG00000034971	MYOC	0.145568	1.79035	3.03498	0.589906	0.555254	NA	0	0	0	0	0	0	2	0	1	1	0	2	0	0	0	0	0
ENSG00000035115	SH3YL1	13.2732	0.0925665	1.07909	0.0857822	0.93164	0.97495	0	0	0	190	2	66	25	7	217	35	7	19	0	0	16	137	18
ENSG00000035141	FAM136A	185.677	-1.67489	0.805549	-2.07919	0.0376	0.208612	28	0	4	838	2	47	570	155	4235	292	54	242	943	9345	518	2075	177
ENSG00000035403	VCL	1357.45	1.89087	0.733279	2.57866	0.00991854	0.103115	36	129	338	3966	6056	2898	346	234	1298	1506	589	1380	6737	6234	680	1233	547
ENSG00000035499	DEPDC1B	10.411	0.39873	1.20614	0.330584	0.740959	0.89923	0	0	3	23	31	0	17	11	72	5	2	70	0	0	1	43	24
ENSG00000035664	DAPK2	30.2463	1.08048	1.00504	1.07505	0.282351	0.588828	0	9	0	47	76	46	12	2	13	42	9	180	4	0	1325	155	97
ENSG00000035681	NSMAF	208.493	1.37655	0.985195	1.39724	0.162343	0.449291	17	53	26	1280	0	39	331	72	675	602	58	309	2	2	413	409	594
ENSG00000035687	ADSS	58.9778	-0.652931	1.05043	-0.621582	0.534217	0.792009	0	0	0	1110	17	40	158	56	966	107	25	243	1	0	270	200	162
ENSG00000035720	STAP1	65.7687	0.717492	1.08254	0.662783	0.507469	0.775152	1	0	6	795	1	25	539	36	399	29	63	24	1	0	237	299	127
ENSG00000035862	TIMP2	33.5903	-0.447765	1.22093	-0.366741	0.713812	0.888941	2	0	0	237	11	0	205	18	114	239	2	74	0	0	498	166	30
ENSG00000035928	RFC1	80.3885	-0.280507	0.780938	-0.359193	0.719451	0.892024	4	0	3	1298	17	75	254	70	531	852	21	156	477	0	107	270	98
ENSG00000036054	TBC1D23	111.481	-0.793069	0.882165	-0.899003	0.368651	0.667805	0	6	0	890	117	59	228	173	1715	176	39	147	888	0	274	317	88
ENSG00000036257	CUL3	33.0572	-0.143466	0.773921	-0.185376	0.852934	0.944905	0	0	3	249	15	82	83	16	106	396	3	34	64	3	102	207	35
ENSG00000036448	MYOM2	23.6034	0.782527	0.894203	0.875111	0.381514	0.677303	4	0	7	211	8	0	64	5	132	188	5	27	52	1	31	20	27
ENSG00000036473	OTC	0.0494372	2.4746	3.05615	0.809712	0.418106	NA	0	0	0	0	0	0	1	0	0	0	0	0	0	0	0	1	0
ENSG00000036530	CYP46A1	0.177291	2.28112	3.03673	0.751177	0.452546	NA	0	0	0	6	0	0	2	0	0	2	0	42	1	0	0	0	0
ENSG00000036549	ZZZ3	90.0623	0.545553	0.799311	0.682529	0.494905	0.766787	55	1	0	654	55	222	197	45	611	362	56	278	39	0	47	201	305
ENSG00000036565	SLC18A1	0.429827	2.62579	3.02498	0.868035	0.385375	NA	0	0	0	8	4	0	3	0	0	0	0	0	0	0	0	0	3
ENSG00000036672	USP2	6.61754	1.1265	1.61433	0.697815	0.485293	0.759912	0	1	0	8	0	0	61	0	13	0	0	3	0	1	66	12	4
ENSG00000036828	CASR	12.9892	7.96379	2.2627	3.5196	0.000432204	0.0241248	0	0	12	2	0	0	6	0	0	0	0	0	0	0	0	0	0
ENSG00000037042	TUBG2	33.1706	2.56393	0.974846	2.63009	0.00853621	0.0956818	44	2	0	78	128	56	1	12	30	8	7	22	2	0	73	107	10
ENSG00000037241	RPL26L1	83.3847	-0.506534	0.862047	-0.587594	0.556805	0.807021	4	2	3	117	7	48	431	27	477	26	90	296	79	1	115	275	781
ENSG00000037280	FLT4	4.49978	3.4758	1.88094	1.8479	0.0646162	0.278163	0	0	0	324	0	0	37	0	0	2	0	1	0	0	0	20	6
ENSG00000037474	NSUN2	48.1517	0.813016	0.921493	0.882282	0.377624	0.674757	0	0	0	1117	4	123	302	21	80	42	40	81	267	1	38	281	82
ENSG00000037637	FBXO42	99.7515	-0.316515	0.691508	-0.457718	0.647155	0.855833	56	1	0	566	76	94	69	70	920	697	36	229	274	1	325	637	114
ENSG00000037749	MFAP3	10.1565	-1.13154	1.18643	-0.953733	0.340219	0.642315	0	0	0	118	16	0	10	11	197	9	4	25	0	0	34	25	77
ENSG00000037757	MRI1	26.6432	-0.686345	1.12336	-0.610977	0.541215	0.797748	0	0	0	461	2	86	3	9	69	87	36	237	2	1	1	80	166
ENSG00000037897	METTL1	22.6565	0.0839381	1.30723	0.0642107	0.948802	0.981055	9	0	0	187	1	0	122	21	185	80	17	79	0	0	0	222	21
ENSG00000037965	HOXC8	0	NA	NA	NA	NA	NA	0	0	0	0	0	0	0	0	0	0	0	0	0	0	0	0	0
ENSG00000038002	AGA	62.9523	-0.88577	0.851243	-1.04056	0.29808	0.60462	0	0	2	645	16	57	163	31	612	60	32	82	822	0	436	445	60
ENSG00000038210	PI4K2B	11.8839	-0.96246	1.4679	-0.655673	0.512034	0.778109	0	0	0	154	9	0	30	1	20	6	0	14	537	0	10	25	0
ENSG00000038219	BOD1L1	168.234	-0.520188	0.863246	-0.602595	0.546778	0.801104	89	1	6	542	10	53	232	20	384	2496	23	273	800	2	1471	408	122
ENSG00000038274	MAT2B	496.83	-1.48299	0.850626	-1.7434	0.081263	0.314028	0	1	1	2789	1471	666	499	313	11615	478	341	373	1797	4659	1227	3648	1063
ENSG00000038295	TLL1	1.27225	3.53651	3.0427	1.16229	0.245117	NA	0	0	0	0	1	0	8	0	0	0	0	0	0	1	0	0	0
ENSG00000038358	EDC4	25.9567	1.29127	1.21882	1.05945	0.289395	0.596062	0	0	0	1386	2	116	1	2	20	1	16	60	15	0	55	35	158
ENSG00000038382	TRIO	26.2247	0.423915	0.839454	0.50499	0.613566	0.837842	10	1	1	474	6	2	67	12	62	317	4	17	89	0	57	73	44
ENSG00000038427	VCAN	38.7522	-0.483911	1.25491	-0.385615	0.699782	0.881735	0	0	128	16	9	157	119	2	145	6	30	4	919	0	0	391	979
ENSG00000038532	CLEC16A	40.352	0.511118	0.885106	0.577466	0.563625	0.809871	0	3	0	628	112	81	64	22	192	68	33	148	0	1	74	179	85
ENSG00000038945	MSR1	65.9406	5.65802	1.53263	3.69172	0.000222744	0.0172554	0	0	47	1	10	3	308	0	6	1	3	1	0	3	14	3	0
ENSG00000039068	CDH1	11.3186	3.36567	1.42821	2.35657	0.0184445	0.141951	0	2	4	1	32	40	1	0	16	0	0	9	0	0	0	9	24
ENSG00000039123	SKIV2L2	60.3871	-0.619394	0.903751	-0.685359	0.493117	0.765986	1	4	0	753	15	56	99	102	877	222	30	113	144	0	4	107	141
ENSG00000039139	DNAH5	0.994745	3.74323	2.67605	1.39879	0.161876	NA	1	0	0	1	0	0	15	0	0	3	0	0	0	0	0	0	0
ENSG00000039319	ZFYVE16	33.9975	-1.90011	1.29074	-1.47211	0.140991	0.418431	0	0	1	242	0	0	55	10	195	569	8	178	0	0	367	102	59
ENSG00000039523	RIPOR1	62.1674	0.851613	0.823088	1.03466	0.30083	0.607375	3	1	16	1346	13	66	44	4	42	159	7	313	404	0	136	219	185
ENSG00000039537	C6	0.385469	4.01744	3.04725	1.31838	0.187376	NA	0	0	0	0	0	0	10	0	0	0	0	0	0	0	0	0	0
ENSG00000039560	RAI14	1.50197	2.74909	1.47948	1.85814	0.063149	NA	1	0	190	1	0	14	7	1	4	2	0	1	0	0	0	1	2
ENSG00000039600	SOX30	1.0716	1.67951	1.83354	0.915991	0.359672	NA	0	0	0	25	0	9	2	0	0	0	1	1	0	0	2	1	8
ENSG00000039650	PNKP	74.436	0.394492	0.912546	0.432298	0.665525	0.863332	19	0	12	812	16	186	41	8	89	336	36	314	1	0	291	552	278
ENSG00000039987	BEST2	0.425718	1.4218	3.01599	0.47142	0.637341	NA	0	0	0	7	4	0	0	0	0	0	0	0	1	0	0	17	0
ENSG00000040199	PHLPP2	6.51829	2.23364	1.22456	1.82403	0.0681468	0.286458	0	1	2	21	27	4	8	0	9	2	0	12	0	0	0	20	21
ENSG00000040275	SPDL1	24.4931	1.30592	1.14407	1.14147	0.253675	0.559105	0	6	2	147	27	6	69	27	140	7	6	27	0	0	0	138	12
ENSG00000040341	STAU2	82.8133	-0.884759	0.704003	-1.25675	0.208842	0.509295	1	0	0	365	182	83	178	75	1012	265	35	166	792	4	154	404	132
ENSG00000040487	PQLC2	53.0049	-1.07181	1.14185	-0.938667	0.347902	0.648838	0	0	0	329	148	76	15	12	35	181	60	396	0	0	139	233	534
ENSG00000040531	CTNS	86.5866	2.2758	0.91559	2.48561	0.0129329	0.117856	1	3	28	361	551	148	13	30	196	75	29	53	1	0	72	301	76
ENSG00000040608	RTN4R	13.0875	0.659493	1.35722	0.485915	0.627027	0.846705	16	0	0	77	0	0	16	9	40	3	3	81	2	0	0	21	88
ENSG00000040633	PHF23	85.6777	1.17119	1.00139	1.16956	0.242177	0.547947	111	0	1	1085	11	11	65	4	86	197	12	37	853	0	274	392	119
ENSG00000040731	CDH10	0.544068	2.80555	3.02304	0.928057	0.353378	NA	0	0	0	0	0	0	12	0	2	2	0	1	0	0	0	0	0
ENSG00000040933	INPP4A	93.1719	2.65374	1.0997	2.41314	0.0158156	0.130509	48	0	49	348	0	80	34	6	102	276	6	63	2	0	174	150	89
ENSG00000041353	RAB27B	186.353	0.113115	0.893117	0.126652	0.899216	0.962149	47	4	7	94	502	505	185	34	77	881	28	186	3436	25	50	309	12
ENSG00000041357	PSMA4	1713.24	1.1202	1.06437	1.05246	0.292588	0.599348	37	592	2	2308	153	164	3283	1237	19487	1498	486	5391	1125	1	730	2800	556
ENSG00000041515	MYO16	3.69405	4.3155	1.67225	2.58065	0.00986137	0.102754	1	2	0	3	0	0	9	0	0	1	0	0	1	0	0	0	1
ENSG00000041802	LSG1	72.5003	-0.925246	0.876361	-1.05578	0.291068	0.597785	0	1	0	1088	24	11	182	68	492	643	51	187	209	0	92	342	303
ENSG00000041880	PARP3	9.46679	0.581254	1.24083	0.468439	0.639471	0.852317	0	0	0	153	37	15	30	8	100	0	8	4	1	0	0	59	29
ENSG00000041982	TNC	5.53139	-1.67154	1.76003	-0.949723	0.342253	0.644037	0	0	1	4	0	0	3	0	17	58	0	0	0	3	12	2	0
ENSG00000041988	THAP3	27.4	-0.130509	0.940543	-0.138759	0.88964	0.957941	8	0	0	212	25	27	93	23	296	207	9	139	1	0	3	160	37
ENSG00000042062	RIPOR3	57.0048	2.35443	1.00822	2.33523	0.0195313	0.146118	75	3	1	85	173	107	0	6	23	1	27	108	72	2	6	132	56
ENSG00000042088	TDP1	47.0288	-0.860469	0.721701	-1.19228	0.233152	0.538103	0	2	0	496	17	31	100	38	582	51	37	104	173	1	191	364	101
ENSG00000042286	AIFM2	7.29634	-0.0174048	1.16104	-0.0149908	0.98804	0.996879	0	0	1	41	30	8	0	2	25	0	10	55	2	0	11	79	9
ENSG00000042304	C2orf83	0.310187	1.66594	3.04102	0.547824	0.583813	NA	0	0	0	0	0	0	1	0	0	0	2	0	0	0	0	0	0
ENSG00000042317	SPATA7	11.6773	0.565564	1.16162	0.486875	0.626347	0.846276	10	0	0	174	2	0	23	3	144	48	3	15	0	0	4	86	34
ENSG00000042429	MED17	36.7695	-0.498356	0.879328	-0.566746	0.570887	0.813841	18	0	0	277	8	6	70	9	43	476	32	143	52	0	111	126	115
ENSG00000042445	RETSAT	17.7557	1.01564	0.931634	1.09017	0.275637	0.58114	5	0	5	270	6	29	4	8	61	47	2	41	0	0	90	90	14
ENSG00000042493	CAPG	1657.56	-3.53196	0.946166	-3.73291	0.000189277	0.0154458	19	0	35	228	56	119	1083	838	10694	9868	844	28979	3950	0	6140	20179	3173
ENSG00000042753	AP2S1	639.784	0.692601	0.691052	1.00224	0.316227	0.622615	120	46	13	1454	3745	936	212	227	1255	1804	173	6055	2052	11	586	1812	574
ENSG00000042781	USH2A	9.8783	7.13033	1.90028	3.75225	0.000175253	0.0150536	1	3	4	0	0	0	23	0	0	0	0	0	0	0	0	0	1
ENSG00000042813	ZPBP	0.394625	3.01256	3.03258	0.993398	0.320516	NA	0	0	0	0	0	0	9	0	0	1	0	1	0	0	0	1	0
ENSG00000042832	TG	8.38821	2.46027	1.24295	1.97938	0.0477733	0.236767	0	4	0	68	3	1	3	0	4	18	0	5	0	1	11	5	2
ENSG00000042980	ADAM28	127.39	0.0298978	1.11723	0.0267607	0.978651	0.993087	38	1	2	1290	0	233	409	44	2504	656	40	166	0	0	70	493	330
ENSG00000043039	BARX2	0.0895493	1.7494	3.04271	0.574947	0.565327	NA	0	0	0	0	0	0	1	0	0	1	0	0	0	0	0	3	0
ENSG00000043093	DCUN1D1	323.155	0.582966	0.788584	0.739257	0.459751	0.739187	85	0	4	646	923	783	1396	109	1783	461	22	110	1563	12267	2405	900	321
ENSG00000043143	JADE2	77.6605	0.789676	0.900798	0.87664	0.380682	0.676922	4	17	1	1299	11	30	108	16	100	1002	11	43	236	0	109	292	45
ENSG00000043355	ZIC2	0.0752102	1.98832	3.04738	0.652468	0.5141	NA	0	0	0	0	0	0	1	0	0	2	0	0	0	0	0	0	0
ENSG00000043462	LCP2	237.733	0.420087	0.724429	0.579886	0.561992	0.809233	1	10	42	2596	124	431	307	100	751	521	223	455	39	7327	676	760	609
ENSG00000043514	TRIT1	26.2362	-1.0053	1.14321	-0.879368	0.379202	0.676244	0	0	0	139	2	7	124	14	239	98	12	36	583	0	0	102	51
ENSG00000043591	ADRB1	4.8473	2.88177	1.6959	1.69926	0.0892711	0.331692	0	234	2	0	0	0	53	2	2	12	0	3	0	0	0	65	1
ENSG00000044012	GUCA2B	7.27404	7.08365	2.916	2.42923	0.0151309	0.127201	0	5	0	0	0	0	0	0	0	0	0	0	0	0	0	0	0
ENSG00000044090	CUL7	19.1569	-0.885514	1.09777	-0.806645	0.419871	0.708532	0	0	0	412	2	2	32	2	47	187	17	70	286	0	1	64	60
ENSG00000044115	CTNNA1	170.506	-0.433534	0.811263	-0.534394	0.593069	0.825796	38	0	0	1736	317	203	210	23	2536	610	17	227	1800	1	427	977	467
ENSG00000044446	PHKA2	77.6422	1.19993	1.18376	1.01366	0.310746	0.617273	0	0	36	466	4	103	53	13	215	791	17	96	0	0	120	165	71
ENSG00000044459	CNTLN	34.9201	-1.57728	0.888284	-1.77565	0.0757902	0.305157	0	0	3	129	52	3	11	18	177	516	15	286	19	0	127	86	105
ENSG00000044524	EPHA3	0.520407	3.04611	2.70461	1.12627	0.260053	NA	1	0	0	1	1	0	2	0	3	0	0	0	0	0	0	0	0
ENSG00000044574	HSPA5	4214.66	-2.98956	0.911438	-3.28004	0.00103791	0.0365152	625	2	13	2947	169	279	1572	5603	117087	1255	859	4765	7785	740	13673	28532	1223
ENSG00000046604	DSG2	25.1003	-4.11376	1.59291	-2.58255	0.00980743	0.102644	0	1	0	0	3	0	5	22	321	68	0	220	0	0	0	27	405
ENSG00000046647	GEMIN8	21.4605	-0.763173	1.14248	-0.667997	0.504136	0.772266	0	0	1	337	21	4	30	15	188	58	21	129	0	0	0	148	121
ENSG00000046651	OFD1	101.033	-0.499095	0.710707	-0.702252	0.482522	0.757863	0	1	11	979	76	115	124	43	677	920	46	371	447	0	326	528	152
ENSG00000046653	GPM6B	14.5184	-0.389418	1.60111	-0.243218	0.807837	0.928959	0	0	0	483	0	6	8	0	181	35	0	0	0	6	51	9	12
ENSG00000046774	MAGEC2	0.385469	4.01744	3.04725	1.31838	0.187376	NA	0	0	0	0	0	0	10	0	0	0	0	0	0	0	0	0	0
ENSG00000046889	PREX2	6.39464	2.52145	1.79443	1.40515	0.159976	0.446029	0	1	2	0	2	17	23	9	1	2	0	0	0	0	0	0	0
ENSG00000047056	WDR37	40.3031	0.0889187	0.867715	0.102475	0.91838	0.970295	0	5	0	538	3	30	123	27	213	36	16	122	430	0	89	86	86
ENSG00000047188	YTHDC2	25.1194	1.96459	0.941624	2.08638	0.0369439	0.206632	0	0	11	323	20	35	60	3	54	108	2	9	1	0	49	84	29
ENSG00000047230	CTPS2	27.4682	-0.87201	1.01991	-0.85499	0.392557	0.685349	0	2	0	352	3	2	46	17	260	97	17	17	344	2	0	83	76
ENSG00000047249	ATP6V1H	94.3239	-0.697213	0.667767	-1.0441	0.296441	0.602838	13	0	0	1284	31	49	219	105	575	493	44	383	362	9	244	203	158
ENSG00000047315	POLR2B	129.91	0.31298	0.738177	0.42399	0.671573	0.86688	0	15	6	1460	25	211	300	60	885	400	58	194	924	1	126	464	324
ENSG00000047346	FAM214A	21.5982	0.32486	0.75917	0.427915	0.668713	0.865142	0	1	41	328	30	12	81	19	145	99	2	27	57	0	87	160	13
ENSG00000047365	ARAP2	37.7372	0.685829	0.780918	0.878235	0.379816	0.676644	4	0	2	584	5	163	117	14	54	251	6	33	263	0	139	90	70
ENSG00000047410	TPR	198.695	-0.859518	0.792032	-1.08521	0.27783	0.58376	22	2	3	2738	39	196	226	223	2070	1791	68	617	4	4	502	1071	391
ENSG00000047457	CP	5.67846	0.51277	1.50055	0.341722	0.73256	0.896607	2	0	0	2	1	0	51	1	67	17	0	50	0	0	0	60	2
ENSG00000047578	KIAA0556	10.5935	0.229556	1.15218	0.199236	0.842078	0.941055	0	0	1	376	12	0	1	6	51	22	7	28	0	0	44	106	22
ENSG00000047579	DTNBP1	35.7701	-0.938173	1.00531	-0.933213	0.35071	0.651364	0	0	0	977	1	26	141	22	104	283	8	125	1	1577	181	581	89
ENSG00000047597	XK	98.1157	2.10129	1.06675	1.9698	0.0488612	0.23958	1	5	0	52	670	884	6	4	26	2	31	35	251	7	42	299	193
ENSG00000047617	ANO2	4.28367	2.75713	1.53883	1.79171	0.0731797	0.299549	0	0	0	2	67	16	1	1	1	0	1	1	0	0	0	39	1
ENSG00000047621	C12orf4	21.7843	-0.531223	1.10275	-0.481727	0.63	0.847976	0	0	0	263	7	31	75	40	366	83	10	25	0	0	16	125	17
ENSG00000047634	SCML1	5.79569	2.44799	1.58175	1.54765	0.121706	0.391017	0	0	0	19	23	77	9	0	16	0	1	0	0	0	0	64	4
ENSG00000047644	WWC3	37.3788	-0.0253228	0.757837	-0.0334146	0.973344	0.990978	2	0	0	184	160	75	59	13	79	219	4	35	311	2	261	231	35
ENSG00000047648	ARHGAP6	58.8488	1.38539	1.19983	1.15466	0.248231	0.553775	0	0	0	40	431	429	16	5	4	13	2	37	244	14	43	244	6
ENSG00000047662	FAM184B	4.26	1.15124	1.40576	0.818947	0.412817	0.703555	2	0	2	9	0	3	1	0	8	33	1	0	0	0	14	3	1
ENSG00000047849	MAP4	132.258	0.116219	0.847764	0.137089	0.890961	0.958429	8	2	0	3638	31	232	264	50	1095	958	100	290	20	1	140	461	363
ENSG00000047932	GOPC	39.1642	-0.496714	0.942284	-0.527138	0.598098	0.828066	0	0	0	624	1	52	128	12	71	514	15	143	239	2	17	313	51
ENSG00000047936	ROS1	2.46293	2.85219	2.49729	1.14211	0.253407	NA	1	0	1	0	0	0	20	0	21	0	0	0	0	0	0	0	0
ENSG00000048028	USP28	23.4189	-0.489845	1.06957	-0.457983	0.646964	0.855833	0	1	0	309	12	38	41	18	157	154	24	101	0	0	1	38	118
ENSG00000048052	HDAC9	41.2188	0.186618	1.31821	0.141569	0.88742	0.957108	0	2	1	217	15	44	261	22	748	41	36	0	0	0	0	129	127
ENSG00000048140	TSPAN17	31.6101	1.34775	1.06015	1.27128	0.203628	0.502481	13	2	0	349	58	156	26	2	20	104	1	16	1	1	0	578	49
ENSG00000048162	NOP16	80.2951	1.09691	1.11134	0.987018	0.323634	0.628612	7	0	0	343	11	60	1029	73	454	11	41	181	1	0	63	292	148
ENSG00000048342	CC2D2A	9.72815	-1.61613	1.44471	-1.11865	0.263289	0.569056	0	2	0	9	0	0	9	6	10	156	0	23	0	0	18	6	68
ENSG00000048392	RRM2B	39.6406	0.193439	1.09314	0.176957	0.859542	0.947055	0	1	10	293	0	19	76	64	534	37	16	52	1	1	10	79	31
ENSG00000048405	ZNF800	56.1311	-0.140448	0.943049	-0.14893	0.881609	0.955076	0	0	4	959	19	153	60	15	248	763	17	42	1	2	167	216	181
ENSG00000048462	TNFRSF17	12.1655	-2.43551	1.44892	-1.68092	0.0927791	0.339086	0	0	0	27	0	18	0	2	5	26	41	8	0	0	38	350	4
ENSG00000048471	SNX29	89.8732	1.33397	0.969899	1.37537	0.169016	0.456716	1	0	25	1328	196	152	143	13	225	466	19	163	0	0	325	296	131
ENSG00000048540	LMO3	14.2831	4.36809	1.59618	2.7366	0.00620786	0.0827003	0	4	7	3	1	0	7	0	6	25	0	0	0	0	0	12	1
ENSG00000048544	MRPS10	261.63	-1.8264	0.752631	-2.42669	0.0152372	0.127689	12	0	0	607	361	149	286	147	2157	555	306	899	1962	1	572	1437	1809
ENSG00000048545	GUCA1A	0.0494372	2.4746	3.05615	0.809712	0.418106	NA	0	0	0	0	0	0	1	0	0	0	0	0	0	0	0	1	0
ENSG00000048649	RSF1	159.902	-0.5646	0.559864	-1.00846	0.313234	0.619961	6	6	13	989	171	155	158	152	990	1654	42	490	538	6	411	397	175
ENSG00000048707	VPS13D	57.5953	1.02151	0.913273	1.11851	0.263349	0.569056	20	4	2	324	3	24	394	20	234	590	11	54	1	1	66	148	34
ENSG00000048740	CELF2	667.721	-0.0069226	0.631527	-0.0109617	0.991254	0.997694	19	34	43	8688	748	849	922	520	7718	3631	264	1104	3302	4	888	1425	724
ENSG00000048828	FAM120A	97.1586	-0.297082	0.811651	-0.366021	0.714349	0.889476	20	0	2	493	117	93	331	33	379	1471	15	101	115	0	634	497	89
ENSG00000048991	R3HDM1	57.8799	-0.0394654	0.817821	-0.0482567	0.961512	0.986388	0	2	0	1088	63	83	128	49	484	180	25	163	269	4	2	175	130
ENSG00000049089	COL9A2	30.2263	1.29588	1.35772	0.954451	0.339855	0.642065	0	0	3	1484	0	37	60	0	9	141	0	11	1	0	67	228	162
ENSG00000049130	KITLG	3.58342	1.88355	1.77165	1.06316	0.287708	0.593976	2	0	0	1	1	0	33	0	32	0	0	0	0	1	0	12	3
ENSG00000049167	ERCC8	14.93	-1.68209	1.24843	-1.34737	0.177862	0.46885	0	0	0	180	0	6	12	19	204	74	13	34	0	0	1	69	121
ENSG00000049192	ADAMTS6	5.33902	2.64055	1.19429	2.21099	0.0270367	0.174742	0	0	0	32	26	34	23	0	12	1	2	7	0	1	0	8	4
ENSG00000049239	H6PD	113.443	-1.89864	1.05961	-1.79182	0.0731611	0.299547	13	2	0	694	17	50	48	15	294	502	132	2543	0	0	266	168	319
ENSG00000049245	VAMP3	110.668	0.0549027	0.709083	0.0774278	0.938283	0.977221	29	0	0	2167	168	94	177	65	792	611	55	304	120	1	397	328	296
ENSG00000049246	PER3	11.318	0.0251426	1.32866	0.0189233	0.984902	0.995592	0	0	2	225	2	0	17	21	95	1	1	54	0	1	0	41	11
ENSG00000049247	UTS2	50.1943	-0.386007	0.983378	-0.392532	0.694665	0.878895	0	0	8	254	5	79	97	21	542	81	21	388	338	3	95	0	58
ENSG00000049249	TNFRSF9	4.3013	-0.603849	1.28652	-0.469365	0.638808	0.852122	0	0	0	2	0	17	9	2	8	2	3	26	0	0	43	23	31
ENSG00000049283	EPN3	8.74718	6.95621	2.62355	2.65145	0.00801466	0.0925258	0	6	0	0	0	0	0	0	0	1	0	0	0	0	0	0	0
ENSG00000049323	LTBP1	554.56	0.388731	0.967076	0.401966	0.687709	0.875594	121	14	47	148	2873	718	5	23	495	7919	106	591	2646	10	270	4850	116
ENSG00000049449	RCN1	51.168	-1.00672	1.12197	-0.897287	0.369566	0.668714	0	0	0	440	1	38	192	27	600	733	22	139	0	1	60	339	95
ENSG00000049540	ELN	1.54782	1.33908	1.75765	0.761856	0.446146	NA	1	0	0	31	3	0	5	1	2	0	0	17	0	0	0	0	6
ENSG00000049541	RFC2	282.206	-1.65775	0.874201	-1.8963	0.05792	0.261991	8	16	0	547	343	77	104	185	1291	146	406	1048	390	0	720	1709	2776
ENSG00000049618	ARID1B	322.664	-0.847682	0.790155	-1.07281	0.283358	0.589992	10	26	17	1386	56	85	1567	64	810	6214	16	583	1829	3958	1041	1712	137
ENSG00000049656	CLPTM1L	27.6769	0.532018	0.931949	0.570865	0.568091	0.81195	20	0	0	134	33	18	88	11	77	264	5	101	0	1	25	180	32
ENSG00000049759	NEDD4L	11.2585	1.35291	1.40085	0.965772	0.334158	0.63669	1	2	1	4	48	18	11	0	9	145	0	0	0	0	0	39	19
ENSG00000049768	FOXP3	0.615486	-0.130453	2.15593	-0.0605092	0.95175	NA	0	0	0	11	0	0	0	1	3	1	0	3	0	0	0	12	6
ENSG00000049769	PPP1R3F	2.99944	1.08402	1.51628	0.71492	0.474659	0.75236	1	0	0	51	0	8	16	0	3	12	0	0	0	0	1	26	27
ENSG00000049860	HEXB	113.115	-1.1068	0.748866	-1.47797	0.139416	0.415693	5	1	5	1147	10	38	197	223	664	242	32	658	411	0	276	592	400
ENSG00000049883	PTCD2	54.2114	-0.602557	1.2085	-0.498601	0.618061	0.840611	34	0	1	364	1	0	25	30	323	91	68	198	0	0	84	109	441
ENSG00000050030	NEXMIF	1.69424	4.17052	2.62459	1.58901	0.112057	NA	0	1	0	1	0	0	6	0	0	0	0	0	0	2	0	0	0
ENSG00000050130	JKAMP	241.898	-0.53274	0.804727	-0.662014	0.507962	0.775318	0	6	2	1331	155	697	554	178	3460	95	161	523	482	3	878	2346	359
ENSG00000050165	DKK3	2.71767	1.59769	2.00946	0.795083	0.426565	NA	0	0	2	8	0	0	3	0	6	1	0	0	0	0	0	29	0
ENSG00000050327	ARHGEF5	1.34548	0.857062	1.94792	0.439988	0.659946	NA	0	0	0	3	0	0	16	0	4	18	0	9	0	0	0	2	5
ENSG00000050344	NFE2L3	10.1912	0.232115	1.23376	0.188137	0.85077	0.944426	0	2	0	234	3	0	5	5	16	78	0	9	1	0	3	103	54
ENSG00000050393	MCUR1	234.313	0.677535	0.840292	0.806309	0.420065	0.708697	153	2	1	440	946	360	180	28	90	86	99	1030	2219	11	66	1117	606
ENSG00000050405	LIMA1	23.1348	0.528443	1.11837	0.472511	0.636562	0.851236	20	0	0	262	16	21	21	13	286	72	12	53	0	0	0	150	25
ENSG00000050426	LETMD1	137.746	2.47278	1.06936	2.3124	0.0207558	0.150916	29	0	76	1081	31	69	160	31	269	510	17	96	0	0	15	215	160
ENSG00000050438	SLC4A8	15.9219	0.0193993	0.918966	0.0211099	0.983158	0.994958	1	2	1	81	1	33	14	2	25	96	8	37	0	3	50	37	26
ENSG00000050555	LAMC3	8.59189	4.96503	1.59933	3.10444	0.00190639	0.0502577	2	5	0	27	0	0	3	1	0	2	0	2	0	0	0	0	3
ENSG00000050628	PTGER3	6.68465	1.81769	1.3679	1.32882	0.183908	0.476231	0	0	0	8	16	79	7	1	5	1	1	1	0	1	0	102	1
ENSG00000050730	TNIP3	4.35753	2.32266	1.2278	1.89172	0.0585279	0.263518	0	0	2	2	7	24	3	1	7	9	2	0	0	0	1	11	1
ENSG00000050748	MAPK9	86.0825	3.67883	1.0392	3.54008	0.000400013	0.0234326	158	10	1	154	14	28	86	3	40	31	7	17	230	0	0	38	68
ENSG00000050767	COL23A1	2.19947	-1.30303	1.89385	-0.688033	0.491432	NA	77	0	0	14	0	0	3	0	0	2	2	7	0	0	29	0	35
ENSG00000050820	BCAR1	2.6038	3.40925	1.93908	1.75818	0.0787174	NA	0	1	1	1	1	0	0	0	0	1	0	1	0	0	0	0	0
ENSG00000051009	FAM160A2	48.6363	-0.580257	1.07912	-0.537713	0.590775	0.82476	0	0	120	1133	4	24	68	8	44	260	8	235	0	1	649	329	145
ENSG00000051108	HERPUD1	581.016	-2.47566	0.829954	-2.98289	0.00285541	0.0606475	62	1	13	993	80	188	221	175	13834	704	191	671	5193	0	5367	5287	638
ENSG00000051128	HOMER3	351.592	-4.23289	1.58507	-2.67048	0.00757439	0.0898424	4	0	0	602	0	0	152	0	16	2885	40	5135	2	0	122	947	6485
ENSG00000051180	RAD51	29.1405	0.128797	1.0467	0.12305	0.902068	0.963624	3	0	6	90	13	0	112	16	106	53	13	223	0	0	72	215	78
ENSG00000051341	POLQ	4.44732	-0.88469	1.18409	-0.747148	0.454974	0.736004	0	0	0	27	6	0	56	7	10	8	1	17	0	2	3	22	5
ENSG00000051382	PIK3CB	81.5652	1.40901	1.01522	1.3879	0.165169	0.454376	105	0	1	352	101	138	56	13	214	551	19	90	0	0	256	237	68
ENSG00000051523	CYBA	566.014	0.761886	1.00788	0.75593	0.449691	0.732852	210	3	67	12278	21	781	636	5	50	1640	74	455	806	2	460	894	6593
ENSG00000051596	THOC3	67.8612	-1.13336	0.982584	-1.15345	0.248726	0.554226	30	0	0	86	13	37	72	66	1231	20	64	141	260	0	7	315	315
ENSG00000051620	HEBP2	121.991	1.33983	1.06868	1.25373	0.209941	0.510922	24	31	3	1155	1	120	192	4	59	479	0	126	1	3099	741	267	309
ENSG00000051825	MPHOSPH9	66.9308	-1.60831	0.925973	-1.73689	0.0824071	0.316091	0	0	0	537	8	47	127	58	562	542	58	168	958	0	35	152	135
ENSG00000052126	PLEKHA5	36.4919	-0.160759	0.893851	-0.17985	0.85727	0.946222	0	0	1	720	14	37	117	12	399	213	13	13	460	0	35	110	62
ENSG00000052344	PRSS8	10.8465	6.05694	1.86978	3.23938	0.00119789	0.039797	0	0	10	4	2	0	0	0	3	0	0	1	0	0	0	0	2
ENSG00000052723	SIKE1	97.2016	-0.815478	0.637804	-1.27857	0.201048	0.498724	9	4	3	745	28	36	183	74	881	166	80	267	44	4	267	590	506
ENSG00000052749	RRP12	72.5217	0.188773	0.604488	0.312285	0.754824	0.904937	36	1	1	634	81	69	136	25	284	361	63	178	234	0	274	227	143
ENSG00000052795	FNIP2	20.8972	-2.11312	1.12963	-1.87063	0.0613962	0.270363	0	0	0	87	4	28	9	9	95	602	8	53	0	0	26	66	68
ENSG00000052802	MSMO1	139.422	-1.88303	1.07463	-1.75227	0.0797282	0.310604	13	1	0	300	185	113	21	111	708	51	87	514	0	0	462	359	2215
ENSG00000052841	TTC17	187.583	-0.983513	0.928124	-1.05968	0.289291	0.596056	2	5	2	2423	16	123	341	290	2441	1815	102	247	14	0	282	717	220
ENSG00000052850	ALX4	1.08828	2.91105	2.93388	0.992219	0.321091	NA	0	0	1	1	0	0	0	0	0	1	0	0	0	0	0	0	0
ENSG00000053108	FSTL4	4.04707	2.46719	1.70997	1.44283	0.149069	0.431197	0	0	0	0	48	26	2	0	0	1	4	1	0	0	0	17	4
ENSG00000053254	FOXN3	99.4565	-0.271879	0.638908	-0.425537	0.670445	0.866166	4	3	1	1261	91	99	280	68	190	1004	16	163	606	3	255	437	285
ENSG00000053328	METTL24	0.287939	1.47079	3.04389	0.483192	0.628959	NA	0	0	0	2	0	0	0	0	0	0	2	0	0	0	0	0	0
ENSG00000053371	AKR7A2	208.163	1.12625	0.769984	1.46269	0.143552	0.422626	8	0	6	1028	1939	550	81	61	692	156	101	647	792	5	291	739	285
ENSG00000053372	MRTO4	297.894	-1.47877	1.2022	-1.23005	0.218678	0.520046	19	27	0	520	52	79	136	70	683	326	411	2604	0	0	28	439	3902
ENSG00000053438	NNAT	0.534468	-0.545354	3.02207	-0.180457	0.856794	NA	0	0	0	2	0	0	0	4	1	1	0	0	0	0	0	0	0
ENSG00000053501	USE1	87.5663	-0.765586	0.879101	-0.870875	0.383823	0.679435	0	0	2	797	21	18	378	61	654	163	60	584	572	0	92	739	242
ENSG00000053524	MCF2L2	7.33703	1.40778	1.17859	1.19446	0.232297	0.537402	2	1	1	54	6	11	20	0	6	5	0	3	0	0	89	10	1
ENSG00000053702	NRIP2	7.89401	-0.288133	1.23358	-0.233574	0.815316	0.931816	0	1	0	60	1	28	1	0	24	119	5	20	0	0	3	11	37
ENSG00000053747	LAMA3	5.49338	4.35933	1.68374	2.58908	0.00962331	0.101693	0	0	4	40	1	0	14	2	3	0	0	3	0	0	0	0	0
ENSG00000053770	AP5M1	96.3656	-1.41528	0.75257	-1.88059	0.0600278	0.266508	0	2	2	801	34	84	85	162	1854	353	62	139	225	2	138	360	117
ENSG00000053900	ANAPC4	55.6241	-0.654395	0.840455	-0.77862	0.436204	0.722207	3	0	1	583	2	59	183	52	549	302	13	84	87	0	425	476	58
ENSG00000053918	KCNQ1	5.51651	-0.617902	1.58809	-0.389086	0.697213	0.880237	0	1	0	4	0	16	2	0	3	3	0	47	0	0	0	84	53
ENSG00000054116	TRAPPC3	204.755	-0.994155	0.620599	-1.60193	0.109171	0.369959	27	1	0	1197	300	161	299	217	2318	392	97	897	354	1651	432	2331	328
ENSG00000054118	THRAP3	948.012	-1.74412	0.598021	-2.91648	0.00354003	0.0659754	44	1	13	3992	347	648	2556	983	11670	1947	492	3461	5122	7472	5729	7060	719
ENSG00000054148	PHPT1	464.421	1.4297	0.955865	1.49572	0.134728	0.40942	638	8	4	846	43	60	1328	99	1230	2103	59	432	1275	0	830	3532	137
ENSG00000054179	ENTPD2	0	NA	NA	NA	NA	NA	0	0	0	0	0	0	0	0	0	0	0	0	0	0	0	0	0
ENSG00000054219	LY75	45.9935	-0.697244	1.11666	-0.624404	0.532362	0.790287	0	0	0	459	8	57	178	18	155	64	51	177	0	0	227	143	407
ENSG00000054267	ARID4B	304.389	-1.23216	0.755712	-1.63046	0.103004	0.358905	1	13	2	2976	43	187	387	225	3905	2791	103	923	859	2	1408	1836	368
ENSG00000054277	OPN3	4.5358	0.11111	1.54084	0.07211	0.942514	0.978397	0	0	0	89	0	11	1	1	3	1	0	2	0	2	0	20	39
ENSG00000054282	SDCCAG8	300.15	-1.07713	0.716597	-1.50312	0.132809	0.406594	27	2	0	2398	350	343	328	219	1140	1111	186	1872	2810	0	823	1378	1184
ENSG00000054356	PTPRN	45.489	1.82255	1.04118	1.75046	0.0800382	0.311251	1	1	4	11	567	41	2	7	1	13	5	31	183	4	78	267	15
ENSG00000054392	HHAT	12.1715	-1.45584	1.30524	-1.11538	0.264688	0.570389	0	0	0	170	0	8	8	1	211	188	11	15	0	0	1	74	45
ENSG00000054523	KIF1B	40.7333	-0.386822	0.850897	-0.454604	0.649394	0.857298	0	1	2	55	68	85	97	24	124	241	16	224	4	0	221	78	219
ENSG00000054598	FOXC1	48.8877	-4.70346	2.02882	-2.31832	0.0204319	0.14985	0	0	0	6	0	0	27	0	723	1835	0	1	0	0	0	421	1
ENSG00000054611	TBC1D22A	59.327	-0.451921	0.778763	-0.580307	0.561708	0.809035	4	0	0	909	52	98	104	9	104	625	35	155	21	2	333	411	196
ENSG00000054654	SYNE2	55.0246	-0.556881	0.872337	-0.638378	0.523227	0.784259	2	2	5	544	18	637	37	27	236	1006	17	26	6	0	2355	436	56
ENSG00000054690	PLEKHH1	11.9283	5.40762	1.80946	2.98853	0.00280323	0.060292	0	8	0	3	0	0	1	0	4	3	0	5	0	0	0	0	1
ENSG00000054793	ATP9A	44.159	2.44939	1.13117	2.16536	0.0303604	0.186882	1	2	0	30	566	180	6	19	66	7	1	18	296	0	42	2	4
ENSG00000054796	SPO11	2.2007	4.43076	2.89607	1.52992	0.126036	NA	0	0	2	0	0	0	2	0	0	0	0	0	0	0	0	0	0
ENSG00000054803	CBLN4	0.0517275	2.4323	3.05569	0.795992	0.426037	NA	0	0	0	0	0	0	1	0	1	0	0	0	0	0	0	0	0
ENSG00000054938	CHRDL2	0.0837243	1.87699	3.04531	0.616355	0.537661	NA	0	0	17	0	0	0	1	0	0	0	0	1	0	0	0	0	1
ENSG00000054965	FAM168A	26.9388	1.49134	0.747318	1.99559	0.0459786	0.232601	8	6	0	445	4	29	48	9	66	117	5	35	55	1	22	14	29
ENSG00000054967	RELT	145.74	2.5356	1.1117	2.28083	0.0225587	0.158063	0	19	78	444	2	66	18	4	25	212	29	222	33	0	174	167	357
ENSG00000054983	GALC	106.926	0.762603	0.987794	0.772026	0.440099	0.726039	27	23	2	811	26	24	133	41	542	38	187	125	3	0	99	53	179
ENSG00000055044	NOP58	704.832	-1.32647	1.00175	-1.32415	0.185454	0.478318	123	0	9	2135	26	126	1971	411	7479	898	112	813	369	350	191	1411	359
ENSG00000055070	SZRD1	243.4	-0.657424	0.625495	-1.05105	0.293237	0.599735	5	3	16	2104	508	139	184	87	1252	458	38	480	2285	3323	1510	3191	267
ENSG00000055118	KCNH2	133.576	3.09195	1.2825	2.41087	0.0159145	0.130998	274	0	0	2	178	217	24	6	1	24	0	7	299	4	133	485	73
ENSG00000055130	CUL1	129.866	0.74218	0.796368	0.931956	0.351359	0.651623	12	31	2	1087	45	137	100	76	1279	139	63	101	452	0	54	529	209
ENSG00000055147	FAM114A2	35.908	-1.00382	0.803644	-1.24908	0.211635	0.512712	2	0	0	337	34	9	83	15	770	145	33	40	81	0	87	245	73
ENSG00000055163	CYFIP2	323.594	0.481426	0.84925	0.566883	0.570793	0.813778	0	18	77	2356	56	576	204	19	2742	871	167	469	1439	2	1273	662	763
ENSG00000055208	TAB2	118.546	0.580839	0.784116	0.740756	0.458841	0.738904	21	1	18	891	249	165	174	50	303	178	4	77	30	32	460	274	59
ENSG00000055211	GINM1	90.7854	-1.70418	1.0544	-1.61626	0.106039	0.364863	0	0	0	549	84	62	121	32	376	276	79	644	3	0	63	328	1277
ENSG00000055332	EIF2AK2	255.599	-1.23386	0.616259	-2.00218	0.0452651	0.230115	2	12	1	1695	290	180	161	99	895	1259	115	716	1922	3703	1420	706	1539
ENSG00000055483	USP36	97.6087	0.998929	0.834477	1.19707	0.231279	0.536168	80	3	2	1201	6	181	122	21	241	664	27	235	2	2	197	492	129
ENSG00000055609	KMT2C	139.203	0.592511	0.48874	1.21232	0.225388	0.528499	30	6	6	1700	222	405	154	47	525	3479	45	158	327	2	713	599	373
ENSG00000055732	MCOLN3	8.77304	7.01497	2.11643	3.31453	0.000917983	0.0342755	0	5	1	0	0	0	11	0	1	0	0	0	0	0	0	0	0
ENSG00000055813	CCDC85A	3.1854	5.36198	3.03697	1.76557	0.0774684	0.305157	0	0	3	0	0	0	0	0	0	0	0	0	0	0	0	0	0
ENSG00000055917	PUM2	133.126	0.593444	0.77568	0.765063	0.444234	0.729382	107	0	5	920	71	101	275	75	1042	677	45	172	117	0	229	454	330
ENSG00000055950	MRPL43	58.2075	0.0305718	0.762287	0.0401054	0.968009	0.988571	2	0	4	962	52	102	114	50	365	133	37	301	3	4	47	230	131
ENSG00000055955	ITIH4	1.1721	2.67312	2.25372	1.18609	0.235586	NA	0	0	1	3	0	0	1	0	0	25	0	0	0	0	1	0	1
ENSG00000055957	ITIH1	0.397028	2.32698	2.92007	0.796892	0.425513	NA	0	0	0	22	1	0	2	0	0	1	0	0	0	0	0	0	3
ENSG00000056050	HPF1	51.1785	0.127177	0.982773	0.129406	0.897036	0.961601	10	0	0	279	7	42	360	77	373	93	8	258	2	0	67	323	101
ENSG00000056097	ZFR	331.904	-0.898461	0.6456	-1.39167	0.164023	0.452591	3	1	17	2797	127	732	284	273	4014	663	172	729	1325	11	966	3135	876
ENSG00000056277	ZNF280C	5.83715	-0.349021	1.2322	-0.283251	0.776984	0.916292	0	0	0	119	2	9	8	2	63	30	4	11	0	0	0	17	58
ENSG00000056291	NPFFR2	0.287344	2.81589	3.03574	0.927578	0.353627	NA	0	0	0	0	3	0	3	0	0	1	0	0	0	0	0	0	1
ENSG00000056487	PHF21B	0.0366632	1.59836	3.0535	0.523452	0.60066	NA	0	0	0	0	0	0	0	0	0	2	0	0	0	0	0	0	0
ENSG00000056558	TRAF1	14.7694	1.20507	1.11556	1.08024	0.280034	0.585825	0	0	1	259	5	129	8	7	22	126	5	13	0	0	1	72	22
ENSG00000056586	RC3H2	88.4962	1.20656	0.578634	2.08519	0.0370521	0.207115	25	79	8	1041	190	266	145	17	245	437	21	58	52	2	136	238	319
ENSG00000056736	IL17RB	11.7676	4.75152	1.67606	2.83493	0.00458351	0.0738439	0	284	9	205	1	0	1	1	16	0	0	0	0	0	1	0	4
ENSG00000056972	TRAF3IP2	34.6964	0.664847	1.0475	0.634696	0.525627	0.785705	0	1	0	1551	4	17	72	16	196	94	3	162	0	3	23	128	100
ENSG00000056998	GYG2	5.48168	-3.56244	1.53569	-2.31976	0.0203536	0.149636	0	0	0	7	0	0	0	1	51	125	0	16	0	0	14	144	7
ENSG00000057019	DCBLD2	8.15127	1.0966	0.999521	1.09712	0.272588	0.57766	0	1	1	107	7	11	29	0	30	459	1	13	5	0	0	85	25
ENSG00000057149	SERPINB3	1.07584	2.96492	3.04697	0.973071	0.330518	NA	0	0	0	0	0	0	4	0	0	0	0	0	0	1	0	0	0
ENSG00000057252	SOAT1	81.8872	-1.51635	0.915846	-1.65568	0.097786	0.349224	0	0	0	464	5	172	104	67	685	51	82	120	213	1	615	263	590
ENSG00000057294	PKP2	15.3558	-0.256532	1.37669	-0.186339	0.852179	0.944905	0	0	0	16	35	82	11	2	415	31	3	3	0	0	18	0	106
ENSG00000057468	MSH4	2.23521	3.80059	2.3251	1.63459	0.102134	NA	0	0	2	1	0	0	2	0	2	0	0	0	0	0	0	0	0
ENSG00000057593	F7	13.8706	7.67736	2.31292	3.31934	0.000902302	0.0339192	0	0	13	6	0	0	0	0	0	1	0	0	0	0	0	0	0
ENSG00000057608	GDI2	784.364	0.393029	0.77143	0.509481	0.610415	0.836181	221	15	130	4984	193	285	2022	499	11592	2571	338	1123	973	1	691	1481	1316
ENSG00000057657	PRDM1	133.528	-0.58647	1.0535	-0.556687	0.577741	0.818101	0	0	7	152	9	128	720	8	516	181	16	24	1080	8	2025	1104	30
ENSG00000057663	ATG5	104.253	-1.09306	0.958709	-1.14014	0.254228	0.559776	1	1	0	794	31	26	372	106	1675	41	125	278	2	3	198	629	288
ENSG00000057704	TMCC3	9.43323	-1.10169	1.20348	-0.915413	0.359975	0.659847	0	1	0	118	0	0	8	4	53	12	1	14	2	0	191	40	19
ENSG00000057757	PITHD1	210.578	1.16301	0.869298	1.33788	0.180937	0.47282	11	3	34	546	582	1146	215	8	75	201	33	187	599	0	232	1657	1368
ENSG00000057935	MTA3	15.3986	0.231921	1.13303	0.204691	0.837813	0.939794	0	0	3	49	7	58	24	5	212	47	0	35	0	0	3	179	48
ENSG00000058056	USP13	6.85149	-0.635866	1.16843	-0.544207	0.586299	0.822456	0	0	0	56	0	1	30	3	26	17	1	22	0	1	20	79	54
ENSG00000058063	ATP11B	47.2547	-0.62665	0.736071	-0.851345	0.394578	0.686824	0	0	3	481	91	68	16	18	213	304	7	127	439	1	365	136	100
ENSG00000058085	LAMC2	0.224867	2.25183	3.03203	0.742679	0.457676	NA	0	0	0	0	2	0	2	0	2	0	0	2	0	0	0	0	0
ENSG00000058091	CDK14	26.6173	0.526255	0.906168	0.580748	0.561411	0.809035	0	2	2	156	30	64	90	9	91	274	8	20	1	0	156	37	20
ENSG00000058262	SEC61A1	318.274	-0.889446	0.762565	-1.16639	0.243458	0.549014	24	0	21	3411	161	434	98	118	2028	1195	295	1839	64	2	1668	2938	938
ENSG00000058272	PPP1R12A	569.46	-0.202471	0.730305	-0.277241	0.781595	0.917524	285	5	31	3128	162	239	842	479	4856	2839	160	455	2611	1	3219	2319	701
ENSG00000058335	RASGRF1	0.912996	2.347	2.48715	0.94365	0.345349	NA	0	0	0	7	0	0	17	0	7	3	0	0	0	0	0	0	2
ENSG00000058404	CAMK2B	2.64377	2.93873	1.62618	1.80714	0.0707407	NA	0	1	0	88	2	0	4	0	1	0	0	1	1	0	0	0	7
ENSG00000058453	CROCC	10.7568	-0.804293	1.24445	-0.646306	0.518081	0.781151	1	0	2	70	2	6	3	0	19	227	1	36	0	1	0	30	30
ENSG00000058600	POLR3E	59.5234	-0.483391	0.898549	-0.537968	0.590599	0.82476	2	0	0	813	77	109	438	18	243	242	44	119	0	2897	320	863	109
ENSG00000058668	ATP2B4	200.125	0.88081	0.857605	1.02706	0.304393	0.610998	39	22	46	835	33	166	104	92	717	830	65	621	0	3998	495	380	252
ENSG00000058673	ZC3H11A	1.26007	0.814642	1.87292	0.434959	0.663592	NA	0	0	0	8	0	1	12	0	1	25	1	1	0	0	0	6	0
ENSG00000058729	RIOK2	40.768	-1.25193	1.05544	-1.18617	0.235555	0.540937	2	0	0	358	5	28	95	28	876	386	23	25	0	0	144	126	81
ENSG00000058799	YIPF1	62.2041	0.723119	0.841856	0.858958	0.390364	0.683941	52	0	1	495	27	90	126	40	389	181	20	176	1	1	66	434	102
ENSG00000058804	NDC1	22.6771	-0.0633935	1.09477	-0.0579056	0.953824	0.983425	1	0	0	198	8	5	159	44	267	25	15	34	0	0	30	62	28
ENSG00000058866	DGKG	81.652	2.40086	0.886275	2.70894	0.0067499	0.0860649	112	387	2	999	215	53	52	5	201	350	7	106	2	0	71	193	34
ENSG00000059122	FLYWCH1	58.3617	0.16381	0.879441	0.186266	0.852236	0.944905	30	0	0	798	13	153	36	6	37	193	16	210	146	0	333	264	387
ENSG00000059145	UNKL	60.3683	1.10837	0.838038	1.32257	0.185978	0.479194	1	1	27	263	68	30	16	6	42	95	13	156	424	2	42	184	166
ENSG00000059377	TBXAS1	386.874	0.603152	0.724992	0.831942	0.405442	0.697097	83	3	64	3090	1045	538	174	120	4732	243	275	371	358	2	762	1132	985
ENSG00000059378	PARP12	45.2874	1.18597	1.08347	1.09461	0.27369	0.578597	6	0	15	371	48	76	54	4	29	580	0	14	1	0	60	70	120
ENSG00000059573	ALDH18A1	101.057	-1.9443	0.941868	-2.0643	0.0389892	0.213956	0	0	0	917	5	93	77	127	2305	87	89	174	674	3	42	575	153
ENSG00000059588	TARBP1	80.2242	-0.0565729	1.11599	-0.0506929	0.95957	0.985844	1	9	2	380	1	9	355	46	259	919	89	214	0	0	25	223	98
ENSG00000059691	GATB	48.2097	-0.349068	1.23154	-0.283439	0.77684	0.916292	0	0	3	630	9	140	63	47	776	15	46	175	0	0	0	248	109
ENSG00000059728	MXD1	302.585	-1.12248	0.867012	-1.29465	0.19544	0.491505	40	4	22	907	38	102	456	36	576	1166	12	464	926	1355	7318	749	85
ENSG00000059758	CDK17	54.0532	0.717992	0.782787	0.917225	0.359025	0.659173	0	2	3	606	16	311	81	14	139	97	13	29	39	11	155	275	71
ENSG00000059769	DNAJC25	5.12308	-0.0671965	1.43905	-0.0466949	0.962756	0.987049	1	0	0	84	3	0	17	7	11	96	0	2	0	0	0	37	4
ENSG00000059804	SLC2A3	387.506	-0.175665	0.677841	-0.259154	0.795517	0.923443	106	9	1	1610	1002	668	336	210	1430	1483	101	2634	383	579	3147	800	211
ENSG00000059915	PSD	6.00917	0.486997	1.21312	0.401442	0.688095	0.875594	0	0	3	62	0	2	0	0	4	13	3	17	23	0	11	41	8
ENSG00000060069	CTDP1	32.2075	0.163539	0.962952	0.169831	0.865143	0.948697	10	1	1	470	2	9	96	2	24	81	2	33	477	2	1	139	183
ENSG00000060138	YBX3	389.6	1.75137	0.858766	2.0394	0.0414097	0.220021	58	0	7	3230	1993	2510	808	40	200	1369	2	323	1598	2429	169	883	926
ENSG00000060140	STYK1	7.83368	2.41771	1.55976	1.55005	0.121128	0.389975	0	0	1	132	48	0	52	11	4	0	0	1	0	0	0	21	1
ENSG00000060237	WNK1	549.163	1.92722	0.736242	2.61765	0.00885388	0.097334	11	103	29	1121	3547	1132	245	63	375	1176	34	425	1538	7896	732	1067	1290
ENSG00000060303	RPS17P5	0	NA	NA	NA	NA	NA	0	0	0	0	0	0	0	0	0	0	0	0	0	0	0	0	0
ENSG00000060339	CCAR1	195.943	-0.296941	0.846015	-0.350988	0.725598	0.89409	18	5	18	1762	71	195	345	147	2626	1595	59	507	0	4	192	862	313
ENSG00000060491	OGFR	73.6946	0.576658	1.25987	0.457711	0.64716	0.855833	0	0	14	1959	7	107	59	2	12	632	0	17	244	0	23	66	705
ENSG00000060558	GNA15	223.253	-0.31115	0.750014	-0.414858	0.678246	0.871084	65	0	6	3294	252	51	285	32	166	721	163	695	2842	3	487	1187	814
ENSG00000060566	CREB3L3	0.261348	-0.123686	3.02924	-0.0408307	0.967431	NA	0	0	0	0	0	0	0	0	1	0	0	4	0	0	0	16	0
ENSG00000060642	PIGV	37.2087	-0.809758	1.12956	-0.71688	0.473448	0.751227	0	0	0	716	36	1	69	22	194	192	18	103	0	0	414	367	57
ENSG00000060656	PTPRU	0.0631735	1.19712	3.04564	0.39306	0.694275	NA	0	0	0	0	0	0	0	0	2	1	0	1	0	0	0	0	0
ENSG00000060688	SNRNP40	185.464	-1.26286	0.64725	-1.95111	0.051044	0.245188	12	0	4	1133	74	116	390	221	2105	336	91	469	1108	2	927	1785	239
ENSG00000060709	RIMBP2	2.21588	3.17925	2.16779	1.46658	0.142489	NA	0	0	2	0	0	0	1	0	0	0	0	1	1	0	1	0	0
ENSG00000060718	COL11A1	3.62171	5.218	2.14206	2.43597	0.0148517	0.126198	0	2	0	0	2	0	16	0	0	0	0	0	0	0	0	1	0
ENSG00000060749	QSER1	16.4679	-0.120031	0.986578	-0.121664	0.903165	0.964054	1	0	2	170	5	6	58	5	71	303	2	18	1	0	14	72	42
ENSG00000060762	MPC1	100.153	-0.857654	0.517476	-1.65738	0.0974425	0.348447	5	1	0	515	122	166	340	64	748	303	37	384	783	3558	382	765	178
ENSG00000060971	ACAA1	94.4997	-1.36052	0.888688	-1.53093	0.125786	0.394797	0	1	0	1619	16	69	32	7	148	416	98	173	552	2	1046	843	281
ENSG00000060982	BCAT1	99.497	1.06245	1.28399	0.827461	0.407976	0.698874	0	0	19	1550	19	68	590	155	1068	30	0	93	1	0	60	14	140
ENSG00000061273	HDAC7	106.296	0.143507	0.921283	0.155768	0.876216	0.953238	28	0	0	2584	12	111	249	37	135	877	20	267	3	7	557	532	258
ENSG00000061337	LZTS1	0.0395417	1.53686	3.05234	0.503503	0.614611	NA	0	0	0	0	0	0	0	0	3	0	0	0	0	2	0	0	0
ENSG00000061455	PRDM6	6.81761	6.23371	2.44864	2.54578	0.0109033	0.107721	491	0	0	0	0	0	174	0	0	3	0	3	0	0	0	0	0
ENSG00000061492	WNT8A	5.28607	4.94665	2.99206	1.65326	0.0982782	0.35014	0	3	0	0	0	0	0	0	0	0	0	0	0	1	0	0	0
ENSG00000061656	SPAG4	0.870146	1.22242	2.0093	0.608383	0.542933	NA	0	0	0	14	0	0	9	0	3	0	0	4	0	0	51	13	5
ENSG00000061676	NCKAP1	21.2412	3.20138	1.17868	2.71607	0.00660624	0.0848979	0	6	3	10	76	24	24	0	15	1	1	18	0	3	1	55	2
ENSG00000061794	MRPS35	79.2992	-0.296878	0.896358	-0.331204	0.74049	0.89923	33	0	2	915	16	41	123	82	1366	55	67	121	3	1645	56	206	131
ENSG00000061918	GUCY1B3	176.701	1.30651	0.854143	1.52961	0.126114	0.39507	8	0	15	543	924	1157	31	61	198	196	119	170	739	16	35	392	81
ENSG00000061936	SFSWAP	74.2915	0.24859	0.874008	0.284426	0.776084	0.91618	0	0	11	919	24	135	212	8	93	865	22	182	373	0	172	382	105
ENSG00000061938	TNK2	70.5763	1.12759	0.818775	1.37716	0.168462	0.456716	17	14	1	548	15	35	250	3	21	584	14	198	284	1	73	125	79
ENSG00000061987	MON2	85.2907	0.351954	0.976069	0.360583	0.718411	0.891714	0	5	5	946	7	130	375	35	806	444	75	182	1	0	39	331	146
ENSG00000062038	CDH3	0.398675	0.988755	2.30562	0.428845	0.668036	NA	0	0	0	5	0	0	2	0	2	3	1	2	0	0	0	0	1
ENSG00000062096	ARSF	4.46633	4.10395	2.25965	1.81618	0.0693423	0.289269	0	3	0	0	0	0	1	0	0	2	0	0	0	0	0	0	1
ENSG00000062194	GPBP1	301.179	-1.07107	0.735449	-1.45634	0.145297	0.424597	22	364	2	1811	115	350	433	351	5002	925	111	414	2185	0	1286	1381	156
ENSG00000062282	DGAT2	9.78256	0.80633	1.37582	0.586071	0.557828	0.807664	0	1	0	20	7	82	0	0	5	1	0	58	0	1	877	120	26
ENSG00000062370	ZNF112	1.66558	1.70334	1.9145	0.889703	0.373626	NA	0	0	0	37	0	0	20	1	13	0	1	6	0	0	0	0	2
ENSG00000062485	CS	166.97	-0.3907	0.682159	-0.57274	0.56682	0.811254	5	2	13	1842	83	229	299	75	1115	796	125	672	15	5	806	827	403
ENSG00000062524	LTK	11.9159	1.22731	1.7249	0.711526	0.476758	0.753754	0	0	0	680	0	0	46	1	3	139	4	0	0	0	0	65	24
ENSG00000062582	MRPS24	4.11921	0.370407	1.48033	0.250219	0.802418	0.926639	1	0	0	49	0	0	26	1	2	32	7	24	0	0	0	2	8
ENSG00000062598	ELMO2	254.866	1.30417	0.843642	1.54588	0.122133	0.39147	293	0	29	1281	53	186	185	83	861	192	81	320	300	1	1415	673	351
ENSG00000062650	WAPL	161.878	-0.481225	0.796952	-0.603832	0.545955	0.800393	2	2	12	2616	70	271	58	58	396	325	14	107	1348	1	1677	1829	397
ENSG00000062716	VMP1	454.058	-1.28363	0.688468	-1.86448	0.0622546	0.27231	25	3	27	2131	45	285	12533	495	5638	1675	207	1340	2889	1	17756	4588	472
ENSG00000062725	APPBP2	64.3317	-0.547145	0.741107	-0.738281	0.460344	0.739773	0	2	2	968	20	67	108	26	200	113	25	144	754	0	276	526	272
ENSG00000062822	POLD1	26.5071	-0.999606	1.25755	-0.794887	0.426679	0.714061	0	0	0	631	13	0	18	16	57	28	43	150	0	0	17	318	168
ENSG00000063015	SEZ6	5.74896	0.365716	1.61619	0.226283	0.820982	0.933681	0	0	2	82	0	0	8	0	8	0	2	4	0	0	270	188	1
ENSG00000063046	EIF4B	448.667	-1.00893	0.770151	-1.31004	0.190184	0.485044	37	1	8	1242	74	297	1721	562	8531	1148	115	573	2225	4	1510	2396	460
ENSG00000063127	SLC6A16	12.9333	1.71297	1.28523	1.33281	0.182594	0.474603	0	0	8	44	0	12	4	0	9	45	5	20	0	0	10	25	36
ENSG00000063169	BICRA	3.02514	0.789643	1.39811	0.564794	0.572214	0.814593	0	0	0	56	0	9	18	0	3	32	0	18	0	0	11	17	5
ENSG00000063176	SPHK2	27.4876	-1.02202	0.992079	-1.03018	0.302927	0.60972	0	0	2	416	20	6	9	9	58	22	35	267	1	0	111	317	106
ENSG00000063177	RPL18	6126.99	3.77765	1.00896	3.74412	0.000181027	0.0152005	1317	3273	20	6317	486	1142	4731	505	4844	7650	338	6132	1305	3	287	2112	3813
ENSG00000063180	CA11	1.65796	0.585956	1.76508	0.331971	0.739911	NA	1	0	0	45	0	0	1	1	7	0	0	23	0	0	0	19	2
ENSG00000063241	ISOC2	15.1542	-0.354342	1.00658	-0.352027	0.724818	0.893612	1	0	0	236	22	23	21	5	28	31	3	36	0	0	55	481	45
ENSG00000063244	U2AF2	38.1132	0.785343	0.833589	0.942122	0.34613	0.647354	20	1	1	901	20	23	57	3	34	328	6	52	57	0	22	519	62
ENSG00000063245	EPN1	74.6658	0.639786	0.991044	0.645568	0.518559	0.781445	0	15	0	1351	14	117	22	3	19	435	9	141	58	13	74	286	213
ENSG00000063322	MED29	193.867	-0.582576	0.969531	-0.600885	0.547917	0.80178	0	1	28	1254	119	167	231	99	919	160	180	913	4	0	940	988	1238
ENSG00000063438	AHRR	14.222	5.68593	1.64599	3.45442	0.000551473	0.0265375	27	0	4	8	0	0	1	0	3	0	1	4	0	0	0	0	3
ENSG00000063515	GSC2	1.45481	3.25649	3.05303	1.06664	0.286134	NA	0	1	0	0	0	0	0	0	0	0	0	0	0	0	0	0	0
ENSG00000063587	ZNF275	10.5894	-0.765979	1.17877	-0.64981	0.515815	0.780307	0	0	0	225	3	0	18	14	120	84	7	47	1	0	1	81	14
ENSG00000063601	MTMR1	14.4499	0.375355	1.05594	0.35547	0.722237	0.892394	0	0	0	122	2	95	40	13	95	81	3	19	0	0	56	86	28
ENSG00000063660	GPC1	4.01904	2.29925	1.593	1.44334	0.148924	0.431197	0	0	0	323	0	0	13	0	2	7	0	4	0	0	23	7	4
ENSG00000063761	ADCK1	12.5625	0.683848	1.19638	0.571596	0.567596	0.811593	0	0	5	107	1	5	15	3	61	2	7	17	0	1	0	103	39
ENSG00000063854	HAGH	364.701	2.169	0.811011	2.67444	0.00748535	0.0893392	134	12	3	369	3662	1042	207	88	272	184	62	301	33	8	488	1284	922
ENSG00000063978	RNF4	234.519	-0.479617	0.968258	-0.49534	0.62036	0.84232	56	0	26	1382	99	248	145	126	3222	142	224	652	1	0	1184	1568	431
ENSG00000064012	CASP8	349.845	0.843748	0.857962	0.983433	0.325394	0.629712	34	81	19	3339	22	288	163	105	2583	608	220	847	641	0	230	245	1245
ENSG00000064042	LIMCH1	1.28736	1.65232	2.00664	0.823426	0.410266	NA	0	0	0	0	1	3	17	1	14	0	0	1	0	0	0	13	0
ENSG00000064102	INTS13	80.2217	-1.11368	0.802862	-1.38714	0.165398	0.454722	3	592	5	679	11	1	94	99	820	435	36	68	863	1	158	371	75
ENSG00000064115	TM7SF3	213.263	0.870219	0.767052	1.1345	0.256586	0.562135	53	3	0	6832	69	261	696	61	227	789	34	169	556	3	881	1460	615
ENSG00000064195	DLX3	0.0263611	1.77454	3.0571	0.580464	0.561601	NA	0	0	0	0	0	0	0	0	2	0	0	0	0	0	0	0	0
ENSG00000064199	SPA17	2.91161	0.523808	1.65737	0.316048	0.751966	0.903915	0	0	0	42	15	7	1	0	0	34	0	8	448	0	0	0	27
ENSG00000064201	TSPAN32	242.034	0.367816	1.04153	0.35315	0.723976	0.89341	245	0	0	263	387	140	102	42	655	773	127	1065	631	4	1	3308	504
ENSG00000064205	WISP2	2.75489	2.32771	2.02683	1.14845	0.250784	NA	0	1	1	0	0	0	2	0	1	0	0	0	0	0	2	0	4
ENSG00000064218	DMRT3	0.0752102	1.98832	3.04738	0.652468	0.5141	NA	0	0	0	0	0	0	1	0	0	2	0	0	0	0	0	0	0
ENSG00000064225	ST3GAL6	86.1747	-0.761849	0.669505	-1.13793	0.25515	0.56056	0	0	3	527	53	160	203	34	582	653	13	336	616	90	248	411	265
ENSG00000064270	ATP2C2	6.87537	-1.35969	1.73819	-0.782245	0.434071	0.720539	0	1	1	2	0	0	5	0	0	21	0	108	0	0	84	1	1
ENSG00000064300	NGFR	1.81957	1.29407	2.84235	0.455284	0.648905	NA	0	1	0	12	0	0	0	0	0	0	0	0	0	0	0	0	10
ENSG00000064309	CDON	1.84034	3.06138	2.16259	1.41561	0.156889	NA	0	1	0	0	1	0	7	0	0	3	0	1	0	3	0	0	0
ENSG00000064313	TAF2	59.1453	-1.30599	0.990007	-1.31917	0.187112	0.480399	0	0	1	503	30	119	28	125	929	207	35	200	1	0	111	202	95
ENSG00000064393	HIPK2	132.96	-0.777131	0.762137	-1.01967	0.307884	0.614877	1	300	2	598	313	235	43	25	199	1147	23	160	1056	29	599	574	63
ENSG00000064419	TNPO3	118.12	0.370828	0.68601	0.540557	0.588813	0.82367	67	285	9	993	52	96	90	58	1386	548	55	142	198	0	246	443	116
ENSG00000064489	BORCS8-MEF2B	0.00814944	2.44646	3.06342	0.798604	0.42452	NA	0	0	0	1	0	0	0	0	0	0	0	0	0	0	0	0	0
ENSG00000064490	RFXANK	75.6999	-1.08243	0.705976	-1.53324	0.125216	0.39412	1	1	0	1130	40	76	51	66	675	236	36	434	334	0	326	557	227
ENSG00000064545	TMEM161A	38.3133	-0.917621	1.08256	-0.847641	0.396638	0.688963	1	0	0	1070	3	12	1	12	193	101	40	210	2	0	189	322	224
ENSG00000064547	LPAR2	74.5456	-0.751836	0.932609	-0.806164	0.420148	0.708711	6	1	0	1834	11	95	250	1	71	530	7	69	479	450	1248	256	39
ENSG00000064601	CTSA	1541.59	-0.272866	0.628566	-0.434109	0.66421	0.86287	155	54	113	6297	30232	3714	288	788	3799	517	1177	5240	15550	2700	3521	12369	1200
ENSG00000064607	SUGP2	159.251	0.468093	0.785353	0.596029	0.551156	0.804235	19	1	42	1135	35	129	275	15	364	1307	47	680	471	0	314	372	483
ENSG00000064651	SLC12A2	819.051	-1.8747	1.14811	-1.63286	0.102498	0.357943	54	0	0	435	3	48	2740	15	2301	8744	151	483	1224	336	3455	2015	1726
ENSG00000064652	SNX24	13.3625	-0.0266347	1.35181	-0.019703	0.98428	0.995206	0	0	1	2	76	23	4	0	7	5	0	6	458	0	5	58	9
ENSG00000064655	EYA2	6.37451	3.44059	2.50619	1.37283	0.169804	0.457306	0	0	4	0	0	0	2	0	0	0	0	0	0	2	0	19	0
ENSG00000064666	CNN2	657.998	-0.557741	0.860922	-0.647842	0.517087	0.780646	0	1	65	5802	1100	1081	86	388	986	890	428	6382	2438	8	2520	3212	2374
ENSG00000064687	ABCA7	224.905	1.60728	0.979351	1.64117	0.100762	0.354354	61	27	65	353	41	391	90	7	30	2589	13	193	201	0	332	291	145
ENSG00000064692	SNCAIP	28.4734	-7.29356	2.05089	-3.55629	0.000376136	0.0227611	0	0	0	1	0	0	2	0	648	715	0	0	0	0	0	614	2
ENSG00000064703	DDX20	54.3288	-1.04477	0.894288	-1.16827	0.242699	0.548306	0	0	5	412	4	18	112	51	1168	118	31	69	241	0	187	114	96
ENSG00000064726	BTBD1	39.7767	2.18076	0.87034	2.50563	0.0122232	0.114773	3	1	0	867	13	172	324	5	50	24	3	24	2	2	53	99	130
ENSG00000064763	FAR2	107.042	-0.796321	0.988832	-0.805314	0.420638	0.709134	0	1	4	759	34	94	343	180	1343	250	29	208	1	0	734	207	272
ENSG00000064787	BCAS1	1.20408	2.5463	1.62575	1.56623	0.117295	NA	1	0	0	2	3	0	11	0	0	4	1	2	0	0	0	1	1
ENSG00000064835	POU1F1	0.329588	3.89476	3.04799	1.27781	0.201316	NA	0	0	0	0	0	8	0	0	0	0	0	0	0	0	0	0	0
ENSG00000064886	CHI3L2	9.01796	-0.584818	1.19364	-0.489944	0.624174	0.845273	0	0	0	92	4	16	23	6	33	2	16	12	1	0	0	204	27
ENSG00000064932	SBNO2	42.8417	2.04784	1.09966	1.86224	0.0625686	0.27282	50	6	0	169	8	43	32	0	7	110	6	58	0	6	25	27	52
ENSG00000064933	PMS1	43.7689	-0.188446	0.954236	-0.197484	0.843449	0.941469	7	2	0	627	14	6	136	49	579	318	16	90	1	0	20	158	67
ENSG00000064961	HMG20B	205.967	0.961023	0.765959	1.25467	0.2096	0.510318	81	27	0	2338	338	384	60	16	69	203	50	420	1563	6	537	1495	364
ENSG00000064989	CALCRL	34.1072	-4.30406	1.45511	-2.95789	0.0030975	0.0619426	0	0	0	35	2	0	9	89	310	30	1	640	1	0	0	2	222
ENSG00000064995	TAF11	78.0751	0.990713	0.915509	1.08214	0.279188	0.585012	0	5	21	427	88	60	182	24	335	212	28	299	1	0	44	205	304
ENSG00000064999	ANKS1A	30.7255	0.276666	1.00425	0.275495	0.782936	0.917993	1	6	0	430	10	4	47	24	319	102	4	58	0	0	90	215	35
ENSG00000065000	AP3D1	79.2306	-0.776694	0.696273	-1.1155	0.264636	0.570389	4	0	3	384	69	67	230	27	188	1234	12	170	310	2	370	341	228
ENSG00000065029	ZNF76	61.2845	-0.2019	0.813713	-0.248121	0.804041	0.927125	5	0	1	1202	44	144	52	35	370	96	54	157	2	1	254	705	145
ENSG00000065054	SLC9A3R2	29.5487	0.580444	1.22435	0.474085	0.635439	0.850913	0	0	0	696	15	0	221	29	8	6	3	371	71	0	86	39	18
ENSG00000065057	NTHL1	91.0311	2.22467	1.09494	2.03178	0.0421762	0.221335	137	0	2	442	4	11	392	27	64	241	12	283	105	0	0	235	62
ENSG00000065060	UHRF1BP1	109.622	1.60791	0.765514	2.10043	0.0356909	0.204029	65	1	34	421	183	44	30	9	173	370	17	81	554	8	93	184	60
ENSG00000065135	GNAI3	599.565	-0.590381	0.74851	-0.788743	0.430262	0.717089	0	1332	73	2805	142	306	939	536	7159	937	191	1178	2044	497	3252	2147	988
ENSG00000065150	IPO5	86.755	0.878533	0.955996	0.918971	0.358111	0.658177	29	0	20	670	23	10	284	41	675	333	19	87	1	0	76	434	262
ENSG00000065154	OAT	180.326	1.36604	0.756996	1.80456	0.0711441	0.294048	23	14	29	707	811	361	66	166	1279	55	29	291	138	0	226	358	212
ENSG00000065183	WDR3	50.0544	-0.866514	0.860857	-1.00657	0.314141	0.620787	0	0	3	560	5	67	74	54	624	104	45	127	395	0	20	135	137
ENSG00000065243	PKN2	65.1003	0.137418	0.795506	0.172742	0.862854	0.948253	1	159	15	545	14	19	117	45	425	616	17	139	146	0	134	181	55
ENSG00000065268	WDR18	152.121	-0.685307	0.866413	-0.790971	0.428961	0.716073	83	0	0	878	27	116	87	67	600	619	147	916	405	0	242	1921	383
ENSG00000065308	TRAM2	53.4803	-0.455617	1.03678	-0.439452	0.660334	0.861631	0	0	13	402	20	2	24	17	108	79	39	247	1	1	195	211	468
ENSG00000065320	NTN1	3.38513	2.26487	1.72401	1.31372	0.188939	0.48311	0	0	0	156	0	0	35	0	9	22	0	5	0	0	0	4	4
ENSG00000065325	GLP2R	0	NA	NA	NA	NA	NA	0	0	0	0	0	0	0	0	0	0	0	0	0	0	0	0	0
ENSG00000065328	MCM10	13.7354	-1.61112	0.985269	-1.63521	0.102005	0.356758	1	0	1	12	4	0	26	32	42	60	4	77	111	1	1	23	27
ENSG00000065357	DGKA	157.723	1.43871	0.743823	1.93421	0.0530871	0.249354	71	3	12	3103	106	660	104	68	545	149	72	293	2	3	406	491	175
ENSG00000065361	ERBB3	2.09135	-1.23432	1.76798	-0.698153	0.485082	NA	0	0	23	1	0	0	6	0	9	35	1	2	0	0	43	3	0
ENSG00000065371	ROPN1	0.0385469	2.73291	3.0591	0.893372	0.371658	NA	0	0	0	0	0	0	1	0	0	0	0	0	0	0	0	0	0
ENSG00000065413	ANKRD44	227.721	-1.30785	0.808491	-1.61764	0.10574	0.364324	3	5	4	1044	12	623	70	65	1621	1565	78	271	467	2	3424	1472	334
ENSG00000065427	KARS	297.46	-0.392147	0.809618	-0.48436	0.62813	0.847286	0	0	25	3345	329	384	511	145	4294	463	209	710	1832	3	439	1281	653
ENSG00000065457	ADAT1	49.3702	-1.02623	0.953097	-1.07673	0.2816	0.587881	2	2	0	318	35	50	73	13	346	59	70	336	0	0	57	244	376
ENSG00000065485	PDIA5	22.1296	-1.06479	0.989744	-1.07583	0.282005	0.588444	2	0	2	77	13	13	32	2	54	0	6	51	535	0	54	348	34
ENSG00000065491	TBC1D22B	85.9857	1.54087	0.935447	1.6472	0.0995178	0.352071	0	19	3	519	358	171	27	43	314	153	25	137	0	1	58	356	136
ENSG00000065518	NDUFB4	1001.29	-1.04542	1.02963	-1.01533	0.309947	0.616806	307	0	8	966	360	349	2540	238	2670	286	159	2122	1661	612	477	1009	358
ENSG00000065526	SPEN	92.998	0.669662	0.951808	0.703568	0.481702	0.75758	53	0	1	1326	23	147	286	12	272	1343	11	155	10	4	9	106	193
ENSG00000065534	MYLK	385.095	1.64201	0.904242	1.81589	0.0693866	0.289271	5	82	70	208	6962	1113	43	79	154	93	94	531	2981	8464	178	1499	56
ENSG00000065548	ZC3H15	225.698	-0.316897	0.661732	-0.47889	0.632017	0.848982	15	166	7	1824	139	197	724	224	2894	1197	65	1202	477	1	254	698	204
ENSG00000065559	MAP2K4	37.7047	-0.0638791	1.12512	-0.0567752	0.954724	0.983864	8	0	0	370	40	96	86	4	51	372	1	9	0	0	113	114	414
ENSG00000065600	TMEM206	33.1752	0.178525	0.996709	0.179114	0.857848	0.946453	0	0	2	719	28	69	59	27	223	57	30	81	2	1	0	162	125
ENSG00000065609	SNAP91	3.30413	4.12377	2.22621	1.85237	0.0639724	0.276325	0	2	0	0	1	0	8	0	0	0	0	0	3	0	0	0	0
ENSG00000065613	SLK	128.689	-0.895457	0.71553	-1.25146	0.210767	0.51173	32	1	4	1022	25	44	175	33	312	1069	14	137	925	3	1364	762	332
ENSG00000065615	CYB5R4	225.565	0.723494	0.878211	0.823827	0.410038	0.700712	0	2279	66	1886	146	189	274	105	1446	457	95	182	4	9781	984	634	344
ENSG00000065618	COL17A1	82.9198	-1.7981	1.50931	-1.19134	0.23352	0.538577	0	0	7	11	14	0	156	6	15	1	0	1149	156	0	2102	14	32
ENSG00000065621	GSTO2	3.39901	-0.16903	1.12551	-0.150181	0.880622	0.954866	1	0	0	15	4	2	10	8	6	32	0	9	0	0	9	10	7
ENSG00000065665	SEC61A2	15.0362	1.01587	1.29307	0.785624	0.432088	0.71912	0	0	0	399	1	0	139	4	50	75	2	15	0	0	96	108	6
ENSG00000065675	PRKCQ	73.5975	1.391	0.972802	1.42989	0.15275	0.435644	0	18	0	835	45	199	134	50	226	62	55	88	3	0	52	193	106
ENSG00000065717	TLE2	1.39626	-0.264254	1.63204	-0.161916	0.871372	NA	35	0	0	3	1	0	0	0	7	2	1	1	0	1	0	9	1
ENSG00000065802	ASB1	24.199	-0.407213	1.23455	-0.329848	0.741515	0.899337	0	0	0	353	3	56	69	0	133	331	17	24	0	0	24	393	33
ENSG00000065809	FAM107B	149.494	-1.517	0.687296	-2.2072	0.0273	0.175244	0	1	4	691	92	227	106	36	681	1917	30	586	771	4	786	860	633
ENSG00000065833	ME1	10.0162	2.50447	1.19275	2.09973	0.0357523	0.204176	0	0	0	6	116	53	8	4	9	1	0	42	1	1	1	8	5
ENSG00000065882	TBC1D1	72.5432	0.061813	0.803693	0.0769112	0.938694	0.977349	0	1	0	929	146	73	302	23	134	622	11	121	177	3	542	171	173
ENSG00000065883	CDK13	27.8971	0.241085	0.874857	0.275571	0.782878	0.917993	0	0	6	262	8	29	79	18	112	183	8	38	3	0	86	132	103
ENSG00000065911	MTHFD2	87.0501	0.323956	0.736809	0.439674	0.660173	0.861488	52	1	2	377	152	116	113	35	365	276	44	154	630	0	39	82	472
ENSG00000065923	SLC9A7	61.058	1.11426	1.00858	1.10478	0.269257	0.575263	59	4	0	796	3	0	97	19	196	323	23	87	101	0	38	79	201
ENSG00000065970	FOXJ2	49.842	2.01586	0.805098	2.50387	0.0122844	0.115044	1	2	1	971	68	383	150	6	70	97	3	64	2	1	98	130	141
ENSG00000065978	YBX1	541.722	0.459223	0.674022	0.681318	0.49567	0.767319	433	0	13	2232	662	1056	3416	307	2232	1728	157	2710	2156	10619	607	1299	738
ENSG00000065989	PDE4A	13.9749	0.289971	1.26494	0.229237	0.818685	0.933179	0	2	0	340	2	6	19	0	5	143	0	3	1	0	96	55	71
ENSG00000066027	PPP2R5A	114.174	-0.507348	0.842422	-0.602249	0.547008	0.801229	0	0	0	1794	148	159	236	26	193	829	17	204	1267	8	611	455	270
ENSG00000066032	CTNNA2	0.589501	3.33708	3.02992	1.10137	0.270734	NA	0	0	0	0	0	0	14	0	1	2	0	0	0	0	0	0	0
ENSG00000066044	ELAVL1	147.257	1.30388	0.847955	1.53768	0.124127	0.392871	4	43	2	453	107	213	302	23	189	437	11	213	1179	0	116	197	450
ENSG00000066056	TIE1	48.2172	2.03497	1.37462	1.48039	0.13877	0.415107	0	17	0	964	0	0	93	9	17	28	11	27	0	0	101	240	132
ENSG00000066084	DIP2B	55.4445	1.13247	0.940729	1.20382	0.228658	0.532776	0	2	16	632	5	80	145	34	336	211	23	71	1	0	90	115	49
ENSG00000066117	SMARCD1	101.129	2.31219	0.868528	2.6622	0.0077632	0.0910172	13	5	51	1207	4	52	33	9	227	274	11	142	196	0	29	113	141
ENSG00000066135	KDM4A	43.0234	0.204861	0.916652	0.223488	0.823156	0.934357	17	0	2	795	3	36	70	22	284	304	16	42	0	2	230	129	44
ENSG00000066136	NFYC	99.9902	0.504672	0.788351	0.640161	0.522068	0.783669	1	1	20	1343	116	161	121	31	415	264	55	195	2	3	489	530	225
ENSG00000066185	ZMYND12	24.077	2.66699	1.24453	2.14297	0.0321153	0.192692	1	0	4	71	123	204	6	8	39	1	9	11	0	2	0	0	11
ENSG00000066230	SLC9A3	0.469709	-0.292598	3.02024	-0.096879	0.922822	NA	0	0	0	4	0	0	0	0	0	2	0	0	0	0	0	0	15
ENSG00000066248	NGEF	0.251259	3.69624	3.04933	1.21215	0.225456	NA	0	0	0	2	1	0	5	0	0	0	0	0	0	0	0	0	0
ENSG00000066279	ASPM	8.96868	0.539199	1.00094	0.538695	0.590097	0.824565	0	0	1	17	40	3	38	5	25	12	3	58	0	0	33	71	15
ENSG00000066294	CD84	635.404	-1.72948	1.04303	-1.65813	0.0972904	0.348204	78	4	8	629	747	362	439	230	4800	1441	1571	2590	1	2	4	1161	4927
ENSG00000066322	ELOVL1	444.894	-0.62084	0.821409	-0.755824	0.449755	0.732852	68	17	10	2825	662	502	214	136	1381	155	343	5768	4	8	1642	5024	706
ENSG00000066336	SPI1	181.333	0.644307	0.934983	0.68911	0.490754	0.764348	17	11	11	5651	3	103	281	7	24	1028	18	380	255	2	228	328	1613
ENSG00000066379	ZNRD1	61.7889	1.44289	0.910786	1.58423	0.113142	0.376488	27	6	0	366	14	47	441	24	149	296	9	274	1	0	93	120	44
ENSG00000066382	MPPED2	3.41762	3.55907	1.53538	2.31805	0.0204469	0.14985	2	0	1	1	4	5	6	0	0	1	0	0	1	1	0	0	3
ENSG00000066405	CLDN18	0.526196	-0.0265432	3.01609	-0.00880054	0.992978	NA	0	0	0	0	0	0	2	0	20	0	0	0	0	0	9	0	0
ENSG00000066422	ZBTB11	48.6099	0.490309	1.00387	0.488418	0.625254	0.846006	0	10	3	405	17	61	25	28	505	336	12	67	0	0	105	85	45
ENSG00000066427	ATXN3	131.248	-0.151026	0.67854	-0.222576	0.823866	0.934517	2	1	26	1072	62	40	235	43	545	858	91	361	635	4	248	417	360
ENSG00000066455	GOLGA5	44.1283	0.502934	0.67917	0.740512	0.458989	0.738904	9	5	0	723	29	31	95	37	307	25	25	90	130	0	81	140	92
ENSG00000066468	FGFR2	5.94185	3.34323	2.09608	1.59499	0.110714	0.37328	0	0	5	0	1	0	1	0	2	0	0	1	0	0	0	0	19
ENSG00000066557	LRRC40	27.7693	-0.825557	0.999892	-0.825646	0.409005	0.69959	0	0	0	398	10	13	78	50	490	138	17	28	6	0	57	60	28
ENSG00000066583	ISOC1	61.5846	-1.32386	1.05139	-1.25916	0.207973	0.508296	0	0	0	324	32	54	169	43	1133	24	34	41	3	0	445	781	193
ENSG00000066629	EML1	3.71189	3.67543	1.94132	1.89327	0.0583226	0.263008	0	0	3	1	0	0	9	0	2	5	0	0	0	0	0	0	2
ENSG00000066651	TRMT11	32.7776	-0.849717	1.12294	-0.75669	0.449236	0.732852	1	0	0	192	0	6	166	16	311	92	8	34	576	3	0	220	44
ENSG00000066654	THUMPD1	247.516	-1.67788	0.80059	-2.0958	0.0360995	0.204176	0	1	1	1675	89	337	242	278	3994	1075	113	213	366	552	2071	1206	216
ENSG00000066697	MSANTD3	85.1825	1.37845	1.01308	1.36066	0.173621	0.462971	2	20	9	90	282	28	62	5	50	61	1	15	1368	5	47	82	13
ENSG00000066735	KIF26A	4.35504	1.90539	1.69586	1.12355	0.261204	0.566862	0	0	1	178	1	0	18	0	0	50	0	3	0	0	0	5	3
ENSG00000066739	ATG2B	19.6086	1.45878	0.815257	1.78936	0.0735575	0.30049	5	1	554	261	8	97	57	8	79	118	7	28	2	0	4	32	21
ENSG00000066777	ARFGEF1	74.595	-1.68068	0.934431	-1.79861	0.0720802	0.296439	4	0	0	713	16	18	234	66	351	1353	15	379	1	2261	328	186	118
ENSG00000066813	ACSM2B	0.441992	-0.176866	3.02012	-0.0585624	0.953301	NA	0	0	32	0	0	0	1	0	0	21	0	1	0	0	0	0	0
ENSG00000066827	ZFAT	17.1885	-0.589595	1.09481	-0.538538	0.590206	0.824579	5	0	0	192	8	27	11	8	36	3	5	33	524	0	0	98	17
ENSG00000066855	MTFR1	7.4181	-0.87575	1.14513	-0.764758	0.444416	0.729382	0	0	0	116	0	4	14	4	98	63	4	43	0	0	25	73	7
ENSG00000066923	STAG3	15.2773	2.67805	1.26016	2.12517	0.0335728	0.197016	0	5	4	90	0	15	3	0	13	66	1	23	0	0	2	6	9
ENSG00000066926	FECH	516.844	0.263231	0.979807	0.268656	0.788194	0.920319	0	19	11	574	6519	3737	265	116	442	305	67	86	614	8694	1158	4170	5243
ENSG00000066933	MYO9A	41.6341	-8.1418e-05	0.889527	-9.15296e-05	0.999927	0.999955	0	0	3	786	8	29	150	16	275	583	11	65	61	0	97	174	37
ENSG00000067048	DDX3Y	7.17339	-1.17794	2.36716	-0.497616	0.618755	0.841072	0	0	26	161	0	0	0	47	0	645	0	1	1	0	0	0	0
ENSG00000067057	PFKP	194.093	-0.171131	0.843395	-0.202907	0.839208	0.940026	61	0	0	2616	272	140	351	108	992	193	332	594	686	1	67	846	489
ENSG00000067064	IDI1	221.529	-0.232553	0.717536	-0.3241	0.745862	0.901495	66	0	26	1310	75	238	222	321	1691	388	56	895	794	1	929	628	272
ENSG00000067066	SP100	470.905	-0.124347	0.620714	-0.200329	0.841223	0.940631	76	1	48	3682	838	433	565	347	3035	2101	164	1357	2252	2	2424	2034	435
ENSG00000067082	KLF6	6636.39	-1.63281	0.989003	-1.65096	0.0987462	0.350892	4	575	29	19451	411	979	3595	2013	45251	27198	845	23242	7049	3386	7136	12134	958
ENSG00000067113	PLPP1	9.56801	-0.850293	1.29281	-0.657707	0.510726	0.776986	0	0	0	255	2	0	3	2	18	120	2	9	0	0	58	136	56
ENSG00000067141	NEO1	2.31545	1.38147	1.77292	0.779208	0.435857	NA	0	1	0	16	0	0	7	0	10	8	0	0	0	0	0	2	6
ENSG00000067167	TRAM1	461.41	-0.221786	0.638667	-0.347264	0.728393	0.89558	7	17	25	3339	868	1155	209	265	5074	386	256	1476	2955	4	1010	2419	967
ENSG00000067177	PHKA1	1.89606	0.244878	2.23355	0.109636	0.912698	NA	1	0	0	0	0	0	10	1	0	51	0	4	0	0	0	0	1
ENSG00000067182	TNFRSF1A	283.084	-0.0215835	1.01374	-0.021291	0.983014	0.994958	57	0	30	5402	10	47	446	252	679	499	130	2185	4	0	1261	1149	830
ENSG00000067191	CACNB1	7.40911	1.07557	1.14573	0.938759	0.347855	0.648838	0	1	0	56	22	27	16	4	9	18	0	31	0	0	0	61	25
ENSG00000067208	EVI5	18.3127	-1.77241	1.04571	-1.69494	0.0900864	0.333689	0	0	0	111	8	23	10	4	22	433	7	49	1	0	86	75	96
ENSG00000067221	STOML1	14.3782	-1.3612	1.11064	-1.2256	0.220347	0.522144	0	0	0	238	3	1	12	7	40	193	9	66	0	0	62	176	47
ENSG00000067225	PKM	3983.69	0.327387	0.652677	0.501607	0.615944	0.839585	235	185	324	6242	19228	5916	1562	2737	12726	7590	510	29782	15853	3083	7160	20498	2015
ENSG00000067248	DHX29	113.116	-0.200417	0.652118	-0.307333	0.75859	0.907535	17	0	1	795	209	290	194	65	764	504	38	276	584	0	587	927	116
ENSG00000067334	DNTTIP2	377.017	-1.27983	0.773967	-1.65359	0.0982106	0.35014	57	0	9	2359	112	234	528	373	10890	940	119	583	581	5	791	1908	378
ENSG00000067365	METTL22	74.5538	0.94462	0.713396	1.32412	0.185464	0.478318	10	5	0	352	607	49	34	27	182	233	18	236	298	2	71	185	205
ENSG00000067369	TP53BP1	56.5309	-0.198251	0.863321	-0.229638	0.818373	0.932979	0	2	9	665	3	87	17	25	663	266	31	50	69	0	253	384	78
ENSG00000067445	TRO	13.4871	-0.65533	1.86136	-0.35207	0.724786	0.893612	0	0	0	483	0	0	0	24	167	0	1	47	0	0	0	165	61
ENSG00000067533	RRP15	163.269	-0.256281	0.762122	-0.336273	0.736665	0.897608	2	20	3	360	40	116	499	17	234	170	39	365	1569	4775	653	1776	647
ENSG00000067560	RHOA	3211.63	-0.21299	0.634728	-0.335561	0.737202	0.8979	192	336	41	13546	6971	2945	2161	1925	17786	3119	1204	9997	7336	715	5436	6990	6497
ENSG00000067596	DHX8	103.375	-0.689222	0.712399	-0.967466	0.333311	0.636138	11	0	0	1274	54	133	209	64	742	450	75	171	828	0	409	428	334
ENSG00000067601	PMS2P4	11.1638	0.194097	1.10635	0.175438	0.860735	0.947495	0	0	0	44	10	14	84	5	87	3	19	27	0	0	44	39	13
ENSG00000067606	PRKCZ	3.09268	0.645642	1.38257	0.466987	0.640509	0.852401	0	1	0	29	0	9	0	0	11	1	0	24	1	0	3	27	2
ENSG00000067646	ZFY	6.53651	-1.8941	2.14836	-0.881646	0.377968	0.674928	0	0	1	30	1	0	0	9	0	173	0	0	0	1	0	0	0
ENSG00000067704	IARS2	96.5948	0.272604	0.863198	0.315807	0.752149	0.903953	0	223	0	1252	11	201	532	70	603	500	49	211	121	1	84	318	326
ENSG00000067715	SYT1	11.6765	1.97995	1.71208	1.15646	0.247494	0.553278	0	6	0	4	0	0	5	18	7	3	0	2	0	0	0	5	11
ENSG00000067798	NAV3	2.37106	0.375274	1.94592	0.192851	0.847075	NA	0	0	1	0	1	0	8	0	21	35	0	1	0	0	0	2	0
ENSG00000067829	IDH3G	258.898	0.826651	0.622931	1.32703	0.184497	0.47698	99	1	44	1785	468	355	310	129	1308	386	112	942	1104	1	186	856	449
ENSG00000067836	ROGDI	219.253	0.0532574	0.843741	0.0631206	0.94967	0.981524	56	0	35	834	356	214	132	31	24	78	56	1337	710	6	2224	1592	361
ENSG00000067840	PDZD4	0.906831	0.497386	1.67364	0.297188	0.766323	NA	0	0	0	14	1	0	4	0	1	12	1	3	0	0	65	12	0
ENSG00000067842	ATP2B3	0.268842	3.28968	3.04435	1.08059	0.279881	NA	0	0	0	21	0	0	2	0	0	0	0	0	0	0	1	0	0
ENSG00000067900	ROCK1	247.826	-0.166853	0.708371	-0.235545	0.813786	0.931644	107	1	4	2538	96	266	400	47	416	3256	68	774	667	6	1203	649	435
ENSG00000067955	CBFB	68.0094	-0.512822	0.629265	-0.814955	0.415098	0.705191	3	0	8	592	10	90	107	16	420	229	22	158	555	3	231	487	256
ENSG00000067992	PDK3	75.4416	0.266496	0.695255	0.383307	0.701492	0.88228	0	184	8	519	246	166	12	25	324	113	49	195	286	2	411	263	137
ENSG00000068001	HYAL2	15.495	-2.03247	1.276	-1.59285	0.111195	0.373349	0	0	0	1206	1	0	32	8	13	31	5	42	0	0	354	180	48
ENSG00000068024	HDAC4	42.1815	-0.668538	1.02459	-0.652492	0.514084	0.779733	0	1	2	736	3	21	53	6	63	268	8	107	0	7	548	85	51
ENSG00000068028	RASSF1	436.315	1.0063	0.606021	1.66049	0.096815	0.347102	47	92	25	3934	302	381	515	137	1646	1118	222	642	875	3	518	2301	1003
ENSG00000068078	FGFR3	2.99638	0.806663	1.99321	0.404705	0.685694	0.874497	2	0	0	4	0	0	1	0	0	18	0	1	0	2	0	0	1
ENSG00000068079	IFI35	164.722	-0.406946	0.800254	-0.508521	0.611088	0.836688	0	0	35	1200	104	102	65	87	638	417	110	807	672	2	702	1021	484
ENSG00000068097	HEATR6	25.2807	0.0287936	0.91043	0.0316263	0.97477	0.991591	0	0	4	451	3	40	26	31	265	46	9	53	7	0	28	70	106
ENSG00000068120	COASY	292.833	1.38728	0.843944	1.64381	0.100215	0.353633	76	51	44	1701	159	263	295	102	994	909	107	732	1	0	396	1135	431
ENSG00000068137	PLEKHH3	0.732053	1.1268	1.87196	0.601933	0.547218	NA	22	0	0	7	3	0	4	1	2	61	0	7	0	0	0	0	3
ENSG00000068305	MEF2A	53.3385	-0.196862	0.692699	-0.284196	0.77626	0.916258	1	0	2	771	45	104	114	33	292	257	32	160	14	2	175	243	218
ENSG00000068308	OTUD5	102.207	1.01171	0.73601	1.37459	0.169258	0.456874	43	1	0	873	432	295	142	11	149	420	17	129	577	0	313	534	231
ENSG00000068323	TFE3	74.371	0.706632	0.89008	0.793897	0.427255	0.71452	1	2	17	1265	124	37	50	11	64	368	9	279	3	0	322	513	243
ENSG00000068354	TBC1D25	87.2233	1.67555	0.728513	2.29996	0.0214505	0.153942	35	2	26	702	108	171	23	7	53	73	7	97	509	1	255	427	83
ENSG00000068366	ACSL4	46.0493	-0.594752	0.897969	-0.66233	0.50776	0.775318	8	0	0	537	29	46	94	53	458	252	24	67	1	0	239	84	174
ENSG00000068383	INPP5A	8.15049	0.696716	1.09905	0.633924	0.52613	0.786035	0	1	0	43	29	10	28	0	17	113	0	9	1	0	15	26	21
ENSG00000068394	GPKOW	52.6221	-0.650978	0.914419	-0.711903	0.476525	0.753657	0	1	0	562	104	41	93	39	463	228	35	183	1	0	244	614	76
ENSG00000068400	GRIPAP1	120.306	-0.0716904	0.565361	-0.126805	0.899095	0.962122	3	2	3	1882	141	304	159	59	436	672	64	383	436	2	410	486	383
ENSG00000068438	FTSJ1	75.9246	-0.214416	0.755076	-0.283967	0.776436	0.91627	0	9	0	990	57	51	99	58	569	109	38	203	555	1	79	627	130
ENSG00000068489	PRR11	65.5744	-2.02343	1.08562	-1.86385	0.0623433	0.272536	0	0	0	90	160	0	37	11	115	444	53	705	258	0	183	167	602
ENSG00000068615	REEP1	84.3837	7.8266	1.35997	5.75496	8.66622e-09	1.10514e-05	1	51	0	12	103	113	5	2	1	0	1	1	7	0	0	0	1
ENSG00000068650	ATP11A	66.8354	1.27932	0.821515	1.55727	0.119406	0.387334	1	16	9	352	111	24	48	8	117	227	13	263	46	0	343	68	55
ENSG00000068654	POLR1A	68.1206	1.03621	0.929011	1.11539	0.264683	0.570389	61	0	5	294	6	41	237	6	130	339	18	82	833	0	19	97	57
ENSG00000068697	LAPTM4A	764.127	-2.23268	0.766029	-2.91462	0.00356126	0.0661126	20	4	16	3364	78	151	823	1163	22706	452	316	1629	1021	9562	1927	4234	669
ENSG00000068724	TTC7A	86.8219	0.137827	0.857796	0.160676	0.872349	0.951285	1	0	15	1310	12	74	191	24	107	270	7	157	218	6	134	136	856
ENSG00000068745	IP6K2	387.527	0.889392	1.04698	0.849482	0.395613	0.687831	0	110	10	1934	162	140	543	253	5826	187	120	251	5	2	491	1452	292
ENSG00000068781	STON1-GTF2A1L	0.0326707	1.64705	3.05445	0.53923	0.589728	NA	0	0	0	0	0	0	0	0	0	0	0	0	0	0	0	3	0
ENSG00000068784	SRBD1	36.5783	-0.365441	0.9103	-0.401452	0.688088	0.875594	0	0	0	747	23	25	105	31	557	83	35	76	24	0	44	136	109
ENSG00000068796	KIF2A	429.321	1.03235	0.706919	1.46035	0.144195	0.423466	14	45	15	2162	1408	1920	260	134	479	649	86	563	4585	34	258	1003	206
ENSG00000068831	RASGRP2	522.707	1.42402	0.604463	2.35584	0.0184807	0.141951	216	33	67	4657	1065	1207	350	32	103	1716	92	1050	1744	17	1379	2732	491
ENSG00000068878	PSME4	300.219	3.37193	0.925881	3.64186	0.000270673	0.0190136	121	130	0	324	387	189	146	30	278	591	11	110	12	3	234	256	139
ENSG00000068885	IFT80	30.1446	1.18448	1.19974	0.987279	0.323506	0.628511	0	5	0	110	7	0	267	16	184	60	16	37	0	0	13	114	58
ENSG00000068903	SIRT2	382.53	-0.249024	0.753301	-0.330576	0.740964	0.89923	134	15	1	1816	963	368	26	171	2166	536	102	1495	2821	2	1893	4430	360
ENSG00000068912	ERLEC1	124.418	-0.919054	0.81403	-1.12902	0.258891	0.56439	0	1	3	930	101	159	256	105	1076	606	91	388	3	3	589	1112	257
ENSG00000068971	PPP2R5B	45.1264	0.271779	0.959699	0.283192	0.777029	0.916292	3	0	2	507	75	236	4	1	19	93	3	22	84	1	269	1057	100
ENSG00000068976	PYGM	15.3389	3.32563	1.24702	2.66685	0.00765648	0.090341	0	5	5	25	8	1	1	0	4	11	1	20	0	1	0	22	8
ENSG00000068985	PAGE1	0.295576	3.8123	3.04853	1.25054	0.211103	NA	0	0	0	0	7	0	0	0	0	0	0	0	0	0	0	0	0
ENSG00000069011	PITX1	2.14193	3.78828	2.96285	1.27859	0.20104	NA	0	0	2	0	0	0	0	0	0	1	0	0	0	0	0	0	0
ENSG00000069018	TRPC7	0.0183316	1.95001	3.0605	0.637154	0.524025	NA	0	0	0	0	0	0	0	0	0	1	0	0	0	0	0	0	0
ENSG00000069020	MAST4	68.0147	0.772133	0.65529	1.17831	0.238674	0.54433	0	7	4	810	118	108	166	28	221	408	18	105	51	7	94	222	53
ENSG00000069122	ADGRF5	2.43176	0.84862	2.00148	0.423997	0.671568	NA	0	1	0	3	0	0	8	0	24	6	0	0	0	0	0	20	0
ENSG00000069188	SDK2	14.7139	0.942465	1.49973	0.628424	0.529726	0.788805	0	2	2	444	0	0	2	8	2	2	0	6	0	0	187	7	34
ENSG00000069206	ADAM7	1.48761	3.7401	2.42407	1.5429	0.122856	NA	0	0	1	0	1	0	9	0	0	2	0	0	0	2	0	0	0
ENSG00000069248	NUP133	50.687	0.0229802	0.874527	0.0262773	0.979036	0.993258	10	1	0	583	7	134	121	43	585	49	37	65	3	7	23	87	93
ENSG00000069275	NUCKS1	349.645	-0.981611	0.710131	-1.3823	0.166881	0.456716	77	1092	5	902	77	144	584	326	2834	3117	31	200	3888	8110	1059	1019	173
ENSG00000069329	VPS35	369.159	-1.06335	0.6001	-1.77195	0.0764022	0.305157	39	0	17	2620	133	268	568	243	6024	1085	251	737	2020	3062	898	1182	770
ENSG00000069345	DNAJA2	247.625	0.436706	0.628419	0.694928	0.4871	0.76116	23	1	33	2109	445	323	684	28	816	567	51	245	2237	3099	1408	726	294
ENSG00000069399	BCL3	15.4808	-1.7327	1.10297	-1.57093	0.116198	0.381726	2	0	0	44	0	9	24	3	20	18	1	77	3	0	221	110	180
ENSG00000069424	KCNAB2	442.3	-0.312816	0.882448	-0.354486	0.722975	0.892839	61	0	43	7953	52	178	463	144	1245	1442	546	3947	843	0	797	1064	1314
ENSG00000069431	ABCC9	2.08881	4.92537	2.07928	2.36879	0.0178466	NA	1	0	1	0	1	0	16	0	0	0	0	0	1	0	0	0	0
ENSG00000069482	GAL	0.0456699	1.91643	3.05272	0.627776	0.530151	NA	0	0	0	2	0	0	0	0	0	0	0	1	0	0	0	1	0
ENSG00000069493	CLEC2D	137.623	1.81738	0.865432	2.09997	0.0357313	0.204176	60	33	0	419	7	329	307	18	434	395	20	24	52	861	279	710	46
ENSG00000069509	FUNDC1	47.6248	-0.960417	0.899178	-1.06811	0.285473	0.591793	0	0	0	301	34	12	192	20	403	119	9	145	656	0	373	316	48
ENSG00000069535	MAOB	8.83311	0.738125	1.21732	0.606352	0.544281	0.799282	1	0	0	39	25	58	7	0	5	0	2	4	37	1	54	134	0
ENSG00000069667	RORA	108.293	3.74773	1.07771	3.47751	0.000506097	0.0261336	0	30	36	203	22	320	18	8	97	183	8	15	0	0	49	62	49
ENSG00000069696	DRD4	2.54611	1.28931	2.28944	0.563157	0.573328	NA	0	0	2	1	0	0	0	0	0	5	1	0	0	0	0	0	7
ENSG00000069702	TGFBR3	20.2327	0.484441	0.814028	0.595116	0.551766	0.804688	0	1	0	327	13	110	6	2	82	31	15	16	98	2	49	139	29
ENSG00000069712	KIAA1107	0	NA	NA	NA	NA	NA	0	0	0	0	0	0	0	0	0	0	0	0	0	0	0	0	0
ENSG00000069764	PLA2G10	0.124642	0.758979	3.03536	0.250046	0.802552	NA	0	0	0	1	0	0	0	0	0	0	0	1	0	0	0	9	0
ENSG00000069812	HES2	5.95003	5.23003	2.2959	2.27799	0.0227274	0.158712	0	4	0	0	0	0	1	0	0	1	0	4	0	0	0	0	0
ENSG00000069849	ATP1B3	246.394	-0.342958	0.701848	-0.48865	0.625089	0.846006	5	0	23	2182	158	380	548	303	2062	478	102	988	1178	2	266	1683	418
ENSG00000069869	NEDD4	29.0525	0.682961	1.05514	0.64727	0.517457	0.780849	0	1	3	389	2	4	191	41	153	87	5	69	0	0	80	60	29
ENSG00000069943	PIGB	32.8728	-1.01275	1.05349	-0.961332	0.336385	0.638785	0	0	1	344	16	10	81	30	224	38	13	71	0	0	550	173	45
ENSG00000069956	MAPK6	55.2583	0.313099	1.04185	0.300523	0.763778	0.909816	37	0	5	172	22	38	92	39	1009	314	8	52	0	1	3	99	57
ENSG00000069966	GNB5	111.727	0.287358	0.943513	0.304562	0.7607	0.908537	0	1	4	113	682	349	29	30	143	66	37	214	2081	8	43	413	70
ENSG00000069974	RAB27A	307.926	-0.943898	0.97903	-0.964116	0.334988	0.637592	117	5	0	847	42	111	523	44	255	2460	24	1605	1056	0	5114	1078	246
ENSG00000069998	HDHD5	156.477	2.09574	0.858223	2.44195	0.0146082	0.125155	10	5	81	616	7	191	214	40	156	101	17	419	557	0	66	511	162
ENSG00000070010	UFD1	204.954	0.0664398	0.701982	0.094646	0.924596	0.972586	7	0	8	835	622	193	879	60	737	798	54	389	2374	5	765	1200	177
ENSG00000070018	LRP6	6.18467	-1.9824	1.60773	-1.23304	0.217559	0.518875	0	0	0	58	0	0	58	23	10	1	0	3	0	0	3	30	84
ENSG00000070019	GUCY2C	0.666188	4.20072	3.04206	1.38088	0.167316	NA	0	0	0	0	0	0	17	0	0	0	0	0	0	0	0	1	0
ENSG00000070031	SCT	0	NA	NA	NA	NA	NA	0	0	0	0	0	0	0	0	0	0	0	0	0	0	0	0	0
ENSG00000070047	PHRF1	27.8091	0.678908	1.17451	0.578033	0.563242	0.809837	0	0	0	979	1	8	158	1	11	384	4	27	81	0	8	109	93
ENSG00000070061	ELP1	69.5144	0.219913	1.2652	0.173817	0.862009	0.947954	0	0	14	596	15	87	194	47	683	46	72	366	0	0	0	45	206
ENSG00000070081	NUCB2	1021.04	-1.40249	0.778542	-1.80144	0.071634	0.295549	60	969	4	3838	182	169	2486	569	18979	2952	511	10425	2248	4	2099	6926	616
ENSG00000070087	PFN2	0.694934	1.13227	1.90837	0.593318	0.552968	NA	0	0	0	8	4	0	2	0	3	70	1	0	0	0	0	15	1
ENSG00000070159	PTPN3	3.10327	5.30555	2.23304	2.37593	0.0175049	0.13938	8	0	0	1	0	0	6	0	0	2	0	0	0	0	0	0	0
ENSG00000070182	SPTB	90.4354	2.47249	1.09246	2.26322	0.0236221	0.161754	56	9	15	32	338	174	7	6	7	4	3	17	0	12	29	245	139
ENSG00000070190	DAPP1	664.297	0.434118	0.651981	0.665845	0.50551	0.773595	37	11	62	1174	3394	1519	314	277	978	435	339	2264	4171	36	1010	3245	1835
ENSG00000070193	FGF10	2.09665	-1.74036	2.50402	-0.695027	0.487038	NA	0	0	0	0	0	0	3	0	88	24	0	0	0	0	0	35	0
ENSG00000070214	SLC44A1	154.695	-0.808242	0.760629	-1.0626	0.287965	0.594358	39	6	1	251	145	234	78	50	110	534	38	211	4052	5	432	392	256
ENSG00000070269	TMEM260	29.1498	-0.580932	0.923215	-0.629249	0.529186	0.78848	0	0	2	545	5	21	38	3	29	103	7	43	456	0	281	95	81
ENSG00000070366	SMG6	14.0739	0.210539	1.09022	0.193116	0.846868	0.942466	0	1	0	280	5	49	9	2	52	252	2	20	0	0	24	40	24
ENSG00000070367	EXOC5	92.2215	-1.52248	0.853473	-1.78387	0.0744453	0.301971	2	1	0	961	34	43	106	112	2150	697	41	179	304	0	53	241	118
ENSG00000070371	CLTCL1	3.76188	-1.08037	1.44233	-0.749046	0.45383	0.735947	0	0	0	14	0	0	7	0	6	29	0	13	0	2	540	19	14
ENSG00000070388	FGF22	1.96599	-0.00801534	2.55634	-0.00313547	0.997498	NA	0	0	0	1	0	0	0	0	0	4	0	0	0	2	2	0	0
ENSG00000070404	FSTL3	17.9206	-2.31891	1.33508	-1.73691	0.082403	0.316091	0	0	0	397	2	0	29	5	10	28	2	2677	0	0	538	132	61
ENSG00000070413	DGCR2	109.561	0.973512	0.999474	0.974024	0.330045	0.633063	71	1	0	1785	294	199	42	11	107	483	59	364	0	0	267	662	269
ENSG00000070423	RNF126	82.954	0.00525639	0.824359	0.00637634	0.994912	0.998874	4	1	5	1824	13	217	36	3	19	165	19	216	371	3	470	984	383
ENSG00000070444	MNT	35.7416	0.287396	1.09445	0.262595	0.792863	0.922457	21	0	0	642	13	26	53	1	24	472	5	114	0	0	148	190	91
ENSG00000070476	ZXDC	78.8058	2.74534	1.00551	2.73029	0.00632778	0.0828708	26	4	40	178	7	57	104	5	65	105	1	49	0	0	121	164	169
ENSG00000070495	JMJD6	94.1463	-0.0759528	0.812954	-0.0934282	0.925563	0.97278	12	4	12	714	27	83	131	62	502	150	27	373	0	6684	698	716	62
ENSG00000070501	POLB	33.9261	-0.15213	0.871335	-0.174595	0.861398	0.947788	9	0	0	432	3	36	111	37	231	132	24	108	175	0	2	146	72
ENSG00000070526	ST6GALNAC1	1.06072	0.0922232	2.0119	0.0458389	0.963439	NA	156	0	0	10	1	0	4	0	7	0	2	14	0	0	0	0	6
ENSG00000070540	WIPI1	175.38	0.420244	1.02406	0.410369	0.681535	0.872875	0	17	31	183	354	280	2	11	64	152	13	159	1463	4	1964	1097	93
ENSG00000070601	FRMPD1	0.18731	0.987313	2.78639	0.354335	0.723088	NA	0	0	0	1	1	0	0	0	1	1	0	4	0	0	1	1	0
ENSG00000070610	GBA2	66.1443	0.408429	0.864295	0.472557	0.636529	0.851236	28	0	1	1475	37	129	43	18	181	654	10	110	3	1	413	247	94
ENSG00000070614	NDST1	115.689	1.81327	0.923715	1.96302	0.0496439	0.241348	1	22	0	2333	404	328	20	6	81	273	61	111	392	0	39	167	280
ENSG00000070669	ASNS	1.88755	2.44133	1.61059	1.5158	0.129569	NA	0	1	0	6	4	1	1	0	2	0	0	3	0	0	0	0	2
ENSG00000070718	AP3M2	29.3295	0.267695	0.956836	0.279771	0.779653	0.916998	0	0	3	406	33	100	31	34	195	219	9	48	0	4551	16	151	15
ENSG00000070729	CNGB1	1.2328	1.90094	2.24598	0.846375	0.397344	NA	0	0	0	4	1	0	4	0	0	0	0	3	0	1	0	0	1
ENSG00000070731	ST6GALNAC2	13.7499	3.19031	1.6483	1.93551	0.0529273	0.248984	0	0	8	446	0	0	0	0	4	2	0	8	0	0	22	56	12
ENSG00000070748	CHAT	2.1236	4.19108	3.0463	1.37579	0.168886	NA	0	0	2	0	0	0	0	0	0	0	0	0	0	0	0	0	0
ENSG00000070756	PABPC1	2770.56	-0.00228753	0.584862	-0.00391122	0.996879	0.999007	353	290	38	13439	2637	4579	3748	2832	16010	8205	298	10939	9542	19123	2213	6148	10225
ENSG00000070759	TESK2	19.2449	0.349408	0.642381	0.543927	0.586492	0.822469	1	0	1	296	67	11	40	10	117	39	10	51	53	0	71	156	33
ENSG00000070761	CFAP20	100.354	-0.736569	0.912644	-0.807072	0.419625	0.708382	0	4	0	901	25	18	377	80	1949	199	44	349	387	0	132	550	187
ENSG00000070770	CSNK2A2	393.825	-1.7772	1.12893	-1.57424	0.115432	0.380627	85	0	0	1269	46	258	346	66	6435	248	24	145	1	3589	7558	4491	282
ENSG00000070778	PTPN21	2.48253	4.01052	1.90568	2.10451	0.0353344	NA	0	0	2	1	0	0	8	0	1	1	0	0	0	0	0	1	0
ENSG00000070785	EIF2B3	61.4008	-0.911896	0.92294	-0.988034	0.323136	0.628234	12	0	0	290	31	71	134	57	856	154	44	103	0	1	254	781	68
ENSG00000070808	CAMK2A	1.10167	2.54356	2.84418	0.894304	0.371159	NA	0	0	0	0	2	0	2	0	0	0	0	1	172	1	0	0	0
ENSG00000070814	TCOF1	89.2096	0.876426	0.637417	1.37497	0.169142	0.456874	36	1	15	1180	30	78	164	13	252	552	48	85	250	3	79	350	139
ENSG00000070831	CDC42	6744.02	-3.36972	0.903256	-3.73063	0.000191	0.0154458	117	35	13	3145	2002	1267	7599	519	7665	18008	349	5329	142043	53698	137568	53615	747
ENSG00000070882	OSBPL3	44.7121	0.491037	1.04702	0.468986	0.639079	0.852166	8	3	0	310	0	75	242	35	430	209	20	9	0	1	53	115	100
ENSG00000070886	EPHA8	0.0828124	0.970989	3.04172	0.319223	0.749557	NA	0	0	0	0	0	0	0	0	1	3	0	0	1	0	0	0	0
ENSG00000070915	SLC12A3	2.62524	3.09025	1.90138	1.62526	0.104107	NA	0	0	2	10	2	0	5	0	0	7	0	0	96	0	0	0	0
ENSG00000070950	RAD18	22.9719	-0.734344	1.05363	-0.696966	0.485824	0.760327	0	0	0	342	3	9	74	23	439	54	14	24	0	2	48	103	36
ENSG00000070961	ATP2B1	256.501	-1.13744	0.824514	-1.37953	0.167731	0.456716	2	13	1	1843	45	246	376	363	3477	2549	26	265	215	2	526	2177	359
ENSG00000070985	TRPM5	0.0427799	2.22667	3.05601	0.728622	0.466233	NA	0	0	0	3	0	0	0	0	0	1	0	0	0	0	0	0	0
ENSG00000071051	NCK2	78.5046	1.62102	0.993271	1.632	0.102679	0.358361	0	1	0	445	871	153	132	17	91	65	0	59	375	3	346	301	39
ENSG00000071054	MAP4K4	154.472	1.19802	0.946668	1.26551	0.205689	0.505056	29	38	0	153	221	172	338	21	373	1502	8	216	47	0	466	610	46
ENSG00000071073	MGAT4A	77.6822	-0.421727	0.683143	-0.617334	0.537015	0.794452	3	0	8	473	16	70	253	50	496	330	20	462	280	1	455	438	70
ENSG00000071082	RPL31	2033.96	1.24048	0.87356	1.42002	0.155601	0.440386	1884	35	9	5537	790	1936	9938	899	11128	3533	702	8237	966	6	323	1259	5916
ENSG00000071127	WDR1	1015.54	1.02626	0.565356	1.81525	0.0694857	0.289285	91	33	45	4219	6266	3574	575	482	4180	1277	386	2722	2886	29	1879	3904	1091
ENSG00000071189	SNX13	46.4566	-1.54203	0.970836	-1.58836	0.112206	0.374501	6	0	0	345	24	20	43	33	734	546	7	45	1	0	437	194	53
ENSG00000071203	MS4A12	0.115641	3.20412	3.05354	1.04931	0.294034	NA	0	0	0	0	0	0	3	0	0	0	0	0	0	0	0	0	0
ENSG00000071205	ARHGAP10	22.8649	0.856863	1.00223	0.854961	0.392573	0.685349	0	0	8	45	61	6	36	1	116	44	6	96	0	2	19	113	48
ENSG00000071242	RPS6KA2	27.3058	-0.0381152	1.0908	-0.0349425	0.972126	0.990346	1	0	3	311	13	58	54	1	26	154	5	17	0	0	249	14	249
ENSG00000071243	ING3	379.98	-0.809673	1.18268	-0.68461	0.49359	0.766174	0	0	75	713	40	136	427	49	2016	589	37	34	7466	0	3352	3802	76
ENSG00000071246	VASH1	10.1293	2.44313	1.28967	1.89438	0.0581744	0.262783	0	98	7	40	3	7	7	0	10	17	0	5	1	0	0	16	36
ENSG00000071282	LMCD1	5.7412	3.14843	1.56504	2.01173	0.0442482	0.226964	0	2	2	6	0	0	5	1	5	0	0	1	0	0	0	19	2
ENSG00000071462	BUD23	191.02	0.273349	0.767302	0.356247	0.721655	0.892381	138	3	1	1100	82	86	446	121	2154	288	129	465	483	3	47	1146	220
ENSG00000071537	SEL1L	185.797	-0.982311	0.766712	-1.2812	0.200124	0.497772	3	0	18	1509	17	97	300	118	1282	532	60	150	1241	476	2148	727	208
ENSG00000071539	TRIP13	14.2853	0.589191	1.09979	0.535731	0.592144	0.825338	0	0	4	48	15	0	63	4	25	47	6	87	0	0	43	110	15
ENSG00000071553	ATP6AP1	971.684	-0.944108	0.679793	-1.38882	0.164888	0.453847	128	3	37	5688	2058	678	221	967	6608	1359	363	4674	5704	3	5852	9331	1471
ENSG00000071564	TCF3	100.443	2.06948	0.717474	2.8844	0.00392156	0.0684752	54	147	0	2947	265	88	267	11	111	178	25	161	27	2511	21	423	113
ENSG00000071575	TRIB2	132.476	4.63903	1.17955	3.93287	8.39376e-05	0.0102317	0	62	27	162	2	64	70	7	44	35	7	42	0	0	2	131	60
ENSG00000071626	DAZAP1	123.764	1.49535	0.878636	1.7019	0.0887745	0.330497	122	3	3	676	20	73	573	4	33	900	4	63	580	4	100	479	115
ENSG00000071655	MBD3	35.2032	0.315123	0.961894	0.327607	0.743209	0.90006	32	0	0	135	8	28	62	2	24	598	5	102	32	1	67	103	35
ENSG00000071677	PRLH	0	NA	NA	NA	NA	NA	0	0	0	0	0	0	0	0	0	0	0	0	0	0	0	0	0
ENSG00000071794	HLTF	60.9783	-1.18058	0.690645	-1.70938	0.0873803	0.327944	0	0	4	319	39	35	110	72	810	200	39	93	300	1	298	240	98
ENSG00000071859	FAM50A	75.9855	0.709693	0.666483	1.06483	0.286952	0.593375	303	0	5	277	377	198	105	17	140	380	6	259	415	1441	111	110	237
ENSG00000071889	FAM3A	81.2856	0.722701	0.770878	0.937504	0.348499	0.649361	28	0	0	885	358	188	79	15	98	209	61	294	34	1	130	544	284
ENSG00000071894	CPSF1	109.685	0.570442	1.02644	0.555747	0.578384	0.818596	85	0	0	1726	21	140	129	45	134	667	81	440	1	0	134	385	314
ENSG00000071909	MYO3B	11.4186	3.37606	1.60238	2.10691	0.0351255	0.201771	0	0	8	2	3	36	4	0	58	0	1	12	0	0	0	2	0
ENSG00000071967	CYBRD1	113.537	1.21577	0.949333	1.28065	0.200316	0.498049	52	1	0	1448	663	140	122	67	597	44	26	246	0	1	480	177	217
ENSG00000071991	CDH19	0.50111	4.23032	3.0461	1.38877	0.164903	NA	0	0	0	0	0	0	13	0	0	0	0	0	0	0	0	0	0
ENSG00000071994	PDCD2	93.284	1.10008	0.824013	1.33502	0.181869	0.473974	44	7	4	736	12	138	354	21	251	217	12	95	2	7	34	255	535
ENSG00000072041	SLC6A15	11.9473	6.83082	2.08129	3.28201	0.0010307	0.0365152	3	6	1	0	0	0	4	0	0	0	0	0	0	1	1	0	0
ENSG00000072042	RDH11	294.646	0.0691071	0.571077	0.121012	0.903682	0.964054	85	5	25	1226	2686	651	133	190	1897	240	140	616	2426	1223	238	1621	397
ENSG00000072062	PRKACA	30.1267	0.829211	0.714506	1.16054	0.24583	0.551621	17	1	1	169	47	63	63	8	19	59	3	71	166	0	237	116	23
ENSG00000072071	ADGRL1	2.6708	-0.0424922	1.40458	-0.0302525	0.975866	NA	2	0	0	30	0	0	1	6	11	241	0	26	0	0	4	9	2
ENSG00000072080	SPP2	0.0770939	2.99928	3.05575	0.981519	0.326337	NA	0	0	0	0	0	0	2	0	0	0	0	0	0	0	0	0	0
ENSG00000072110	ACTN1	1762.4	1.42025	0.778092	1.8253	0.0679564	0.28608	110	244	254	2823	6464	4518	110	161	423	1326	879	6455	8564	35	3187	4056	2132
ENSG00000072121	ZFYVE26	28.7509	0.917219	0.976872	0.938934	0.347764	0.648838	0	1	9	339	11	0	68	1	66	107	24	130	62	1238	7	51	28
ENSG00000072133	RPS6KA6	0.655298	4.45904	3.04503	1.46436	0.143094	NA	0	0	0	0	0	0	17	0	0	0	0	0	0	0	0	0	0
ENSG00000072134	EPN2	11.284	-0.247842	1.20039	-0.206468	0.836425	0.939512	0	0	0	113	49	0	23	1	2	269	1	17	35	0	20	41	19
ENSG00000072135	PTPN18	1169.25	2.88354	0.797777	3.61446	0.00030097	0.0198784	14	23	378	5907	9174	2144	414	50	244	1268	63	568	3625	28	569	2128	911
ENSG00000072163	LIMS2	12.693	1.28105	1.12844	1.13524	0.256276	0.561679	0	0	6	84	9	25	1	4	3	7	5	8	0	0	46	115	19
ENSG00000072182	ASIC4	2.54722	-0.0401296	1.99106	-0.0201549	0.98392	NA	0	0	1	0	0	0	1	0	0	7	2	1	0	1	0	0	4
ENSG00000072195	SPEG	6.31261	3.97887	1.39043	2.86161	0.00421493	0.0708148	1	1	3	13	1	0	2	0	1	3	0	3	0	1	0	2	1
ENSG00000072201	LNX1	6.71404	1.47523	1.51384	0.974496	0.329811	0.633063	0	0	3	131	0	0	12	0	49	16	0	5	0	0	1	6	33
ENSG00000072210	ALDH3A2	38.6648	-0.725411	0.919347	-0.789051	0.430082	0.717	3	2	0	429	9	59	33	48	202	145	8	78	0	0	153	360	238
ENSG00000072274	TFRC	496.276	0.414602	1.00559	0.412296	0.680122	0.872235	72	119	0	971	394	120	333	205	7299	801	529	303	1055	1	29	845	597
ENSG00000072310	SREBF1	17.081	2.32953	1.09252	2.13225	0.0329861	0.195231	3	0	2	984	2	5	39	1	3	35	0	9	0	1	50	21	35
ENSG00000072315	TRPC5	0.0852433	3.04799	3.0552	0.997641	0.318454	NA	0	0	0	1	0	0	2	0	0	0	0	0	0	0	0	0	0
ENSG00000072364	AFF4	139.057	0.889868	0.852358	1.04401	0.296482	0.602838	2	32	8	1261	25	184	138	21	368	1265	57	82	735	0	154	228	105
ENSG00000072401	UBE2D1	67.5425	0.0891829	0.90056	0.0990305	0.921114	0.971055	0	1	18	457	2	53	85	6	35	154	27	224	233	1	510	330	279
ENSG00000072415	MPP5	29.4007	0.549308	1.04864	0.523827	0.600399	0.830004	3	0	1	134	14	97	175	17	146	395	8	14	1	1	0	42	33
ENSG00000072422	RHOBTB1	59.7364	1.53238	1.06187	1.44309	0.148994	0.431197	0	0	10	192	268	378	20	6	88	209	0	28	615	3	4	80	35
ENSG00000072501	SMC1A	144.304	-0.485982	0.697709	-0.69654	0.486091	0.760327	2	3	7	1150	51	219	385	79	914	1541	69	337	907	1	72	508	363
ENSG00000072506	HSD17B10	205.391	0.0559614	0.759207	0.0737104	0.941241	0.978397	44	18	7	818	105	157	536	126	2258	487	121	1645	102	0	88	596	275
ENSG00000072518	MARK2	108.694	-1.1043	1.03334	-1.06867	0.285221	0.591786	3	2	11	659	3	88	65	1	18	2614	1	77	852	1865	471	162	148
ENSG00000072571	HMMR	9.31619	0.883236	0.959119	0.920883	0.357112	0.657322	2	0	1	17	69	7	5	1	33	20	2	43	104	0	1	32	5
ENSG00000072609	CHFR	76.0814	-0.264201	0.585182	-0.451484	0.651641	0.858067	6	4	3	1016	62	35	123	24	334	398	46	133	54	4	426	564	193
ENSG00000072657	TRHDE	0.922015	2.32003	3.01063	0.770614	0.440935	NA	0	0	0	0	6	0	12	0	0	0	0	0	0	0	10	0	0
ENSG00000072682	P4HA2	4.8384	0.544679	1.32531	0.410981	0.681086	0.872745	0	1	0	4	3	1	12	2	9	18	0	7	2	2	0	0	1
ENSG00000072694	FCGR2B	19.8986	0.875024	0.982687	0.89044	0.37323	0.671378	0	1	7	54	11	47	7	0	44	2	15	25	123	0	27	93	53
ENSG00000072736	NFATC3	126.292	0.461581	0.791329	0.583299	0.559692	0.808459	3	18	13	1063	49	262	14	42	878	264	91	354	11	7	236	175	351
ENSG00000072756	TRNT1	108.122	-0.624237	0.712039	-0.87669	0.380655	0.676922	19	0	1	1000	50	93	283	66	768	174	53	94	1813	2	259	694	142
ENSG00000072778	ACADVL	476.784	0.654919	0.844025	0.775948	0.43778	0.723429	304	0	29	7279	329	349	628	11	309	1689	54	1004	1811	3	1396	5674	1673
ENSG00000072786	STK10	287.337	0.104389	0.735601	0.14191	0.887151	0.957108	4	31	33	2678	80	324	130	74	330	1411	258	631	1106	3	887	376	1310
ENSG00000072803	FBXW11	79.2179	-0.421382	0.97949	-0.430205	0.667046	0.864334	1	0	0	1248	41	283	48	19	162	621	28	72	5	27	65	218	143
ENSG00000072818	ACAP1	411.373	0.75825	0.724863	1.04606	0.295534	0.602162	21	17	119	4059	48	449	320	46	745	1490	226	1087	669	4	1460	1368	1309
ENSG00000072832	CRMP1	0.486329	1.57507	2.51956	0.625137	0.531881	NA	0	0	0	30	0	0	1	0	1	2	0	3	0	0	0	9	0
ENSG00000072840	EVC	0.634016	2.84075	3.02067	0.940438	0.346993	NA	0	0	0	57	0	0	2	0	0	0	0	5	0	0	0	0	0
ENSG00000072849	DERL2	183.68	-1.58737	0.921252	-1.72306	0.0848776	0.321742	0	167	0	759	33	101	368	169	2807	276	46	248	1476	0	1522	1752	132
ENSG00000072858	SIDT1	22.4789	0.194388	1.14485	0.169793	0.865173	0.948697	0	0	0	244	37	142	5	26	58	2	20	72	0	0	63	66	107
ENSG00000072864	NDE1	48.3532	-0.698738	0.831595	-0.840239	0.400775	0.692685	0	0	3	1583	155	20	13	22	144	83	40	247	11	4105	230	179	319
ENSG00000072952	MRVI1	25.8503	-1.01251	1.08537	-0.932866	0.350889	0.65137	0	0	4	63	36	2	17	1	8	19	8	91	1	5	422	101	40
ENSG00000072954	TMEM38A	18.4126	-4.36629	1.70932	-2.5544	0.0106372	0.106552	0	0	0	29	0	0	0	0	5	210	0	101	0	0	433	98	90
ENSG00000072958	AP1M1	359.995	-1.971	0.661937	-2.97763	0.00290487	0.0608811	22	2	0	2544	255	140	131	164	1656	991	246	2156	3609	3	2670	3695	859
ENSG00000073008	PVR	20.2622	0.524179	1.22307	0.428575	0.668233	0.864993	15	2	0	252	5	0	0	5	36	35	6	74	0	0	199	53	45
ENSG00000073050	XRCC1	50.0247	0.736452	0.808496	0.910892	0.362352	0.662448	17	0	0	1149	109	61	105	18	205	265	22	156	3	0	93	268	112
ENSG00000073060	SCARB1	39.3701	-0.478991	1.13012	-0.42384	0.671683	0.866919	1	1	6	466	10	0	33	28	93	88	31	208	0	0	2	359	279
ENSG00000073067	CYP2W1	0.174367	2.32629	3.05413	0.761685	0.446248	NA	0	0	0	0	0	0	1	0	0	0	1	0	0	0	0	0	0
ENSG00000073111	MCM2	95.1105	0.579391	0.8813	0.657427	0.510906	0.777062	48	1	13	959	51	0	176	57	232	50	52	302	151	0	586	394	150
ENSG00000073146	MOV10L1	0.212479	2.44454	3.03573	0.805254	0.420673	NA	0	0	0	1	0	0	4	0	1	0	0	2	0	0	0	0	0
ENSG00000073150	PANX2	4.81906	2.4383	1.69358	1.43973	0.149943	0.432382	0	0	0	8	0	19	62	0	0	27	0	3	0	1	4	0	1
ENSG00000073169	SELENOO	25.828	0.331759	0.983287	0.337398	0.735817	0.897481	20	0	1	103	4	3	76	3	35	425	1	29	90	0	55	108	27
ENSG00000073282	TP63	13.869	3.82377	1.36947	2.79216	0.00523582	0.0773614	0	2	9	7	2	0	7	0	20	17	1	7	0	0	0	9	2
ENSG00000073331	ALPK1	72.5616	0.110447	1.06246	0.103954	0.917206	0.969549	0	0	23	290	13	50	70	30	212	275	30	202	1	0	787	140	128
ENSG00000073350	LLGL2	23.2962	0.726206	1.06975	0.678854	0.497231	0.768085	0	1	0	463	0	165	6	9	48	115	2	41	1	1	51	230	63
ENSG00000073417	PDE8A	13.4833	0.974564	1.30487	0.746866	0.455144	0.736066	0	1	5	78	0	15	9	1	31	152	5	4	0	0	0	13	34
ENSG00000073464	CLCN4	4.61777	1.18107	1.34609	0.877412	0.380263	0.676644	0	0	53	16	44	12	7	0	4	0	0	9	672	0	60	15	1
ENSG00000073536	NLE1	14.0238	-0.393292	1.00536	-0.391197	0.695651	0.879471	69	0	1	158	11	0	33	12	81	49	16	44	10	0	0	140	43
ENSG00000073578	SDHA	289.964	-0.506823	0.810193	-0.625559	0.531604	0.790007	10	0	15	1749	705	353	443	275	2884	285	285	787	11	5	717	2391	724
ENSG00000073584	SMARCE1	239.049	-1.94025	0.732985	-2.64706	0.00811958	0.0931532	2	0	0	1154	107	191	430	207	5059	605	102	592	881	893	512	2004	711
ENSG00000073598	FNDC8	0.0626007	1.40409	3.04586	0.460982	0.644811	NA	0	0	0	1	0	0	0	0	0	0	0	0	0	0	0	5	0
ENSG00000073605	GSDMB	13.5071	0.928028	0.978814	0.948115	0.343071	0.64476	0	3	0	79	15	20	47	2	18	103	5	20	0	0	54	25	16
ENSG00000073614	KDM5A	232.145	-0.856076	0.801396	-1.06823	0.285416	0.591793	0	2	11	2471	125	222	395	153	1901	2465	90	405	991	0	1214	1162	263
ENSG00000073670	ADAM11	0.635104	0.315535	2.39684	0.131646	0.895264	NA	0	0	0	10	2	0	0	0	4	0	0	4	0	0	0	29	1
ENSG00000073711	PPP2R3A	7.75222	-2.0779	1.34599	-1.54378	0.122643	0.391826	0	0	1	7	0	0	8	2	22	103	0	5	0	2	6	10	65
ENSG00000073712	FERMT2	1.21205	1.5761	2.0226	0.779246	0.435835	NA	0	0	0	4	0	0	19	0	0	17	0	3	0	0	1	3	1
ENSG00000073734	ABCB11	0.349967	2.40672	3.02589	0.795375	0.426395	NA	0	0	0	0	0	0	7	0	1	0	0	1	0	0	0	2	1
ENSG00000073737	DHRS9	92.1301	-4.44827	1.19281	-3.72923	0.000192063	0.0154564	1	2	0	22	2	0	19	32	124	551	22	672	0	0	1729	1177	314
ENSG00000073754	CD5L	0.142337	2.7975	3.04857	0.917643	0.358806	NA	0	0	0	0	0	0	3	0	0	0	0	0	0	0	0	0	1
ENSG00000073756	PTGS2	20.6516	-0.696381	1.21181	-0.574663	0.565519	0.810651	0	0	2	102	4	0	73	40	39	44	1	56	0	6	66	6	15
ENSG00000073792	IGF2BP2	123.873	0.0900003	0.698429	0.128861	0.897468	0.961622	19	2	1	1138	237	310	246	40	437	1776	12	126	518	3	170	741	97
ENSG00000073803	MAP3K13	95.0992	0.331187	1.09539	0.302347	0.762387	0.909224	72	0	0	215	315	79	17	56	540	214	16	1316	1	0	49	285	83
ENSG00000073849	ST6GAL1	239.284	2.23715	0.689925	3.2426	0.00118445	0.0396683	25	30	43	1518	642	744	411	42	382	104	81	240	8	4	219	315	597
ENSG00000073861	TBX21	11.6296	1.02868	1.10713	0.929146	0.352813	0.65344	0	1	3	144	7	13	12	2	10	119	0	5	1	1	0	37	20
ENSG00000073905	VDAC1P1	1.24595	0.237575	2.01375	0.117976	0.906086	NA	0	0	0	1	1	0	0	0	3	0	1	1	0	1	0	0	3
ENSG00000073910	FRY	73.2258	1.22732	1.0168	1.20705	0.227414	0.53122	0	19	2	236	12	102	259	4	162	613	15	106	1	0	137	229	137
ENSG00000073921	PICALM	102.46	0.205728	0.827858	0.248507	0.803742	0.927111	47	0	9	924	80	45	174	85	402	397	6	221	2	1621	744	402	140
ENSG00000073969	NSF	64.5136	-1.21898	0.997984	-1.22145	0.221917	0.524422	0	108	0	535	10	3	177	111	968	190	44	135	1	2	162	255	138
ENSG00000074047	GLI2	5.1823	5.7767	2.15508	2.6805	0.00735113	0.0885419	6	2	0	0	0	0	3	0	0	2	0	0	0	0	0	0	0
ENSG00000074054	CLASP1	102.468	0.713901	0.801061	0.891194	0.372825	0.670998	105	0	3	802	44	82	69	20	260	196	11	108	1093	3	482	384	72
ENSG00000074071	MRPS34	185.313	-1.26769	0.63554	-1.99466	0.0460796	0.232899	41	0	0	978	124	106	215	130	1185	800	115	1632	437	6	477	2016	351
ENSG00000074181	NOTCH3	1.85658	0.385646	1.9249	0.200346	0.84121	NA	0	0	1	0	0	0	4	0	7	4	0	2	0	0	0	1	16
ENSG00000074201	CLNS1A	321.513	-0.834016	0.915849	-0.910648	0.362481	0.662464	17	0	7	1365	24	91	1573	347	5979	1115	129	801	1368	0	643	1653	243
ENSG00000074211	PPP2R2C	18.637	8.49212	2.07426	4.09406	4.23891e-05	0.00696307	0	1	16	19	0	0	1	0	0	0	0	0	0	0	0	0	0
ENSG00000074219	TEAD2	1.61894	2.44423	1.85208	1.31972	0.186928	NA	0	0	1	3	1	6	2	0	0	1	0	8	0	0	0	0	0
ENSG00000074266	EED	34.6607	0.293724	0.871935	0.336865	0.736219	0.897481	4	1	2	223	3	27	204	29	226	135	5	47	1	1	70	475	25
ENSG00000074276	CDHR2	0.0716584	1.3123	3.04408	0.431101	0.666395	NA	0	15	0	1	0	0	0	0	0	1	0	1	0	0	0	0	1
ENSG00000074317	SNCB	0.0299299	1.96517	3.05708	0.642827	0.520336	NA	0	0	0	1	0	0	0	0	0	0	0	0	0	0	0	2	0
ENSG00000074319	TSG101	718.485	-2.13461	0.977209	-2.1844	0.0289331	0.181893	0	0	3	1949	993	330	591	112	3468	354	166	1027	3497	385	2812	3603	395
ENSG00000074356	NCBP3	72.1766	0.618096	0.957937	0.645236	0.518774	0.781589	1	17	0	816	13	27	132	18	142	534	20	113	1	1	335	271	159
ENSG00000074370	ATP2A3	1121.15	0.261094	0.948695	0.275214	0.783152	0.918025	362	115	32	5933	1447	1555	202	30	270	3746	52	332	1375	485	724	986	1078
ENSG00000074410	CA12	3.31422	5.17543	2.48274	2.08457	0.0371087	0.207115	0	0	3	0	0	0	3	0	1	0	0	0	0	0	0	0	0
ENSG00000074416	MGLL	772.338	0.61032	0.837562	0.728687	0.466193	0.745351	88	26	32	2532	4856	1590	120	123	156	197	291	3095	11796	735	697	2616	353
ENSG00000074527	NTN4	0.368588	0.787589	2.70397	0.291272	0.770844	NA	0	0	0	0	1	0	2	0	11	1	0	0	0	0	1	6	0
ENSG00000074582	BCS1L	87.7261	-0.163024	0.96035	-0.169755	0.865203	0.948697	12	8	0	576	15	53	280	45	763	94	59	260	703	0	0	894	129
ENSG00000074590	NUAK1	1.11949	1.67756	2.77311	0.604937	0.545221	NA	0	0	0	2	0	0	3	0	5	53	0	0	0	1	0	0	0
ENSG00000074603	DPP8	132.446	0.215158	0.677965	0.317359	0.750972	0.903694	69	1	0	1300	97	144	320	83	805	719	71	187	271	2	575	395	176
ENSG00000074621	SLC24A1	13.2867	-0.208504	1.23317	-0.169079	0.865734	0.948776	0	1	0	229	3	13	28	1	40	246	10	50	0	0	0	18	22
ENSG00000074657	ZNF532	2.79991	0.299696	1.50085	0.199684	0.841728	NA	0	0	0	11	0	0	18	1	11	1	1	24	0	1	0	4	7
ENSG00000074660	SCARF1	29.9883	-1.22301	1.2244	-0.998864	0.317861	0.62383	0	0	1	178	4	15	87	11	11	2	13	291	0	0	95	30	464
ENSG00000074695	LMAN1	115.248	-0.0836007	0.716014	-0.116758	0.907051	0.965805	42	406	0	1007	62	63	301	66	1352	516	90	424	300	1	65	445	101
ENSG00000074696	HACD3	121.191	-2.34795	1.07406	-2.18605	0.0288117	0.181338	1	0	0	1173	15	0	84	106	3258	497	59	379	151	0	147	1536	205
ENSG00000074706	IPCEF1	45.5793	-0.873339	1.03404	-0.84459	0.39834	0.690544	0	1	0	188	87	100	38	26	45	151	20	272	0	0	491	118	287
ENSG00000074755	ZZEF1	59.6628	1.86057	0.804853	2.31169	0.0207947	0.151036	11	15	6	455	29	94	69	14	119	132	4	60	0	182	196	138	52
ENSG00000074771	NOX3	10.3504	7.61228	2.32233	3.27787	0.00104594	0.0365152	0	2	7	1	0	0	0	0	0	0	0	0	0	0	0	0	0
ENSG00000074800	ENO1	8452.31	-2.45079	0.706006	-3.47134	0.000517875	0.0262531	150	16	205	20309	6755	2314	3076	16321	119081	7672	2549	64943	13226	1473	9236	24960	8918
ENSG00000074803	SLC12A1	4.22995	4.75195	2.05448	2.31297	0.0207245	0.150822	0	1	2	0	0	0	15	0	4	0	0	0	0	0	1	0	0
ENSG00000074842	MYDGF	329.061	-1.91742	0.898945	-2.13296	0.0329276	0.195066	0	0	3	1737	73	381	370	304	3214	753	262	3764	1588	0	686	2980	395
ENSG00000074855	ANO8	3.13448	-0.398355	1.51475	-0.262985	0.792562	0.922389	0	0	0	23	0	4	1	0	1	2	0	3	0	2	32	10	1
ENSG00000074935	TUBE1	16.8569	-1.05148	1.05051	-1.00093	0.316863	0.623052	1	0	0	152	10	0	46	30	296	121	6	37	3	0	14	103	13
ENSG00000074964	ARHGEF10L	39.3006	2.57834	1.47303	1.75036	0.0800564	0.311251	0	19	3	1	3	0	26	6	5	0	7	2	3	1	0	56	149
ENSG00000074966	TXK	31.8692	-0.206961	0.869481	-0.238028	0.811859	0.931097	2	0	0	264	34	134	41	24	387	111	16	117	2	0	48	90	153
ENSG00000075035	WSCD2	0.207054	1.73848	3.02852	0.574037	0.565943	NA	0	0	0	0	0	0	3	0	0	0	0	2	0	0	0	5	0
ENSG00000075043	KCNQ2	1.19619	3.33386	2.40973	1.38349	0.166513	NA	3	0	0	0	0	0	1	0	1	3	0	0	2	0	0	0	0
ENSG00000075073	TACR2	1.24195	1.12089	2.67641	0.418803	0.67536	NA	0	0	1	0	0	0	0	0	0	0	0	3	0	0	0	9	1
ENSG00000075089	ACTR6	71.9077	-0.981116	0.819297	-1.19751	0.231108	0.535997	0	6	0	541	27	53	83	82	898	143	32	76	788	0	153	410	109
ENSG00000075131	TIPIN	20.3175	-0.899322	1.4	-0.642372	0.520632	0.782787	0	0	0	77	4	0	114	12	85	46	24	96	0	0	0	78	218
ENSG00000075142	SRI	267.932	-0.15026	0.813256	-0.184764	0.853414	0.94521	4	0	8	1716	97	91	1845	307	1236	658	115	584	1625	3	898	2035	215
ENSG00000075151	EIF4G3	127.105	-0.40126	0.691367	-0.580386	0.561654	0.809035	40	0	2	410	208	186	185	38	195	1607	36	199	673	1998	726	404	114
ENSG00000075188	NUP37	37.296	0.521466	0.881229	0.591749	0.554019	0.805377	29	0	0	393	32	43	50	40	289	53	16	139	2	0	38	124	84
ENSG00000075213	SEMA3A	4.42269	0.334804	2.06666	0.162003	0.871304	0.951156	0	0	2	0	0	0	12	2	82	3	0	0	0	0	0	42	0
ENSG00000075218	GTSE1	13.2483	0.298668	0.94427	0.316296	0.751778	0.903915	0	1	1	22	55	16	14	7	17	31	4	136	0	1	16	28	29
ENSG00000075223	SEMA3C	7.67319	1.10738	1.81403	0.610452	0.541562	0.798046	0	0	4	0	0	5	11	5	12	0	7	0	0	0	0	1	40
ENSG00000075234	TTC38	110.542	-0.176421	0.724471	-0.243517	0.807605	0.928788	69	0	3	1181	49	37	32	49	667	208	73	381	149	3	435	728	418
ENSG00000075239	ACAT1	141.063	0.0213782	1.07158	0.0199501	0.984083	0.995153	113	0	0	875	92	6	187	220	581	42	82	674	14	0	310	248	546
ENSG00000075240	GRAMD4	25.7795	0.416852	0.932642	0.446958	0.654905	0.859209	0	1	0	230	3	7	221	5	24	95	8	143	159	0	39	158	85
ENSG00000075275	CELSR1	25.8682	4.26093	1.36422	3.12335	0.00178806	0.0483565	0	5	13	9	1	41	4	1	12	5	0	11	0	2	0	38	0
ENSG00000075290	WNT8B	2.28234	3.2193	2.38573	1.3494	0.177209	NA	0	0	2	2	0	0	2	0	0	0	0	0	0	0	0	6	0
ENSG00000075292	ZNF638	166.559	-1.04093	0.793086	-1.3125	0.189351	0.483676	0	172	4	1287	52	136	289	179	2057	1593	79	265	540	0	529	683	157
ENSG00000075303	SLC25A40	39.7534	0.582425	0.881979	0.660361	0.509022	0.775774	0	10	0	431	10	23	58	28	232	147	17	20	57	0	150	81	54
ENSG00000075336	TIMM21	62.0856	1.20025	0.984214	1.2195	0.222655	0.52514	54	0	1	224	8	87	321	23	414	114	22	111	0	0	147	337	65
ENSG00000075340	ADD2	33.3726	0.35982	1.27465	0.282289	0.777722	0.916426	0	1	0	40	192	28	119	8	26	66	20	5	0	0	1	32	451
ENSG00000075388	FGF4	0.0991037	2.62713	3.0508	0.861127	0.389168	NA	0	0	0	0	1	0	1	0	0	1	0	0	0	0	0	0	0
ENSG00000075391	RASAL2	10.6405	-0.0527928	1.44022	-0.0366562	0.970759	0.989623	0	2	0	65	0	0	33	1	33	66	0	17	0	2	0	64	49
ENSG00000075399	VPS9D1	26.1304	0.916263	1.1039	0.830024	0.406525	0.698045	1	6	0	247	11	58	38	0	6	219	0	180	1	1	18	114	28
ENSG00000075407	ZNF37A	73.3234	0.490542	0.844435	0.580912	0.5613	0.809035	58	0	3	153	14	86	190	37	318	672	28	277	50	0	84	103	128
ENSG00000075413	MARK3	286.299	0.885524	0.757782	1.16857	0.242576	0.548214	111	50	3	1620	233	184	431	22	196	1217	10	274	1727	11446	1685	612	353
ENSG00000075415	SLC25A3	1033.26	0.913541	0.842323	1.08455	0.278122	0.584076	873	0	70	5928	527	611	2831	448	8321	1089	443	1465	916	5	848	2394	4218
ENSG00000075420	FNDC3B	239.043	0.948813	0.900774	1.05333	0.29219	0.599075	23	2	77	3373	8	160	285	60	927	1773	28	533	70	0	902	938	200
ENSG00000075426	FOSL2	148.003	-1.68607	0.908292	-1.85631	0.0634099	0.274898	19	1	2	1064	10	11	1143	26	108	3609	6	142	777	907	1032	656	92
ENSG00000075429	CACNG5	0	NA	NA	NA	NA	NA	0	0	0	0	0	0	0	0	0	0	0	0	0	0	0	0	0
ENSG00000075461	CACNG4	0.0549949	1.31488	3.04792	0.431403	0.666176	NA	0	0	0	0	0	0	0	0	0	3	0	0	0	0	0	0	0
ENSG00000075539	FRYL	114.243	-0.01417	0.92884	-0.0152556	0.987828	0.996836	37	1	5	780	37	119	363	38	562	1979	22	171	0	1	199	475	110
ENSG00000075568	TMEM131	44.176	0.0931118	1.0564	0.0881403	0.929765	0.974473	0	4	3	638	3	10	120	14	105	635	8	58	0	0	133	157	130
ENSG00000075618	FSCN1	74.4757	2.75269	0.94506	2.91272	0.00358299	0.0661598	3	0	19	3895	2	38	184	9	49	34	11	128	47	0	13	316	80
ENSG00000075624	ACTB	116430	-0.852186	0.893529	-0.95373	0.34022	0.642315	3579	2754	470	70191	505301	83593	36536	36550	252614	86988	39374	428641	100867	52959	86258	120453	295283
ENSG00000075643	MOCOS	0.401543	1.47647	2.37446	0.621813	0.534065	NA	0	0	0	1	0	0	4	0	1	1	1	1	0	0	0	0	2
ENSG00000075651	PLD1	79.3699	-0.76039	1.10837	-0.686045	0.492685	0.765773	1	0	213	1494	12	0	146	12	675	742	93	232	1	0	279	394	207
ENSG00000075673	ATP12A	2.21317	0.304051	2.04863	0.148417	0.882014	NA	0	1	0	14	0	0	0	1	6	14	0	0	0	0	0	0	7
ENSG00000075702	WDR62	9.596	-0.114535	1.15617	-0.099064	0.921087	0.971055	0	0	1	43	45	0	11	3	3	115	4	45	0	0	34	53	26
ENSG00000075711	DLG1	61.4398	1.42169	0.849919	1.67274	0.0943795	0.342368	72	0	2	476	11	97	113	12	116	484	4	106	180	0	71	85	67
ENSG00000075785	RAB7A	928.708	-0.381004	0.53972	-0.70593	0.480232	0.756345	92	29	101	6185	983	858	437	497	6079	878	244	1920	4284	5885	8062	5531	1476
ENSG00000075790	BCAP29	163.397	1.18925	0.792351	1.50091	0.133378	0.40781	179	7	0	999	195	92	187	35	839	461	31	190	595	0	549	705	127
ENSG00000075826	SEC31B	35.5612	-0.219179	0.919834	-0.238281	0.811663	0.931	0	0	0	354	7	94	147	8	115	427	22	126	284	0	31	72	61
ENSG00000075856	SART3	91.7732	0.456059	0.916321	0.497706	0.618691	0.841055	87	0	0	569	18	123	94	103	779	392	29	161	242	0	44	359	63
ENSG00000075884	ARHGAP15	349.542	-1.2081	0.9281	-1.30169	0.193021	0.488236	12	0	12	2498	41	419	633	418	8659	702	161	2119	187	0	657	736	211
ENSG00000075886	TUBA3D	0.453949	1.63621	2.56729	0.63733	0.52391	NA	0	0	0	2	6	0	0	0	2	0	0	1	0	0	43	3	4
ENSG00000075891	PAX2	1.10035	3.49634	3.05088	1.14601	0.25179	NA	0	0	1	0	0	0	1	0	0	0	0	0	0	0	0	0	0
ENSG00000075914	EXOSC7	166.51	2.4375	0.994261	2.45157	0.0142234	0.123131	145	37	3	535	11	45	450	49	545	160	40	136	0	0	80	467	130
ENSG00000075945	KIFAP3	133.04	1.72923	0.772332	2.23897	0.0251581	0.168309	3	667	9	1739	482	962	61	50	486	294	83	122	109	0	36	196	158
ENSG00000075975	MKRN2	96.859	-1.85906	0.98393	-1.88942	0.0588351	0.264167	0	0	0	1003	9	80	74	117	2149	57	82	72	453	0	262	685	247
ENSG00000076003	MCM6	142.656	0.272911	0.6657	0.409962	0.681834	0.872903	65	3	1	362	313	64	461	87	1189	397	34	153	1166	4	359	479	125
ENSG00000076043	REXO2	125.882	0.81605	0.803353	1.01581	0.309722	0.616765	334	0	0	374	1179	152	101	82	436	273	43	478	299	3082	84	645	119
ENSG00000076053	RBM7	98.0685	-1.67896	1.05925	-1.58504	0.112957	0.376175	0	0	3	527	16	78	151	83	1923	176	84	197	0	0	365	418	565
ENSG00000076067	RBMS2	30.088	-0.676157	1.23841	-0.545988	0.585074	0.821963	0	0	6	131	3	5	50	16	151	175	5	115	0	0	0	211	305
ENSG00000076108	BAZ2A	128.412	0.031145	0.799158	0.0389722	0.968913	0.988713	248	0	2	3439	70	193	108	41	252	1575	24	425	21	2123	372	464	265
ENSG00000076201	PTPN23	24.6809	0.59252	1.02451	0.578342	0.563033	0.809837	1	0	3	700	4	39	43	1	25	288	10	58	0	0	53	108	59
ENSG00000076242	MLH1	511.915	4.14786	1.22301	3.39151	0.000695089	0.0299904	130	276	0	670	29	28	487	91	692	78	36	74	0	0	111	410	120
ENSG00000076248	UNG	51.7251	-0.315458	0.999378	-0.315654	0.752265	0.904027	1	0	4	720	7	19	178	33	522	119	37	191	0	1	7	654	131
ENSG00000076258	FMO4	6.20048	-0.84468	1.17042	-0.721692	0.470484	0.748913	0	0	0	121	3	0	6	7	48	66	4	17	0	0	11	23	31
ENSG00000076321	KLHL20	59.8737	0.296047	0.972403	0.304449	0.760786	0.908537	0	10	0	764	21	73	96	27	284	276	14	69	0	2	278	639	64
ENSG00000076344	RGS11	3.27123	3.9429	2.00239	1.9691	0.0489421	0.239835	3	0	1	6	0	0	1	1	0	0	0	1	0	1	0	0	0
ENSG00000076351	SLC46A1	2.00812	0.00411373	1.62535	0.00253098	0.997981	NA	0	0	1	2	0	0	3	0	1	2	2	3	8	0	0	0	12
ENSG00000076356	PLXNA2	6.35578	1.28785	1.41321	0.911294	0.362141	0.662393	0	2	0	27	5	0	30	0	7	1	4	9	0	0	18	0	25
ENSG00000076382	SPAG5	13.2892	0.572539	1.02525	0.558441	0.576543	0.817541	0	0	1	69	47	33	37	14	71	34	9	21	0	1	0	52	20
ENSG00000076513	ANKRD13A	107.332	0.161759	0.710849	0.227558	0.81999	0.933681	60	1	3	785	90	155	121	46	201	446	11	190	569	0	966	373	244
ENSG00000076554	TPD52	56.0036	-2.7493	1.16173	-2.36656	0.0179544	0.140732	1	0	1	155	3	49	6	52	1074	9	12	40	0	0	187	2108	42
ENSG00000076555	ACACB	17.1756	0.943893	0.957658	0.985626	0.324317	0.62912	0	2	2	139	2	38	60	2	23	152	3	8	1	1	5	99	39
ENSG00000076604	TRAF4	6.78751	1.0886	1.26675	0.859361	0.390142	0.683769	1	0	0	121	0	61	3	1	54	9	1	2	1	0	0	74	31
ENSG00000076641	PAG1	117.503	-0.600193	0.845219	-0.710104	0.477639	0.754412	0	5	5	780	22	90	358	65	136	1187	42	543	291	0	963	148	270
ENSG00000076650	GPATCH1	26.7974	-0.722973	1.10384	-0.654959	0.512494	0.778604	0	0	5	265	1	5	20	24	229	172	20	80	0	1	1	186	77
ENSG00000076662	ICAM3	64.7074	-1.91745	1.24625	-1.53858	0.123907	0.392871	0	0	2	470	10	80	5	54	278	0	38	1029	0	0	381	373	319
ENSG00000076685	NT5C2	116.782	0.20064	1.15411	0.173848	0.861985	0.947954	0	20	0	1899	85	91	21	145	1446	268	59	140	0	0	247	167	185
ENSG00000076706	MCAM	1.18421	-1.76402	2.18154	-0.808611	0.418739	NA	0	0	0	148	0	0	0	1	6	1	0	19	0	0	29	0	0
ENSG00000076716	GPC4	4.15888	-3.59789	2.51288	-1.43178	0.152207	0.434825	0	0	0	0	0	0	0	0	143	29	0	0	0	0	0	160	0
ENSG00000076770	MBNL3	161.025	2.1111	0.814257	2.59267	0.0095233	0.101139	35	0	26	279	1054	658	192	40	103	48	42	130	922	0	114	385	169
ENSG00000076826	CAMSAP3	2.99642	2.66821	2.36262	1.12934	0.258753	0.564272	0	2	0	0	0	0	0	0	1	2	0	2	0	0	72	0	0
ENSG00000076864	RAP1GAP	91.8259	1.36038	1.32338	1.02796	0.30397	0.610684	63	0	3	56	2336	678	1	2	9	73	11	20	0	1203	0	1278	409
ENSG00000076924	XAB2	43.1163	-0.677679	0.778492	-0.870503	0.384026	0.679443	9	0	0	432	9	75	56	91	375	183	12	189	184	1	49	97	23
ENSG00000076928	ARHGEF1	320.707	1.52502	0.776795	1.96322	0.0496208	0.241307	45	69	21	5104	13	520	346	11	112	1064	62	528	629	3	1025	1215	689
ENSG00000076944	STXBP2	532.649	0.715554	0.728503	0.982225	0.325989	0.630199	6	85	19	4244	1896	469	152	51	393	954	137	1499	4328	1748	1885	1795	904
ENSG00000076984	MAP2K7	33.0086	0.0758501	0.772508	0.0981868	0.921784	0.971168	9	0	0	574	20	86	30	2	38	208	13	154	211	1	19	238	129
ENSG00000077009	NMRK2	0.0717247	1.11462	3.04414	0.366154	0.71425	NA	0	0	0	0	0	0	0	0	0	1	0	0	0	0	0	0	2
ENSG00000077044	DGKD	187.415	1.28327	0.649216	1.97665	0.0480814	0.237625	5	17	33	1584	517	332	223	14	90	894	20	356	494	3557	571	426	244
ENSG00000077063	CTTNBP2	5.96239	2.08667	2.12358	0.982619	0.325795	0.630152	0	0	3	0	2	0	9	0	0	0	0	0	0	2	0	2	18
ENSG00000077080	ACTL6B	0.299564	3.00491	3.04662	0.986309	0.323981	NA	0	0	0	5	2	0	1	0	0	0	1	0	0	0	0	0	0
ENSG00000077092	RARB	1.08756	3.01984	2.10437	1.43503	0.151279	NA	0	0	0	3	0	16	7	0	3	1	0	0	0	0	0	7	0
ENSG00000077097	TOP2B	162.046	-0.0978409	1.03711	-0.0943396	0.924839	0.972595	0	1925	0	800	28	37	1227	141	1900	1278	23	122	758	0	134	467	311
ENSG00000077147	TM9SF3	209.834	2.46525	1.20006	2.05428	0.039949	0.216396	382	0	0	1383	37	87	401	68	425	825	10	173	0	0	104	292	153
ENSG00000077150	NFKB2	24.3408	0.325329	0.977717	0.332743	0.739328	0.89851	10	174	0	423	6	45	19	3	23	254	5	112	0	3511	10	68	117
ENSG00000077152	UBE2T	48.4249	2.40963	0.947231	2.54386	0.0109634	0.108183	2	22	0	96	28	11	102	15	45	13	5	163	81	0	14	90	21
ENSG00000077157	PPP1R12B	23.0368	-0.141392	0.922764	-0.153226	0.87822	0.953759	0	0	59	291	11	56	62	9	78	542	14	216	2	0	7	173	108
ENSG00000077232	DNAJC10	102.05	-0.953834	0.798664	-1.19429	0.232366	0.537411	3	1	2	943	5	62	293	117	1918	487	59	195	143	3	46	569	135
ENSG00000077235	GTF3C1	128.432	0.323585	0.795529	0.406754	0.684189	0.873772	0	3	37	1097	55	130	26	32	391	882	76	323	414	2	223	497	290
ENSG00000077238	IL4R	293.422	2.69287	1.21705	2.21263	0.0269235	0.174375	0	23	177	1112	6	210	38	10	98	355	6	241	0	1	1314	517	175
ENSG00000077254	USP33	206.715	-0.774092	0.626357	-1.23586	0.216509	0.517935	5	10	0	1149	292	302	243	142	1471	553	227	411	520	9	502	607	1079
ENSG00000077264	PAK3	2.86101	3.11802	1.62112	1.92338	0.0544326	0.252814	0	1	0	2	0	6	20	0	2	1	2	3	0	0	0	0	0
ENSG00000077274	CAPN6	0.725125	3.79813	3.04157	1.24874	0.21176	NA	2	0	0	0	0	0	0	0	0	1	0	0	0	0	0	0	0
ENSG00000077279	DCX	0.357813	3.67686	3.04478	1.2076	0.227203	NA	0	0	0	0	0	0	9	0	0	0	0	0	0	2	0	1	0
ENSG00000077312	SNRPA	110.694	0.0636868	0.75346	0.0845257	0.932638	0.97495	13	0	24	1146	13	64	133	24	349	703	31	253	212	1	282	1088	449
ENSG00000077327	SPAG6	1.28537	2.48111	2.10444	1.17899	0.238402	NA	0	0	0	10	7	0	17	47	15	1	0	208	0	0	0	0	0
ENSG00000077348	EXOSC5	68.1318	-1.01716	0.997447	-1.01976	0.307841	0.614866	17	0	1	584	6	15	115	44	568	181	65	520	0	0	58	862	218
ENSG00000077380	DYNC1I2	459.581	1.92577	0.899502	2.14093	0.0322794	0.193187	170	163	0	954	151	91	518	140	1972	1713	62	523	646	4	367	661	153
ENSG00000077420	APBB1IP	265.046	0.245356	0.884832	0.277291	0.781557	0.917524	1	1	63	3341	14	238	378	118	1233	1244	108	795	67	1	1390	1448	564
ENSG00000077454	LRCH4	37.7466	2.45433	1.10907	2.21295	0.0269009	0.17434	2	0	10	1911	2	64	7	1	2	11	7	29	1	1	19	24	166
ENSG00000077458	FAM76B	50.0068	-0.0609619	0.909057	-0.0670606	0.946533	0.980242	2	0	6	568	13	24	175	30	344	412	10	52	398	8837	0	209	41
ENSG00000077463	SIRT6	50.6575	-0.205495	1.07154	-0.191775	0.847919	0.943052	0	0	13	445	15	19	27	9	86	195	27	397	0	0	214	534	140
ENSG00000077498	TYR	0.0755085	1.98373	3.04729	0.650981	0.515059	NA	0	0	0	0	0	0	1	0	0	0	0	2	0	0	0	0	0
ENSG00000077514	POLD3	86.4777	-0.927442	0.717017	-1.29347	0.195847	0.492157	31	0	1	483	5	89	76	113	583	363	32	381	676	1	269	437	117
ENSG00000077522	ACTN2	5.5748	6.0926	2.16179	2.81831	0.00482772	0.0758615	0	0	5	1	0	0	6	0	2	0	0	0	0	0	0	0	0
ENSG00000077549	CAPZB	964.569	0.0235035	0.555228	0.0423313	0.966235	0.987922	86	37	102	4736	1938	1635	564	311	1987	1106	389	6969	7206	22	3806	5952	1033
ENSG00000077585	GPR137B	3.95239	1.85353	1.36508	1.35782	0.174522	0.463732	0	0	0	34	47	12	1	1	6	23	0	2	0	0	0	9	15
ENSG00000077616	NAALAD2	3.12657	2.37266	1.55902	1.5219	0.128034	0.398079	1	0	2	2	0	0	7	0	5	2	0	0	1	0	0	3	8
ENSG00000077684	JADE1	199.568	2.49191	0.910744	2.73612	0.00621674	0.0827003	123	1	97	755	17	31	97	38	677	282	57	133	219	0	120	205	110
ENSG00000077713	SLC25A43	19.4811	0.313454	1.07468	0.291672	0.770538	0.912876	0	0	1	409	27	24	45	1	11	2	1	35	1	5	11	233	103
ENSG00000077721	UBE2A	159.644	-0.516407	0.813225	-0.635011	0.525421	0.785644	0	0	2	1642	226	291	374	185	2193	312	92	549	387	1	406	469	313
ENSG00000077782	FGFR1	37.178	2.56951	0.986863	2.60372	0.0092218	0.0993366	15	1	4	1803	1	49	55	3	45	73	1	6	0	1	111	125	7
ENSG00000077800	FKBP6	1.80275	2.13308	1.96383	1.08618	0.277399	NA	0	1	0	6	0	0	4	0	1	0	0	3	0	0	0	7	0
ENSG00000077935	SMC1B	4.62277	3.3949	1.64991	2.05763	0.039626	0.216163	0	2	1	4	1	0	8	1	0	0	0	0	0	0	0	11	1
ENSG00000077942	FBLN1	0.312633	1.04053	3.02006	0.34454	0.73044	NA	0	0	0	0	0	0	3	0	0	1	0	1	0	0	0	0	6
ENSG00000077943	ITGA8	3.7645	5.257	2.0354	2.58279	0.00980063	0.102644	1	0	3	0	0	0	5	0	0	1	0	0	406	0	0	0	0
ENSG00000077984	CST7	394.39	-0.143362	0.797268	-0.179817	0.857296	0.946222	0	3	78	1499	254	535	562	523	1003	725	109	36259	623	7	2499	2060	987
ENSG00000078018	MAP2	6.22428	2.19663	1.43526	1.53047	0.1259	0.394808	11	0	0	1	12	0	12	1	2	0	0	3	190	0	48	1	2
ENSG00000078043	PIAS2	156.477	2.0497	1.06344	1.92743	0.0539264	0.251192	5	43	35	480	7	40	256	4	92	289	13	97	1	0	693	169	471
ENSG00000078053	AMPH	3.86551	0.151991	1.25672	0.120942	0.903737	0.964054	0	0	0	2	5	9	15	1	45	4	3	13	0	1	0	28	1
ENSG00000078061	ARAF	212.971	0.1628	0.957873	0.169959	0.865042	0.948697	34	0	0	2277	954	501	40	103	1065	552	107	649	19	0	1251	1766	428
ENSG00000078070	MCCC1	89.5488	0.0612926	0.880122	0.069641	0.944479	0.979394	48	4	0	1300	13	56	44	67	1445	70	43	144	167	0	35	622	176
ENSG00000078081	LAMP3	4.68653	-0.501598	1.67209	-0.299982	0.764191	0.910046	0	0	0	16	2	10	3	0	17	1	1	0	0	3	0	0	30
ENSG00000078098	FAP	7.03099	6.0887	1.82613	3.33421	0.000855406	0.0329713	2	4	0	0	0	0	12	0	1	1	0	0	0	0	0	1	0
ENSG00000078114	NEBL	0.465937	2.40471	2.87438	0.836603	0.402816	NA	0	6820	0	2	0	0	9	0	5	1	0	1	0	0	40	0	0
ENSG00000078124	ACER3	84.1074	1.54533	0.898473	1.71995	0.085442	0.323008	1	1	35	275	186	55	154	15	178	347	15	90	3	0	331	331	80
ENSG00000078140	UBE2K	143.54	-0.0506725	0.514075	-0.0985701	0.92148	0.971055	146	3	1	701	395	258	239	84	1015	720	45	369	848	877	346	537	136
ENSG00000078142	PIK3C3	74.2549	0.624314	0.78553	0.794768	0.426749	0.714105	9	0	18	656	23	144	113	41	583	214	21	234	2	4	117	278	91
ENSG00000078177	N4BP2	72.6123	-1.84256	0.916699	-2.00999	0.0444322	0.227509	0	3	0	603	9	7	57	29	1286	928	47	296	188	0	103	113	188
ENSG00000078237	TIGAR	12.2086	-1.34988	1.14885	-1.17499	0.24	0.545799	0	2	0	85	2	1	4	9	226	2	5	18	0	0	65	56	47
ENSG00000078246	TULP3	14.7175	0.574974	1.15122	0.499446	0.617465	0.840214	7	0	3	77	11	18	9	0	108	37	7	11	0	0	0	161	70
ENSG00000078269	SYNJ2	29.9034	-0.672515	0.773331	-0.869634	0.3845	0.67963	110	0	0	115	29	65	58	8	98	188	9	502	129	0	59	80	46
ENSG00000078295	ADCY2	11.3212	-0.669923	1.49347	-0.44857	0.653742	0.85854	3	1	0	4	2	0	30	21	298	29	0	1	0	0	0	41	2
ENSG00000078304	PPP2R5C	701.019	-2.08349	0.756148	-2.7554	0.00586211	0.081314	2	8	11	1863	160	546	790	302	3068	1576	164	553	6804	11551	13882	3038	779
ENSG00000078319	PMS2P1	114.643	1.05638	0.877479	1.20388	0.228636	0.532776	80	8	0	373	18	26	607	47	668	46	84	151	291	0	196	569	90
ENSG00000078328	RBFOX1	2.69496	2.02099	2.14041	0.944206	0.345064	NA	1	0	1	0	0	0	4	0	0	10	0	0	0	1	1	0	0
ENSG00000078369	GNB1	277.348	0.756995	0.620485	1.22	0.222463	0.525131	55	38	3	1080	551	282	780	96	822	1390	36	606	1284	1	794	883	596
ENSG00000078399	HOXA9	105.418	-6.27532	1.73308	-3.62092	0.000293562	0.0196237	0	0	0	0	4	0	9	108	2256	1792	0	255	0	0	0	2168	32
ENSG00000078401	EDN1	0.778296	0.49631	2.61753	0.18961	0.849615	NA	0	0	0	3	0	0	6	0	0	12	0	0	0	0	2	24	0
ENSG00000078403	MLLT10	183.988	1.01045	0.992567	1.01802	0.308668	0.615782	22	52	0	1102	28	75	316	21	445	2297	23	101	115	0	330	779	99
ENSG00000078487	ZCWPW1	15.561	0.92455	1.02301	0.903753	0.366126	0.665496	0	299	5	274	8	0	37	3	52	238	5	24	1	0	67	81	36
ENSG00000078549	ADCYAP1R1	3.27339	5.1373	2.49731	2.05713	0.0396736	0.216263	0	0	3	0	0	0	2	0	0	0	0	0	0	0	0	1	0
ENSG00000078579	FGF20	0.115641	3.20412	3.05354	1.04931	0.294034	NA	0	0	0	0	0	0	3	0	0	0	0	0	0	0	0	0	0
ENSG00000078589	P2RY10	30.4159	2.29173	1.20689	1.89887	0.0575811	0.261155	0	1	17	147	22	45	10	6	101	1	21	4	1	0	0	10	53
ENSG00000078596	ITM2A	1348.34	0.863497	1.09791	0.786493	0.431578	0.718416	15	0	7	5741	477	718	16751	1038	14411	437	1260	1587	1053	2	294	1828	954
ENSG00000078618	NRDC	374.503	0.295619	0.600312	0.492442	0.622407	0.843882	96	3	4	2270	1226	822	657	329	3271	1131	187	715	575	8	848	1003	593
ENSG00000078668	VDAC3	984.514	-0.272692	0.713402	-0.382242	0.702282	0.882464	128	1	39	3004	3887	892	1216	1117	10682	501	507	5692	2518	31	1699	3415	997
ENSG00000078674	PCM1	260.576	-0.442262	0.842752	-0.524783	0.599734	0.82957	60	0	1	2942	129	194	731	74	2310	2634	142	1119	199	0	798	831	622
ENSG00000078687	TNRC6C	21.0086	-0.198141	1.09866	-0.180349	0.856879	0.946139	0	0	1	185	1	120	5	3	83	429	2	36	3	0	71	66	29
ENSG00000078699	CBFA2T2	69.7832	0.309299	0.842651	0.367054	0.713579	0.888917	0	1	22	335	19	55	72	9	79	302	31	436	55	5	90	140	287
ENSG00000078725	BRINP1	0.0366632	1.59836	3.0535	0.523452	0.60066	NA	0	0	0	0	0	0	0	0	0	2	0	0	0	0	0	0	0
ENSG00000078747	ITCH	148.815	0.676722	0.68687	0.985226	0.324513	0.62912	49	0	26	1126	69	140	415	26	555	326	26	86	743	8424	911	788	107
ENSG00000078795	PKD2L2	5.48008	1.65041	1.40708	1.17294	0.24082	0.546518	0	0	3	10	0	4	17	0	7	18	4	2	0	0	0	4	13
ENSG00000078804	TP53INP2	31.8023	-2.52831	1.24989	-2.02282	0.0430915	0.2238	0	0	0	109	38	1	10	0	22	868	1	33	454	0	188	103	11
ENSG00000078808	SDF4	96.5542	1.29916	0.884983	1.46801	0.142101	0.42022	39	0	23	1642	10	160	76	4	18	397	10	85	165	1	108	552	469
ENSG00000078814	MYH7B	0.77242	0.867992	1.91258	0.453832	0.649949	NA	0	0	0	18	4	0	0	1	3	100	0	11	0	0	1	0	2
ENSG00000078898	BPIFB2	0.921648	1.93633	3.06024	0.632739	0.526904	NA	0	0	0	0	0	0	0	0	0	0	0	0	0	1	0	0	0
ENSG00000078900	TP73	5.88492	2.18059	1.43349	1.52118	0.128216	0.398343	1	0	4	10	2	1	1	0	1	19	0	24	0	0	0	19	1
ENSG00000078902	TOLLIP	289.626	0.394821	0.854283	0.462167	0.643962	0.853979	1	0	29	1116	2022	262	56	69	420	540	71	1387	1905	9	1392	1587	367
ENSG00000078967	UBE2D4	187.388	-2.89236	0.8532	-3.39001	0.000698894	0.0300162	49	0	0	442	14	21	34	35	438	75	95	219	2420	7439	2270	2517	923
ENSG00000079101	CLUL1	5.79683	4.04094	1.86319	2.16882	0.0300961	0.185961	0	3	1	0	1	0	1	0	0	0	1	4	0	0	0	0	3
ENSG00000079102	RUNX1T1	7.31236	4.17491	1.50843	2.76771	0.00564517	0.0799104	6	0	3	2444	19	0	13	0	3	2	0	0	0	0	2873	0	0
ENSG00000079112	CDH17	0.39444	1.91908	3.02381	0.634656	0.525653	NA	0	0	0	0	0	0	5	0	0	3	1	0	0	0	0	1	0
ENSG00000079134	THOC1	29.0957	0.457131	0.871913	0.524285	0.600081	0.829911	9	469	1	269	5	35	121	32	743	100	21	74	1	0	6	186	33
ENSG00000079150	FKBP7	15.0594	-1.29083	1.46527	-0.880953	0.378343	0.675299	0	0	0	94	0	0	56	25	242	1	9	52	0	1	0	118	56
ENSG00000079156	OSBPL6	9.89198	1.26582	1.18228	1.07067	0.28432	0.590658	4	1	0	4	72	2	8	7	4	73	0	3	0	0	38	17	11
ENSG00000079215	SLC1A3	17.615	1.56936	1.19036	1.31839	0.187374	0.480774	0	7	1	119	2	0	4	10	17	23	1	11	0	1	77	12	12
ENSG00000079246	XRCC5	1207.28	-1.46864	0.659063	-2.22837	0.0258556	0.170369	256	4	10	5131	300	573	1493	1147	25070	2060	644	3892	2379	3681	3879	3429	3240
ENSG00000079257	LXN	271.651	0.972802	0.860304	1.13077	0.258154	0.56373	185	31	0	785	299	396	308	154	723	170	329	353	762	0	509	587	125
ENSG00000079263	SP140	31.2004	0.388325	0.884466	0.439051	0.660625	0.861814	0	1	0	323	16	218	23	7	58	227	19	17	219	0	63	243	28
ENSG00000079277	MKNK1	216.609	-0.765735	0.918376	-0.833792	0.404398	0.695881	3	1	1	1678	399	263	453	29	755	1356	39	343	153	0	4168	956	213
ENSG00000079308	TNS1	412.599	2.7482	0.979675	2.80522	0.00502825	0.0769922	20	32	70	70	3899	1145	5	17	83	196	8	101	329	4	293	1117	1336
ENSG00000079313	REXO1	76.6529	4.15093	1.36422	3.04272	0.00234452	0.0556661	0	40	8	520	0	0	2	1	4	61	2	45	0	1	46	39	36
ENSG00000079332	SAR1A	1833.82	-2.6881	0.892307	-3.01253	0.00259081	0.0576517	145	3	18	1751	141	366	11494	208	2265	2767	176	1704	27284	16882	44333	9158	466
ENSG00000079335	CDC14A	31.1079	-0.45193	0.962365	-0.469603	0.638638	0.852032	0	0	1	353	10	94	37	16	279	165	20	63	0	7	62	70	16
ENSG00000079337	RAPGEF3	5.70488	0.168773	1.44594	0.116722	0.90708	0.965805	0	0	31	129	3	0	28	8	8	0	0	35	0	0	21	62	23
ENSG00000079385	CEACAM1	87.943	-4.00615	1.22936	-3.25873	0.00111911	0.0384908	0	0	0	37	11	32	26	11	32	113	2	2503	0	6135	930	167	437
ENSG00000079387	SENP1	21.6687	-0.0605833	0.720204	-0.0841197	0.932961	0.975075	4	0	1	189	14	185	66	2	95	59	7	29	366	53	31	90	51
ENSG00000079393	DUSP13	0.243923	1.08592	2.95251	0.367796	0.713025	NA	0	0	0	1	0	0	2	0	1	2	0	3	0	0	762	0	2
ENSG00000079432	CIC	23.9475	0.941498	0.709943	1.32616	0.184787	0.477491	4	2	185	589	17	32	41	3	11	96	4	141	20	1	250	89	42
ENSG00000079435	LIPE	8.19105	0.643185	1.24035	0.518552	0.604073	0.832104	0	3	0	37	2	12	4	0	10	69	0	25	0	0	9	27	17
ENSG00000079459	FDFT1	508.086	-0.500456	0.795819	-0.628857	0.529443	0.788599	161	0	5	2966	716	405	883	289	5703	801	186	5251	46	7968	1144	2261	668
ENSG00000079462	PAFAH1B3	34.4141	-0.48939	1.00384	-0.487518	0.625892	0.846245	1	0	0	294	5	38	165	22	230	231	5	141	236	0	0	332	121
ENSG00000079482	OPHN1	4.78115	1.83721	1.16778	1.57325	0.115661	0.380894	0	0	0	8	51	16	13	1	20	8	0	18	0	0	5	35	2
ENSG00000079557	AFM	0.0385469	2.73291	3.0591	0.893372	0.371658	NA	0	0	0	0	0	0	1	0	0	0	0	0	0	0	0	0	0
ENSG00000079616	KIF22	143.313	-0.878588	0.741245	-1.18529	0.235904	0.54123	47	0	0	855	173	98	99	85	794	833	74	583	1026	0	437	1728	181
ENSG00000079689	SCGN	4.78291	4.74036	1.9613	2.41695	0.0156512	0.129798	0	1	3	0	1	0	0	0	0	1	0	3	0	0	0	0	1
ENSG00000079691	CARMIL1	206.154	-3.3281	1.27839	-2.60335	0.00923184	0.0993538	0	2	2	19	14	106	900	0	11	44	5	48	11073	15751	829	590	64
ENSG00000079739	PGM1	86.4736	0.312269	1.00368	0.311124	0.755706	0.905436	20	0	22	240	103	57	47	61	1214	208	5	313	0	0	178	460	120
ENSG00000079785	DDX1	444.757	-1.61094	0.911278	-1.76778	0.0770973	0.305157	94	0	0	1953	85	192	558	554	10012	2221	146	547	2909	1	680	2547	275
ENSG00000079805	DNM2	779.692	3.33483	0.946978	3.52155	0.000429031	0.0241101	4	381	57	4294	191	493	111	22	199	976	19	456	936	1	994	1001	585
ENSG00000079819	EPB41L2	9.86185	1.62804	1.19198	1.36583	0.171992	0.460382	4	139	0	130	6	21	80	7	35	6	0	37	0	0	0	6	38
ENSG00000079841	RIMS1	1.42442	1.7606	2.28331	0.771071	0.440665	NA	0	0	29	0	0	0	8	1	1	1	0	0	0	1	2	0	0
ENSG00000079931	MOXD1	1.16158	1.60571	2.18148	0.736064	0.461692	NA	0	0	0	17	0	0	13	0	2	0	3	3	0	0	0	3	0
ENSG00000079950	STX7	213.663	-0.438045	0.697572	-0.627956	0.530033	0.788805	0	2	2	2036	517	388	314	164	1062	980	75	374	1969	9	857	614	436
ENSG00000079974	RABL2B	49.801	-1.78199	0.720979	-2.47162	0.0134502	0.120333	1	1	0	209	8	11	94	27	811	68	25	102	251	3	109	616	224
ENSG00000079999	KEAP1	159.747	-1.45003	0.725379	-1.999	0.0456086	0.231435	14	0	1	1417	131	40	171	156	974	245	115	552	1695	0	708	1839	257
ENSG00000080007	DDX43	1.31253	-0.463493	1.98323	-0.233707	0.815213	NA	0	0	0	227	0	0	6	0	4	3	0	0	0	0	6	3	30
ENSG00000080031	PTPRH	7.88349	0.395593	1.77407	0.222986	0.823546	0.934453	0	1	0	166	0	0	30	2	0	1	0	0	202	0	0	8	23
ENSG00000080166	DCT	2.7842	4.66799	1.8714	2.49439	0.0126174	NA	1	0	2	1	0	0	7	0	0	1	0	0	0	0	0	1	0
ENSG00000080189	SLC35C2	157.632	-0.196218	0.682177	-0.287636	0.773626	0.914761	44	2	7	2311	123	39	210	39	602	530	80	1037	78	1	871	1522	337
ENSG00000080200	CRYBG3	21.4711	1.48268	1.5205	0.975126	0.329498	0.633063	0	0	13	9	0	0	20	3	89	159	0	2	90	0	0	59	14
ENSG00000080224	EPHA6	2.03482	3.29279	2.75481	1.19529	0.231976	NA	0	1	0	0	0	0	8	0	0	0	2	0	0	0	0	0	0
ENSG00000080293	SCTR	0.115962	2.38035	3.04523	0.781665	0.434411	NA	0	0	26	0	2	0	0	0	1	1	0	0	0	0	0	0	0
ENSG00000080298	RFX3	41.8378	1.47909	0.725354	2.03912	0.0414376	0.220021	21	0	0	474	109	175	114	12	216	194	8	46	82	0	14	70	86
ENSG00000080345	RIF1	159.446	-0.357644	0.806982	-0.443187	0.657631	0.860085	70	2	7	1343	16	76	171	122	895	2306	78	301	269	0	316	238	184
ENSG00000080371	RAB21	190.762	0.964931	0.874143	1.10386	0.269654	0.575426	29	37	23	390	68	44	395	19	194	785	14	86	841	0	880	167	905
ENSG00000080493	SLC4A4	4.65388	0.355526	1.76342	0.201612	0.84022	0.940461	0	1	1	4	0	0	11	0	33	60	0	5	0	0	0	0	2
ENSG00000080503	SMARCA2	226.407	-0.248018	0.843686	-0.29397	0.768781	0.91191	5	5	6	3289	187	203	651	100	2462	2647	32	734	3	5	482	1322	105
ENSG00000080511	RDH8	0	NA	NA	NA	NA	NA	0	0	0	0	0	0	0	0	0	0	0	0	0	0	0	0	0
ENSG00000080546	SESN1	159.386	0.758141	0.971411	0.780454	0.435124	0.721276	27	14	6	3981	14	175	265	57	3285	123	35	60	2	0	354	297	140
ENSG00000080561	MID2	0.610217	0.949749	2.15958	0.439783	0.660094	NA	0	0	0	10	1	0	3	1	8	0	0	2	0	0	0	0	4
ENSG00000080572	PIH1D3	0.0770939	2.99928	3.05575	0.981519	0.326337	NA	0	0	0	0	0	0	2	0	0	0	0	0	0	0	0	0	0
ENSG00000080573	COL5A3	11.644	5.78997	2.24812	2.57547	0.0100105	0.103527	2	0	10	0	0	0	4	0	0	9	0	0	0	0	0	0	0
ENSG00000080603	SRCAP	4.87733	0.993807	1.47883	0.672024	0.501568	0.771264	0	0	0	234	0	14	6	0	13	50	2	20	0	0	0	3	15
ENSG00000080608	PUM3	94.9604	-0.7486	0.792912	-0.944115	0.345111	0.646525	13	1	0	755	10	46	329	124	968	518	37	254	672	0	146	427	120
ENSG00000080618	CPB2	0.379986	3.18258	3.03597	1.04829	0.294505	NA	0	0	0	9	0	0	7	0	0	1	0	1	0	0	0	0	0
ENSG00000080644	CHRNA3	1.08028	2.86069	3.04826	0.938467	0.348005	NA	0	0	1	0	0	0	0	0	0	0	0	1	0	0	0	0	0
ENSG00000080709	KCNN2	0.0752102	1.98832	3.04738	0.652468	0.5141	NA	0	0	0	0	0	0	1	0	0	2	0	0	0	0	0	0	0
ENSG00000080802	CNOT4	61.1047	-0.688635	0.671787	-1.02508	0.305326	0.612092	3	1	0	836	35	114	55	24	433	551	18	80	422	1	353	262	135
ENSG00000080815	PSEN1	163.016	-1.53387	0.993585	-1.54377	0.122643	0.391826	1	1	5	1980	32	55	117	155	1889	459	105	506	0	0	1658	1052	383
ENSG00000080819	CPOX	34.8166	2.77999	1.19718	2.32211	0.0202268	0.149207	0	0	0	111	471	146	53	2	15	52	5	10	2	0	0	100	97
ENSG00000080822	CLDND1	182.55	0.0218894	0.806883	0.0271283	0.978357	0.992896	73	0	14	1065	146	127	392	147	1801	24	99	345	280	0	489	1296	619
ENSG00000080823	MOK	37.5883	1.66066	1.23117	1.34884	0.177387	0.468119	1	13	3	162	14	0	58	20	163	142	0	89	0	0	1	145	21
ENSG00000080824	HSP90AA1	2025.06	-0.938879	0.744906	-1.2604	0.207526	0.507671	1167	78	3	2932	1356	658	5053	1761	21280	20880	614	12984	2921	7622	1358	4063	1721
ENSG00000080839	RBL1	15.9905	-1.23659	0.92683	-1.33421	0.182135	0.474153	0	0	0	117	4	30	19	6	89	175	16	53	2	0	75	58	91
ENSG00000080845	DLGAP4	81.151	0.328231	0.98435	0.33345	0.738795	0.898424	0	0	6	1823	125	237	39	18	345	544	19	127	1	0	331	768	245
ENSG00000080854	IGSF9B	0.23522	0.862303	3.02436	0.285119	0.775553	NA	0	0	0	3	0	0	1	0	2	0	0	2	0	0	0	10	0
ENSG00000080910	CFHR2	0	NA	NA	NA	NA	NA	0	0	0	0	0	0	0	0	0	0	0	0	0	0	0	0	0
ENSG00000080947	CROCCP3	8.72843	1.1074	1.22595	0.903306	0.366364	0.665525	0	1	0	81	0	73	6	0	8	37	3	10	0	0	52	41	18
ENSG00000080986	NDC80	21.7083	-0.510376	1.01191	-0.504369	0.614002	0.838174	0	0	0	122	39	11	92	7	82	134	12	98	0	0	164	266	36
ENSG00000081014	AP4E1	20.8528	-1.52232	1.03992	-1.46388	0.143227	0.422257	0	0	0	178	4	6	43	11	121	426	6	65	1	0	34	99	104
ENSG00000081019	RSBN1	108.416	-1.01573	0.782248	-1.29848	0.194122	0.489752	16	0	1	1132	17	100	162	70	669	980	45	1222	150	0	316	543	104
ENSG00000081026	MAGI3	9.60672	1.3032	1.48721	0.876277	0.380879	0.676957	0	1	4	31	0	0	16	1	3	21	0	0	0	0	64	29	32
ENSG00000081041	CXCL2	27.7397	-0.476247	1.35842	-0.350588	0.725897	0.894184	0	0	0	336	5	33	119	86	152	0	3	195	135	0	0	26	4
ENSG00000081051	AFP	0.235073	2.16415	3.0417	0.711493	0.476779	NA	0	0	0	0	1	0	1	0	0	0	1	1	0	2	0	0	0
ENSG00000081052	COL4A4	3.13192	2.40403	1.68807	1.42413	0.15441	0.438323	0	1	0	5	0	0	14	0	3	3	0	2	0	1	0	4	0
ENSG00000081059	TCF7	51.4792	1.2473	0.842871	1.47982	0.138922	0.415231	1	461	1	1351	40	372	16	8	63	212	20	109	3	3	90	191	811
ENSG00000081087	OSTM1	177.239	-2.37053	0.918241	-2.5816	0.00983447	0.102754	0	5	1	391	45	110	85	9	72	349	42	153	1240	99	955	434	196
ENSG00000081138	CDH7	4.7305	5.79387	2.1516	2.69281	0.00708521	0.087525	0	2	1	0	0	0	19	0	0	0	0	0	0	0	0	0	1
ENSG00000081148	IMPG2	0.741422	1.78382	2.05595	0.867638	0.385592	NA	0	0	0	11	0	0	9	0	4	0	1	4	0	0	68	2	0
ENSG00000081154	PCNP	934.539	-0.691708	0.802148	-0.862319	0.388512	0.682862	316	0	22	1452	1599	959	728	708	10057	550	167	1200	13786	2257	2898	5527	349
ENSG00000081177	EXD2	21.2665	-1.10976	1.2277	-0.903931	0.366032	0.665496	0	1	0	255	2	14	26	29	474	12	19	47	0	0	0	143	40
ENSG00000081181	ARG2	5.70768	0.218623	1.11469	0.196128	0.84451	0.941829	0	0	0	19	520	38	2	3	21	1	1	21	0	1	13	59	24
ENSG00000081189	MEF2C	209.498	1.613	0.575855	2.80106	0.00509347	0.0769922	74	32	9	1487	213	508	481	107	560	334	73	231	285	751	35	321	278
ENSG00000081237	PTPRC	2269.12	-0.625243	0.867177	-0.72101	0.470903	0.749413	2	190	165	14009	129	2532	868	1724	50391	6832	819	4050	639	7846	5148	7685	2482
ENSG00000081248	CACNA1S	0.0752102	1.98832	3.04738	0.652468	0.5141	NA	0	63	0	0	0	0	1	0	0	2	0	0	0	0	0	0	0
ENSG00000081277	PKP1	0.0385469	2.73291	3.0591	0.893372	0.371658	NA	0	0	0	0	0	0	1	0	0	0	0	0	0	0	0	0	0
ENSG00000081307	UBA5	55.6587	-0.347742	0.897088	-0.387634	0.698287	0.881057	4	1	1	495	2	72	219	9	47	151	5	41	730	0	317	979	90
ENSG00000081320	STK17B	3600.68	-1.61304	0.782494	-2.06141	0.0392636	0.214893	98	1493	88	3467	249	977	7886	224	13167	5065	1175	8740	20559	37467	69969	13906	9740
ENSG00000081377	CDC14B	10.9571	-1.04579	0.976591	-1.07086	0.284234	0.590658	0	0	0	24	412	27	9	3	36	33	1	17	1	2	127	159	26
ENSG00000081386	ZNF510	9.51071	-0.677251	1.20734	-0.560944	0.574836	0.816247	2	0	0	119	2	0	22	11	98	3	4	2	169	0	0	70	15
ENSG00000081479	LRP2	2.05875	1.48749	1.77347	0.838745	0.401613	NA	0	158	0	2	2	0	17	0	1	62	0	12	0	1	0	5	0
ENSG00000081665	ZNF506	60.45	-1.56535	0.680271	-2.30107	0.0213878	0.153693	0	1	0	420	27	69	47	34	283	252	51	311	120	3	233	186	497
ENSG00000081692	JMJD4	15.4026	-0.220373	0.937665	-0.235023	0.814191	0.931644	6	0	38	245	0	21	15	3	14	27	5	66	231	0	37	177	31
ENSG00000081721	DUSP12	62.3357	0.780389	1.11313	0.701075	0.483256	0.758585	8	0	11	561	10	20	360	34	913	1	11	145	0	0	48	358	108
ENSG00000081760	AACS	50.2964	0.775624	1.06697	0.72694	0.467263	0.746373	0	0	20	301	13	60	34	4	179	507	16	88	0	2	25	152	87
ENSG00000081791	KIAA0141	99.3649	1.36046	0.894121	1.52156	0.128119	0.398149	8	0	35	1424	40	119	163	26	482	142	42	123	2	0	146	315	312
ENSG00000081800	SLC13A1	0.401917	2.9071	3.03037	0.95932	0.337398	NA	0	0	0	0	0	0	9	0	0	3	0	0	0	0	0	0	0
ENSG00000081803	CADPS2	1.6609	2.77442	1.87529	1.47946	0.139017	NA	0	0	1	0	0	0	10	0	2	1	1	1	1	0	0	0	0
ENSG00000081818	PCDHB4	1.11438	3.10698	3.04575	1.0201	0.30768	NA	0	0	0	0	0	0	5	0	0	0	0	0	0	1	0	0	0
ENSG00000081842	PCDHA6	0.0770939	2.99928	3.05575	0.981519	0.326337	NA	0	0	0	0	0	0	2	0	0	0	0	0	0	0	0	0	0
ENSG00000081853	PCDHGA2	1.66675	2.89072	2.4635	1.17342	0.240626	NA	0	1	0	0	0	0	2	1	1	0	0	0	0	0	0	0	0
ENSG00000081870	HSPB11	124.063	-0.763714	0.643422	-1.18696	0.235245	0.540645	43	0	0	648	93	58	1970	82	995	234	102	754	256	1773	373	646	300
ENSG00000081913	PHLPP1	8.62089	-1.09225	1.30661	-0.835938	0.40319	0.694738	0	0	0	127	0	0	18	6	59	138	1	49	0	0	49	37	15
ENSG00000081923	ATP8B1	8.41627	-0.182788	1.11998	-0.163207	0.870356	0.950956	4	0	0	17	0	15	24	0	45	42	4	8	185	0	11	6	10
ENSG00000081985	IL12RB2	11.7878	-0.928026	1.30015	-0.713785	0.47536	0.752719	0	1	0	20	5	29	10	48	2	2	2	85	1	0	0	47	4
ENSG00000082014	SMARCD3	8.766	-1.62203	1.42595	-1.13751	0.255327	0.560664	0	0	0	65	0	15	2	0	3	16	0	9	2	0	199	32	96
ENSG00000082068	WDR70	101.213	0.466321	0.867528	0.537529	0.590902	0.824786	0	5	29	533	19	69	130	34	585	1009	30	211	293	0	108	287	82
ENSG00000082074	FYB1	887.168	0.280166	0.516361	0.542579	0.58742	0.8228	222	25	59	5782	2629	1301	471	227	2283	2913	286	1582	4524	3343	6317	3043	867
ENSG00000082126	MPP4	4.90725	4.18816	1.59309	2.62895	0.00856493	0.095874	0	1	3	1	0	0	3	0	1	0	0	1	0	0	1	1	3
ENSG00000082146	STRADB	726.089	1.91756	1.06029	1.80852	0.0705254	0.292292	47	0	10	365	6801	5029	53	40	219	114	106	89	1875	2651	485	3527	2971
ENSG00000082153	BZW1	563.545	-2.55273	0.735848	-3.4691	0.000522199	0.0262531	18	0	6	848	146	264	1299	584	18381	1234	181	1000	1518	3420	2033	2030	651
ENSG00000082175	PGR	18.0415	8.4266	1.99687	4.21991	2.44404e-05	0.00501555	0	8	5	0	4	0	24	0	0	0	0	0	0	0	0	0	0
ENSG00000082196	C1QTNF3	7.9778	3.4682	1.23255	2.81385	0.00489523	0.0764154	0	0	4	35	4	2	64	1	26	0	0	3	0	0	3	6	3
ENSG00000082212	ME2	143.131	-0.586588	0.700101	-0.837862	0.402108	0.694029	18	2	7	1237	11	102	359	15	234	960	48	383	294	5	1299	740	674
ENSG00000082213	C5orf22	42.7657	0.0214229	1.016	0.0210856	0.983177	0.994958	8	0	2	600	32	114	42	52	725	77	28	67	0	0	3	74	77
ENSG00000082258	CCNT2	107.552	-1.34553	0.96305	-1.39716	0.162366	0.449291	0	0	0	1003	8	65	288	78	1139	664	41	112	775	0	770	1016	100
ENSG00000082269	FAM135A	18.6311	-0.246153	1.23201	-0.199798	0.841639	0.940778	0	0	4	138	0	0	46	23	92	126	4	40	0	2	2	83	41
ENSG00000082293	COL19A1	15.3853	3.34367	1.18788	2.81482	0.00488044	0.0763282	0	6	4	18	0	1	20	0	18	25	1	8	1	0	4	27	3
ENSG00000082397	EPB41L3	3.41331	0.0177002	1.4077	0.0125739	0.989968	0.997644	0	0	0	15	9	157	15	0	6	1	0	1	0	0	36	53	29
ENSG00000082438	COBLL1	10.1492	1.61786	1.15012	1.40669	0.15952	0.445281	0	0	3	102	1	26	52	3	35	56	1	21	0	0	0	12	19
ENSG00000082458	DLG3	2.91976	0.236691	1.62636	0.145534	0.884289	0.956435	2	0	0	7	0	0	12	1	12	39	0	1	0	0	0	60	1
ENSG00000082482	KCNK2	0.0183316	1.95001	3.0605	0.637154	0.524025	NA	0	0	0	0	0	0	0	0	0	1	0	0	0	0	0	0	0
ENSG00000082497	SERTAD4	3.34163	3.83413	2.27809	1.68305	0.0923661	0.338098	0	2	0	0	0	0	7	0	2	0	1	0	0	0	0	0	0
ENSG00000082512	TRAF5	82.6656	-0.409849	1.05899	-0.387017	0.698744	0.881432	0	1	0	1236	4	208	201	45	852	293	85	226	2	0	66	214	492
ENSG00000082515	MRPL22	467.898	1.75333	1.01529	1.72693	0.0841804	0.320448	434	2	0	652	81	24	4221	86	2378	896	83	297	1035	1	1059	2135	114
ENSG00000082516	GEMIN5	28.5405	-0.832833	1.00621	-0.827697	0.407842	0.69879	0	0	3	320	10	19	30	12	301	234	40	28	0	0	40	110	101
ENSG00000082556	OPRK1	1.26826	1.90781	2.97642	0.640974	0.521539	NA	0	0	1	0	0	0	2	0	0	0	0	7	0	0	0	0	0
ENSG00000082641	NFE2L1	53.0339	0.0745055	1.02741	0.0725179	0.94219	0.978397	1	0	3	1560	7	16	131	5	74	1171	10	91	51	0	24	189	52
ENSG00000082684	SEMA5B	5.10873	5.60034	2.21517	2.52818	0.0114656	0.110897	0	2	2	0	0	0	1	0	0	0	0	2	0	0	0	0	0
ENSG00000082701	GSK3B	62.1907	1.36638	0.755512	1.80855	0.0705205	0.292292	19	2	8	1076	76	137	101	8	56	163	5	37	1	5	207	338	147
ENSG00000082781	ITGB5	113.95	1.26421	1.20027	1.05327	0.292217	0.599075	0	12	0	26	996	276	9	12	20	88	1	24	1791	5	120	469	7
ENSG00000082805	ERC1	58.7232	-0.382189	0.663375	-0.576128	0.564529	0.810072	10	0	0	576	8	182	87	30	236	340	19	164	361	2	254	322	181
ENSG00000082898	XPO1	134.525	0.443581	0.663749	0.668296	0.503944	0.772266	73	2	4	1536	133	58	313	74	979	685	51	307	644	0	138	300	239
ENSG00000082929	LINC01587	0.0629953	2.91619	3.05673	0.954022	0.340073	NA	0	0	0	3	0	0	1	0	0	0	0	0	0	0	0	0	0
ENSG00000082996	RNF13	195.142	-1.97474	0.78672	-2.51009	0.0120699	0.114071	0	1	1	1358	107	93	167	251	2248	1034	100	1094	780	0	1243	833	290
ENSG00000083067	TRPM3	6.37561	6.5082	2.08321	3.12412	0.0017834	0.0483091	0	0	5	0	2	0	25	0	0	0	0	1	0	3	0	0	0
ENSG00000083093	PALB2	11.1029	-0.581181	1.25847	-0.461815	0.644214	0.854109	0	0	0	253	1	0	25	13	88	121	7	17	0	1	1	16	26
ENSG00000083097	DOPEY1	9.62457	-0.148826	1.22404	-0.121586	0.903227	0.964054	0	0	1	61	1	14	39	7	74	165	3	14	0	0	0	17	9
ENSG00000083099	LYRM2	361.611	-1.09967	0.987101	-1.11404	0.265262	0.570909	176	3	0	680	114	48	259	60	1085	799	485	2348	331	0	350	1068	3878
ENSG00000083123	BCKDHB	64.6891	-0.423989	1.09676	-0.386582	0.699066	0.881614	1	0	1	920	5	34	289	75	623	22	69	89	0	0	92	359	317
ENSG00000083168	KAT6A	108.873	0.00908004	0.744936	0.012189	0.990275	0.99769	1	1	5	1625	222	160	212	72	374	1492	25	264	425	1	119	144	146
ENSG00000083223	ZCCHC6	111.88	-1.29121	0.725581	-1.77955	0.0751496	0.303713	0	2	1	844	42	91	201	95	1146	1067	64	68	290	5	666	435	160
ENSG00000083290	ULK2	14.4785	1.72628	1.373	1.25731	0.208641	0.508918	0	4	0	258	11	5	48	0	43	5	3	7	0	0	0	1	106
ENSG00000083307	GRHL2	1.16771	2.2547	2.65948	0.847798	0.396551	NA	0	0	1	0	0	0	1	0	4	0	0	0	1	0	0	0	0
ENSG00000083312	TNPO1	136.923	0.0343351	0.81828	0.04196	0.966531	0.987985	3	1	0	934	385	406	344	108	1214	776	42	161	18	2	590	886	172
ENSG00000083444	PLOD1	123.826	1.06018	0.856993	1.23709	0.216052	0.517214	11	12	40	404	126	31	27	37	302	355	40	375	1	2	492	501	160
ENSG00000083454	P2RX5	42.4204	0.890281	1.11375	0.799353	0.424086	0.712257	0	0	6	1459	0	70	73	4	23	206	35	58	2	0	78	375	88
ENSG00000083457	ITGAE	134.652	-0.579633	0.773111	-0.749741	0.453411	0.735484	9	0	0	1220	64	56	615	74	1017	504	48	260	793	1	787	1400	219
ENSG00000083520	DIS3	66.7094	0.331467	0.887639	0.373425	0.708832	0.886067	13	2	14	517	3	48	86	39	492	337	34	209	0	1	180	88	121
ENSG00000083535	PIBF1	43.358	-0.413468	1.00701	-0.410588	0.681374	0.872804	8	0	0	512	0	85	102	54	408	385	17	68	268	0	4	98	48
ENSG00000083544	TDRD3	19.3383	0.392036	1.08666	0.360772	0.71827	0.891714	0	0	0	185	21	29	139	5	108	229	1	21	0	0	49	104	56
ENSG00000083622	AC000061.1	0	NA	NA	NA	NA	NA	0	0	0	0	0	0	0	0	0	0	0	0	0	0	0	0	0
ENSG00000083635	NUFIP1	15.3564	-0.851989	1.10271	-0.772633	0.43974	0.725623	0	0	0	203	2	8	45	21	218	60	15	75	0	0	9	32	40
ENSG00000083642	PDS5B	314.116	0.00970821	1.11784	0.00868483	0.993071	0.998247	0	2	0	694	23	56	3050	142	814	2109	27	148	1534	3	3095	1894	75
ENSG00000083720	OXCT1	37.8476	1.01479	1.0861	0.934343	0.350127	0.650937	0	0	15	123	10	2	138	33	363	64	2	62	2	0	32	169	44
ENSG00000083750	RRAGB	40.3273	0.380931	0.846799	0.449848	0.65282	0.85827	0	3	0	781	44	35	133	21	251	42	52	110	50	0	18	97	123
ENSG00000083782	EPYC	0.546132	4.0727	3.04693	1.33666	0.181335	NA	1	0	0	0	0	0	5	0	0	0	0	0	0	0	0	0	0
ENSG00000083799	CYLD	188.19	0.517742	0.837023	0.618551	0.536212	0.794044	36	1	52	1326	34	209	129	29	1593	1824	53	283	685	0	266	309	139
ENSG00000083807	SLC27A5	28.594	1.20203	1.06391	1.12982	0.258551	0.564057	28	0	0	115	1	12	162	13	60	67	8	159	0	0	54	98	44
ENSG00000083812	ZNF324	32.4899	0.899631	1.03424	0.86985	0.384382	0.679493	29	0	0	296	7	82	52	3	37	224	19	65	0	0	183	72	32
ENSG00000083814	ZNF671	27.0768	-1.01658	1.1851	-0.857796	0.391005	0.684229	0	0	0	535	17	0	35	40	272	146	29	113	0	0	66	120	31
ENSG00000083817	ZNF416	9.63641	-0.705014	1.66873	-0.422486	0.67267	0.867618	0	0	0	91	0	0	47	12	139	0	17	20	0	0	0	9	38
ENSG00000083828	ZNF586	43.7975	-2.15403	0.96796	-2.22533	0.026059	0.171091	1	0	0	368	34	25	14	29	486	169	12	67	0	7054	788	275	60
ENSG00000083838	ZNF446	10.8417	1.57942	1.2151	1.29983	0.193658	0.489101	0	0	5	153	4	23	1	3	15	12	3	7	0	0	0	132	14
ENSG00000083844	ZNF264	38.3098	-0.0406745	0.918567	-0.0442804	0.964681	0.987498	4	0	3	313	4	45	160	7	92	300	13	228	0	1	101	102	199
ENSG00000083845	RPS5	1871.88	1.56828	0.804539	1.9493	0.0512601	0.245791	946	389	41	8686	476	1264	4609	676	6138	6755	343	6752	1563	3	226	1911	3672
ENSG00000083857	FAT1	2.74547	4.07114	2.11021	1.92926	0.053698	NA	2	1	0	0	1	0	12	0	6	0	0	0	0	0	0	0	0
ENSG00000083896	YTHDC1	120.002	-1.04781	0.750308	-1.39651	0.162562	0.449534	6	0	2	699	36	126	330	51	557	1716	27	576	1090	1	415	283	105
ENSG00000083937	CHMP2B	129.754	-0.309846	0.668573	-0.463443	0.643047	0.85338	10	0	21	1133	56	139	117	130	1172	454	36	532	220	1	542	554	241
ENSG00000084070	SMAP2	466.456	0.954792	0.831543	1.14822	0.250879	0.556546	4	16	83	13736	245	580	261	39	920	1185	39	280	1807	2	4168	1433	694
ENSG00000084072	PPIE	221.037	-0.877883	0.716473	-1.22528	0.220468	0.522281	47	1	0	978	161	109	587	213	1987	245	84	761	2083	3	698	2369	209
ENSG00000084073	ZMPSTE24	73.9565	-0.149091	1.02355	-0.14566	0.884189	0.95642	0	9	0	575	40	84	162	89	1258	96	22	99	0	1	228	311	67
ENSG00000084090	STARD7	194.635	0.973302	0.749438	1.29871	0.194044	0.489628	78	0	24	3115	46	213	616	83	774	832	27	337	452	0	232	668	660
ENSG00000084092	NOA1	69.7288	0.55885	0.974312	0.573585	0.566249	0.810972	48	0	0	912	6	65	204	25	245	178	52	442	2	0	111	165	212
ENSG00000084093	REST	207.775	0.735611	0.71144	1.03397	0.301148	0.607567	6	1476	57	2321	31	217	280	53	449	865	23	233	720	4067	170	1331	774
ENSG00000084110	HAL	149.797	-1.80407	1.30258	-1.385	0.166052	0.455763	0	3	9	1197	9	0	36	22	2987	247	2	60	0	1	2508	2096	36
ENSG00000084112	SSH1	41.7499	-0.997304	0.795891	-1.25307	0.210181	0.511057	0	0	0	286	82	44	59	17	142	517	28	82	178	0	158	126	221
ENSG00000084207	GSTP1	2141.74	-1.56594	0.689082	-2.27251	0.0230558	0.159192	473	27	42	7682	371	569	1475	3089	17768	7544	799	24783	7164	9	2195	12775	4487
ENSG00000084234	APLP2	1341.96	-0.30174	0.754336	-0.400007	0.689151	0.876131	64	93	118	12850	454	325	1734	2837	9330	3263	413	3378	942	4	3038	3273	3462
ENSG00000084444	FAM234B	143.089	-2.16382	0.901566	-2.40007	0.0163921	0.133537	7	0	4	451	48	0	171	23	328	129	194	111	2205	2	707	1590	756
ENSG00000084453	SLCO1A2	3.22167	4.9381	2.41207	2.04724	0.0406343	0.218217	0	2	0	0	1	0	7	0	0	0	0	0	0	0	0	0	0
ENSG00000084463	WBP11	182.584	-0.624781	0.651171	-0.959473	0.33732	0.639755	44	0	68	1531	64	111	274	187	2565	552	62	138	380	2875	512	1319	259
ENSG00000084623	EIF3I	744.8	-2.05563	1.0688	-1.9233	0.0544424	0.252814	105	0	0	1957	301	477	551	363	6461	665	1004	4704	18	1	321	1023	9529
ENSG00000084628	NKAIN1	0.0844503	3.04043	3.05528	0.995138	0.319669	NA	0	0	0	0	2	0	0	0	0	0	0	0	0	0	0	0	0
ENSG00000084636	COL16A1	7.64658	4.48052	1.58443	2.82784	0.00468625	0.0747316	0	5	0	1	1	0	2	0	2	6	0	3	0	0	1	3	0
ENSG00000084652	TXLNA	378.749	-3.11205	0.833895	-3.73194	0.000190011	0.0154458	14	1	0	2718	15	77	69	95	1511	393	108	454	3570	15290	7111	5997	441
ENSG00000084674	APOB	10.3563	7.19671	1.76387	4.08008	4.50209e-05	0.00710816	2	2	6	0	1	0	8	0	0	0	0	1	0	0	0	0	0
ENSG00000084676	NCOA1	181.547	1.2494	0.679746	1.83804	0.0660563	0.281584	23	23	43	782	233	77	212	31	408	867	14	109	772	7	670	334	97
ENSG00000084693	AGBL5	53.0325	1.04741	0.866053	1.20941	0.226507	0.529841	0	1	0	617	314	258	17	4	65	183	7	80	362	1	95	429	76
ENSG00000084710	EFR3B	19.9224	2.19487	1.55163	1.41456	0.157199	0.442227	0	3	10	16	5	0	6	4	0	0	1	36	0	0	146	4	1
ENSG00000084731	KIF3C	28.995	1.80115	0.907986	1.98368	0.0472919	0.235594	4	1	0	341	214	140	3	5	79	54	2	51	1	0	106	147	29
ENSG00000084733	RAB10	317.413	-0.549521	0.559621	-0.981951	0.326124	0.630199	16	12	0	2360	481	559	416	167	1482	538	238	1495	1866	1212	1502	1392	496
ENSG00000084734	GCKR	0.629217	2.31626	2.3833	0.971872	0.331114	NA	0	0	0	6	3	0	4	0	1	0	2	0	1	0	0	0	0
ENSG00000084754	HADHA	461.086	-0.587948	0.626531	-0.938417	0.34803	0.64893	55	17	18	3644	639	306	371	576	8278	647	226	1301	947	5	485	1601	844
ENSG00000084764	MAPRE3	3.61417	0.0791874	1.18749	0.0666849	0.946833	0.980242	0	1	0	20	2	7	1	2	6	0	2	3	0	0	15	33	10
ENSG00000084774	CAD	38.6479	-0.315047	0.935623	-0.336724	0.736325	0.897481	3	0	0	580	3	47	142	11	134	471	17	152	218	0	2	292	77
ENSG00000085063	CD59	338.956	1.19357	0.850036	1.40413	0.160279	0.446346	379	60	0	547	1859	468	17	198	1832	786	31	410	273	7111	359	1505	352
ENSG00000085117	CD82	2596.38	-1.64084	0.790545	-2.07558	0.0379328	0.209763	181	33	26	2371	6709	527	297	1875	2888	3380	2605	40513	3424	4558	2306	8483	14357
ENSG00000085185	BCORL1	46.0858	0.576189	1.00288	0.574534	0.565607	0.810692	0	4	2	1432	34	29	38	6	23	222	10	172	0	1	128	51	323
ENSG00000085224	ATRX	344.908	-0.231593	0.603839	-0.383535	0.701323	0.882225	71	83	19	2200	94	253	846	213	2628	3729	64	378	1020	6314	852	1104	275
ENSG00000085231	AK6	104.354	0.12194	0.987366	0.1235	0.901711	0.963396	0	0	4	414	11	149	791	96	609	36	57	709	536	0	194	509	39
ENSG00000085265	FCN1	2465.89	-2.80246	1.09935	-2.5492	0.010797	0.107306	1	44	116	74	366	523	33	975	994	6906	1745	72082	1815	2	1274	5030	11334
ENSG00000085274	MYNN	38.8664	-0.964293	0.86388	-1.11624	0.264321	0.570084	0	0	1	434	66	24	31	49	521	180	18	136	1	5299	60	308	66
ENSG00000085276	MECOM	3.06143	3.1921	1.57017	2.03296	0.0420561	0.221329	4	0	0	11	1	17	10	2	10	3	0	0	0	0	0	0	0
ENSG00000085365	SCAMP1	102.397	-0.329149	0.970127	-0.339284	0.734396	0.897126	0	1	17	964	49	148	42	71	1280	495	54	184	0	1	137	469	415
ENSG00000085377	PREP	31.7601	0.0849543	0.91692	0.0926518	0.92618	0.972893	0	0	0	660	7	77	106	9	100	25	26	104	133	0	28	137	243
ENSG00000085382	HACE1	39.2717	3.28906	1.23323	2.66704	0.00765235	0.090341	0	21	0	170	1	0	71	1	85	31	3	15	1	0	27	78	24
ENSG00000085415	SEH1L	66.5815	0.110694	0.889048	0.124508	0.900913	0.963011	20	0	7	903	3	87	83	35	1312	42	40	137	29	0	119	118	126
ENSG00000085433	WDR47	25.0628	-1.38857	1.15512	-1.2021	0.229324	0.533762	0	0	0	382	7	10	24	32	689	39	18	41	0	0	79	13	62
ENSG00000085449	WDFY1	115.968	0.14544	0.670608	0.216878	0.828303	0.936352	10	3	13	1263	136	235	94	87	1462	416	83	232	182	0	79	300	162
ENSG00000085465	OVGP1	0.504873	2.26149	2.19037	1.03247	0.301852	NA	0	0	0	27	1	0	3	0	4	2	0	0	0	0	40	1	1
ENSG00000085491	SLC25A24	30.6551	-0.0109367	1.18714	-0.00921258	0.99265	0.998144	0	0	0	1095	5	1	77	36	406	132	10	101	1	0	4	51	93
ENSG00000085511	MAP3K4	22.7931	0.369161	0.849822	0.434398	0.664	0.86287	0	717	2	256	2	50	82	17	179	114	8	59	549	0	2	74	29
ENSG00000085514	PILRA	172.845	0.169865	0.986807	0.172136	0.863331	0.948337	0	2	60	88	12	144	93	13	182	445	77	388	339	2	1776	671	562
ENSG00000085552	IGSF9	2.86953	1.00266	1.72224	0.582185	0.560442	0.808572	0	1	24	8	0	0	3	0	1	200	0	8	0	1	2	0	0
ENSG00000085563	ABCB1	12.8728	-2.32519	1.23402	-1.88425	0.0595316	0.265401	0	1	0	1233	2	4	1	36	76	1	25	4	0	0	53	12	23
ENSG00000085644	ZNF213	7.49211	0.747797	1.10776	0.675052	0.499643	0.769516	2	0	0	286	17	2	2	0	28	35	0	26	1	0	37	54	27
ENSG00000085662	AKR1B1	186.183	-0.151081	0.673938	-0.224176	0.82262	0.934197	21	1	22	508	142	523	212	110	2056	64	39	286	1171	762	165	1463	571
ENSG00000085719	CPNE3	206.819	-2.53675	0.857589	-2.958	0.00309637	0.0619426	0	0	9	463	47	136	41	149	723	1176	23	4631	309	4109	1111	308	309
ENSG00000085721	RRN3	64.6847	-1.0079	1.0292	-0.979308	0.327428	0.631541	167	0	2	296	7	139	86	106	1492	222	40	99	0	0	85	132	47
ENSG00000085733	CTTN	5457.69	-4.42626	1.31981	-3.3537	0.000797401	0.0314746	2	8	41	194	4284	1430	20	94	94	350	83	160	311581	121832	17561	25153	56
ENSG00000085741	WNT11	8.00705	3.52038	1.85132	1.90155	0.0572297	0.260219	0	0	0	4	22	134	0	0	0	0	2	0	0	1	0	28	1
ENSG00000085760	MTIF2	43.4833	-0.512073	1.08039	-0.47397	0.635521	0.850955	0	1	0	624	4	22	165	16	529	465	30	70	0	0	110	240	68
ENSG00000085788	DDHD2	36.4711	1.14168	1.15398	0.989345	0.322495	0.627649	0	0	0	815	32	255	89	4	142	110	18	106	0	0	1	216	127
ENSG00000085831	TTC39A	6.96668	3.49927	1.59001	2.20078	0.0277513	0.177294	0	0	2	5	93	0	6	0	3	0	0	0	0	0	6	27	7
ENSG00000085832	EPS15	163.046	0.287485	0.647665	0.443879	0.65713	0.859834	31	2	5	1899	58	353	594	126	1452	502	54	171	1213	2	338	224	200
ENSG00000085840	ORC1	11.7755	-0.59586	1.07177	-0.555959	0.578239	0.818596	0	0	1	37	25	10	21	26	42	98	2	35	1	0	0	57	40
ENSG00000085871	MGST2	214.922	1.5939	1.02617	1.55325	0.120364	0.388891	204	17	1	760	22	0	1068	91	1166	382	27	816	474	0	85	504	89
ENSG00000085872	CHERP	27.6868	1.08959	1.11077	0.980926	0.326629	0.630808	0	0	8	808	5	26	13	6	34	4	11	105	0	0	45	150	134
ENSG00000085978	ATG16L1	47.4007	1.83136	1.14721	1.59637	0.110407	0.3727	0	0	27	474	9	13	24	17	157	236	9	48	0	0	18	59	54
ENSG00000085982	USP40	29.6243	-0.403819	1.32148	-0.305581	0.759924	0.908161	6	1	2	218	1	0	76	2	171	767	4	24	0	0	0	96	22
ENSG00000085998	POMGNT1	20.7192	1.16673	1.18755	0.98247	0.325868	0.630199	3	0	0	726	0	128	7	6	64	31	1	62	0	0	8	242	74
ENSG00000085999	RAD54L	8.8635	1.44618	1.50828	0.958829	0.337645	0.639858	0	0	5	13	2	0	0	2	19	8	0	25	0	2	0	9	12
ENSG00000086015	MAST2	18.7202	1.59575	1.18072	1.35151	0.176533	0.466831	26	0	1	212	6	4	12	2	18	104	1	39	0	0	0	59	74
ENSG00000086061	DNAJA1	628.029	-1.0309	0.673115	-1.53154	0.125636	0.394542	113	1	3	2243	581	549	1265	707	11265	1262	398	1445	1982	6347	1154	2570	737
ENSG00000086062	B4GALT1	3573.76	-1.36281	1.16762	-1.16717	0.24314	0.548703	445	3	2	1066	70	18618	10751	26	375	27754	60	1395	40850	19474	63117	16588	200
ENSG00000086065	CHMP5	178.95	-0.872448	0.683857	-1.27578	0.202035	0.500277	17	0	0	1467	260	169	309	229	1907	209	97	1042	394	2971	638	589	240
ENSG00000086102	NFX1	121.294	-0.790212	1.0429	-0.75771	0.448625	0.732487	17	0	0	1809	37	117	186	106	1169	536	141	530	0	0	243	202	476
ENSG00000086159	AQP6	0.382299	1.31665	3.01408	0.436834	0.662232	NA	0	0	0	12	0	0	1	0	0	5	1	1	0	0	0	0	0
ENSG00000086189	DIMT1	130.953	-0.0472265	0.621063	-0.0760414	0.939386	0.97766	10	2	4	888	360	168	310	133	1191	320	63	210	949	5	55	594	100
ENSG00000086200	IPO11	117.179	-0.418069	0.926459	-0.451254	0.651806	0.858067	10	0	1	695	42	486	195	278	770	88	17	426	53	0	666	566	44
ENSG00000086205	FOLH1	26.6109	6.10305	2.89842	2.10565	0.035235	0.202245	0	17	1	0	0	0	9	3	8	0	0	0	0	0	0	0	0
ENSG00000086232	EIF2AK1	688.828	1.33277	0.818748	1.62781	0.103565	0.359634	123	5	85	2867	2709	3678	234	73	182	631	24	160	6376	33	784	3106	1751
ENSG00000086288	NME8	6.03037	-2.90899	1.30682	-2.226	0.026014	0.170931	0	0	0	3	2	0	67	7	12	3	1	7	0	0	172	34	21
ENSG00000086289	EPDR1	88.8916	1.88308	1.29503	1.45408	0.145923	0.425826	139	0	0	647	23	10	219	3	57	220	1	10	0	0	37	1350	140
ENSG00000086300	SNX10	98.4911	-1.95135	0.871342	-2.23947	0.025125	0.168224	0	73	0	83	11	93	151	22	908	1352	34	171	111	1	964	433	337
ENSG00000086475	SEPHS1	29.5811	-0.570963	0.992897	-0.575048	0.565259	0.81054	2	0	1	121	24	0	135	32	257	136	9	77	0	3	54	293	42
ENSG00000086504	MRPL28	214.113	-0.233704	0.634649	-0.368242	0.712693	0.888356	46	18	12	1026	182	71	198	158	1730	565	74	1227	1507	0	296	1066	279
ENSG00000086506	HBQ1	1470.39	3.69272	1.22607	3.01183	0.00259678	0.0576695	413	429	0	10	12682	439	7	7	14	609	81	494	1181	6776	78	978	2199
ENSG00000086544	ITPKC	12.1791	-2.2924	1.26845	-1.80725	0.0707236	0.292968	0	0	0	86	0	0	9	6	25	104	1	63	0	1	220	100	12
ENSG00000086548	CEACAM6	874.06	-4.37892	1.46065	-2.99792	0.00271828	0.0592163	0	1	18	87	116	0	74	79	110	135	2	24788	1	0	14897	1491	1867
ENSG00000086570	FAT2	12.0681	2.96515	1.77018	1.67506	0.0939221	0.341307	0	5	1	7	0	0	8	0	6	0	2	0	0	3	0	1	9
ENSG00000086589	RBM22	148.187	-0.625962	0.733849	-0.852985	0.393668	0.686176	10	2	0	2125	45	247	246	70	2580	737	66	182	401	1	446	1093	248
ENSG00000086598	TMED2	533.322	-1.24668	0.804092	-1.55042	0.12104	0.389936	131	0	3	2668	118	302	830	602	10042	950	200	1306	1354	3	2282	5298	414
ENSG00000086619	ERO1B	16.3664	-0.0024478	1.06513	-0.00229811	0.998166	0.999372	0	0	0	132	3	41	90	5	74	301	3	44	2	0	6	67	30
ENSG00000086666	ZFAND6	391.504	-1.1202	0.629354	-1.77993	0.0750879	0.303676	4	1	10	1186	1173	567	606	288	2321	504	198	733	4607	11290	1938	3112	641
ENSG00000086696	HSD17B2	0.458813	0.75713	2.95002	0.256652	0.797447	NA	0	0	0	0	0	0	4	0	1	1	0	9	0	0	0	0	4
ENSG00000086712	TXLNG	31.8442	-0.777394	0.987034	-0.787606	0.430927	0.717692	0	0	0	326	1	81	65	14	203	48	20	164	1	1	150	193	231
ENSG00000086717	PPEF1	9.56192	6.57759	1.81145	3.63112	0.000282197	0.0193317	22	1	0	1	0	0	7	0	1	0	0	0	0	0	2	0	0
ENSG00000086730	LAT2	712.733	-2.94395	1.01716	-2.89429	0.00380016	0.0677378	14	0	22	245	144	155	436	1180	8921	857	1386	2247	5	0	1357	6281	1876
ENSG00000086758	HUWE1	158.146	-0.457722	0.82794	-0.552845	0.58037	0.819311	36	0	1	2559	124	74	251	134	1299	987	95	737	6	2	265	533	536
ENSG00000086827	ZW10	35.3099	0.961966	1.25175	0.768499	0.442191	0.727912	40	0	0	373	19	0	61	29	325	22	22	45	0	0	1	97	70
ENSG00000086848	ALG9	7.41222	-0.424875	1.07548	-0.395057	0.692801	0.877818	0	0	1	58	3	20	4	0	25	30	3	17	0	0	75	39	45
ENSG00000086967	MYBPC2	6.39322	4.65474	2.06789	2.25096	0.0243878	0.164664	0	0	5	2	0	0	1	0	4	3	0	0	0	1	0	0	0
ENSG00000086991	NOX4	8.72607	6.1034	2.39331	2.55019	0.0107664	0.107306	0	5	0	0	0	0	13	0	0	0	0	0	2	1	0	0	0
ENSG00000087008	ACOX3	43.1431	0.564573	0.759515	0.743334	0.45728	0.737701	37	0	3	423	6	32	23	23	203	65	23	68	128	0	159	233	84
ENSG00000087053	MTMR2	83.8927	-0.0541519	0.844409	-0.0641299	0.948867	0.98106	1	1	2	948	177	147	205	96	1234	93	53	90	2	880	81	367	109
ENSG00000087074	PPP1R15A	1278.97	1.17993	0.769271	1.53382	0.125073	0.39397	13	222	218	15759	1125	780	485	1159	3795	1367	500	5079	1089	8	1286	3026	1219
ENSG00000087076	HSD17B14	3.76175	1.41149	1.61182	0.875711	0.381187	0.677167	0	0	1	8	1	34	0	1	0	16	0	7	0	0	0	57	1
ENSG00000087077	TRIP6	13.2437	0.249352	1.3302	0.187455	0.851304	0.944513	0	0	0	468	0	0	51	1	38	36	1	77	1	0	8	256	62
ENSG00000087085	ACHE	31.1252	2.78089	1.75714	1.58262	0.113508	0.377007	0	0	2	3	411	133	0	2	0	0	0	3	0	5	0	89	10
ENSG00000087086	FTL	61213.2	-0.757854	0.986852	-0.767951	0.442516	0.728062	2049	7812	207	15773	98864	26038	6156	26321	162890	23153	8697	258117	92607	30323	23295	61708	41629
ENSG00000087087	SRRT	127.607	-0.627428	0.625849	-1.00252	0.316091	0.622515	6	0	112	1383	70	115	275	69	669	1264	72	320	651	1	348	782	235
ENSG00000087088	BAX	40.9477	-0.437133	1.09851	-0.397932	0.69068	0.877061	0	0	0	1173	14	44	38	1	15	563	3	19	209	0	209	495	126
ENSG00000087095	NLK	44.1142	0.824138	0.712076	1.15737	0.24712	0.553092	4	0	2	302	87	147	201	13	128	340	2	21	72	4	109	117	83
ENSG00000087111	PIGS	198.62	0.344918	0.77349	0.445924	0.655652	0.859246	88	0	1	2431	419	391	188	48	809	242	81	263	1018	0	655	2001	697
ENSG00000087116	ADAMTS2	7.47582	2.22237	1.56686	1.41836	0.156086	0.440844	1	0	5	40	1	0	1	0	42	1	0	0	0	0	94	1	27
ENSG00000087128	TMPRSS11E	0.944913	4.80721	3.04217	1.58019	0.114063	NA	0	0	0	0	0	22	1	0	0	0	0	0	0	0	0	0	0
ENSG00000087152	ATXN7L3	36.2412	0.694654	1.04674	0.663636	0.506923	0.774665	17	0	0	869	82	25	39	0	39	193	5	127	1	0	327	163	58
ENSG00000087157	PGS1	160.981	-0.903075	0.734095	-1.23019	0.218627	0.520046	1	10	2	1421	83	123	190	79	392	127	103	507	1080	1	1782	1581	200
ENSG00000087191	PSMC5	394.142	-0.583712	0.694112	-0.840948	0.400377	0.692359	97	0	10	2552	365	261	853	300	3196	1059	107	1372	3732	1	1617	2799	454
ENSG00000087206	UIMC1	169.069	1.45011	0.676149	2.14467	0.0319796	0.192548	2	19	26	645	657	382	186	23	497	318	21	68	554	4	767	565	156
ENSG00000087237	CETP	27.495	-0.674431	1.01446	-0.664816	0.506168	0.774002	0	0	4	50	619	34	32	28	5	32	17	33	668	6026	4	82	6
ENSG00000087245	MMP2	67.4545	0.283957	1.45598	0.195028	0.845371	0.942074	0	14	3	380	3	0	128	3	2124	152	0	12	0	0	15	192	74
ENSG00000087250	MT3	0.0412202	1.53086	3.05222	0.501556	0.61598	NA	0	0	0	0	0	0	0	0	0	0	0	0	0	0	2	0	0
ENSG00000087253	LPCAT2	126.663	-2.17584	0.866103	-2.51222	0.0119973	0.113867	2	0	1	876	5	11	166	58	720	134	47	715	437	7	616	102	1702
ENSG00000087258	GNAO1	43.9467	5.62754	1.2745	4.41548	1.00788e-05	0.00363232	1	0	36	20	80	0	1	0	3	4	1	1	3	1	17	14	2
ENSG00000087263	OGFOD1	105.234	-0.992669	0.787975	-1.25977	0.207751	0.507905	1	3700	0	661	147	78	160	29	767	307	180	746	681	0	99	219	1401
ENSG00000087266	SH3BP2	229.86	-1.03732	0.895406	-1.15849	0.246664	0.552572	23	2	30	473	3	139	179	11	166	3462	74	930	839	1	412	905	1670
ENSG00000087269	NOP14	26.7188	-0.242711	1.02931	-0.235799	0.813588	0.931597	5	0	1	615	0	22	25	3	15	116	6	67	304	0	4	112	244
ENSG00000087274	ADD1	357.923	0.672399	0.662778	1.01452	0.310337	0.617026	25	0	74	6515	371	347	489	107	1787	1449	106	667	1530	5	935	1617	557
ENSG00000087299	L2HGDH	16.7779	-1.23706	1.0517	-1.17625	0.239496	0.545304	1	0	0	98	17	0	39	6	60	170	28	70	1	0	99	16	54
ENSG00000087301	TXNDC16	13.3287	0.437417	0.989428	0.442091	0.658423	0.860492	0	0	0	158	75	35	5	8	87	101	12	16	1	0	21	16	27
ENSG00000087302	RTRAF	265.952	-0.184635	0.627413	-0.29428	0.768544	0.911861	319	2	6	1751	122	208	1228	203	3452	716	88	1139	611	2953	386	736	333
ENSG00000087303	NID2	1.39082	1.13785	1.86871	0.608893	0.542595	NA	0	0	0	13	9	0	7	0	6	0	0	3	0	0	19	10	0
ENSG00000087338	GMCL1	94.8739	-1.45361	0.785991	-1.8494	0.0644008	0.277452	0	0	1	781	44	84	141	17	217	394	139	531	343	1	541	308	577
ENSG00000087365	SF3B2	627.659	0.503099	0.607521	0.828118	0.407604	0.698745	127	81	58	3696	98	458	972	368	4552	1694	195	1315	2130	5	1081	3060	1302
ENSG00000087448	KLHL42	31.3999	-0.470147	0.892126	-0.526996	0.598196	0.828075	59	0	0	130	11	22	158	11	84	573	2	29	262	1260	38	106	38
ENSG00000087460	GNAS	1706.24	0.547421	0.60954	0.898088	0.369139	0.668271	208	1146	135	3731	7053	3419	1981	401	2792	2728	262	3591	19824	5308	6131	5458	1109
ENSG00000087470	DNM1L	175.602	-0.449594	0.741681	-0.606183	0.544393	0.799304	28	0	1	1057	243	434	279	125	1951	651	186	283	104	1	335	729	618
ENSG00000087494	PTHLH	3.91511	4.7155	1.80566	2.61151	0.00901446	0.0984464	0	1	2	2	3	0	4	0	3	0	0	0	0	0	0	0	0
ENSG00000087495	PHACTR3	28.9017	4.52544	1.53598	2.94629	0.0032161	0.0631712	1	16	3	5	12	0	3	1	0	60	0	4	0	0	1	0	4
ENSG00000087502	ERGIC2	111.134	-1.5783	0.737559	-2.1399	0.0323626	0.193476	0	1	0	568	29	123	196	105	1064	202	51	213	660	4	1117	700	219
ENSG00000087510	TFAP2C	0.0498438	1.38761	3.04943	0.455039	0.649081	NA	0	0	0	0	0	0	0	0	1	2	0	0	0	0	0	0	0
ENSG00000087586	AURKA	29.7637	-0.211025	0.977366	-0.215912	0.829056	0.936821	7	0	0	97	158	0	23	29	48	115	4	144	358	0	22	224	50
ENSG00000087589	CASS4	26.7904	-0.205172	0.955453	-0.214739	0.829971	0.936989	0	1	0	197	41	25	105	22	48	3	15	71	5	0	159	110	212
ENSG00000087842	PIR	13.487	-0.0484346	1.51654	-0.0319375	0.974522	0.991591	11	0	0	1	23	9	3	6	2	0	47	14	0	0	0	43	10
ENSG00000087884	AAMDC	33.3987	0.446108	1.048	0.425675	0.670344	0.866103	30	0	0	164	11	3	96	21	168	190	17	194	0	0	43	91	43
ENSG00000087903	RFX2	81.0914	0.532571	0.594585	0.895701	0.370412	0.669286	17	0	16	740	65	68	181	28	374	260	7	245	170	2	244	619	182
ENSG00000087995	METTL2A	46.1745	-1.61914	0.838327	-1.9314	0.0534337	0.250021	0	1	0	128	8	12	126	20	188	371	37	192	192	0	125	138	405
ENSG00000088002	SULT2B1	1.36614	1.07113	2.18	0.491344	0.623183	NA	0	0	16	84	0	0	0	3	2	0	0	2	0	0	0	11	5
ENSG00000088035	ALG6	36.0804	0.117429	1.05058	0.111775	0.911001	0.967524	0	0	5	334	6	46	142	25	517	11	14	67	0	0	147	219	68
ENSG00000088038	CNOT3	27.4143	0.793711	1.08785	0.729615	0.465626	0.744803	3	0	0	1245	4	78	5	1	9	56	4	82	2	0	109	251	161
ENSG00000088053	GP6	188.178	2.73693	1.09417	2.50138	0.012371	0.115152	0	0	27	90	2181	804	2	15	22	164	27	127	710	6	53	394	39
ENSG00000088179	PTPN4	57.4541	-0.422512	0.776439	-0.544167	0.586327	0.822456	0	1	1	345	61	178	98	28	313	629	10	33	511	4	52	389	35
ENSG00000088205	DDX18	318.014	0.441173	0.757455	0.582441	0.56027	0.808572	93	43	4	1178	21	65	1114	222	3026	611	99	1316	589	1854	197	676	365
ENSG00000088247	KHSRP	73.6725	0.530186	0.767516	0.690782	0.489703	0.763599	49	59	5	679	20	52	81	8	38	864	6	242	223	746	85	239	97
ENSG00000088256	GNA11	5.21214	1.69627	1.3096	1.29526	0.195231	0.491412	0	0	3	13	1	0	18	1	9	4	1	15	0	0	0	20	9
ENSG00000088280	ASAP3	8.17572	3.22139	1.53835	2.09406	0.0362546	0.204362	0	0	6	2	5	0	2	0	1	4	0	2	0	1	0	32	4
ENSG00000088298	EDEM2	163.223	-0.751836	0.840947	-0.894036	0.371303	0.670093	0	0	22	2031	37	68	107	167	976	296	133	960	500	1	400	1589	248
ENSG00000088305	DNMT3B	23.1034	-0.416658	1.14424	-0.364136	0.715756	0.890185	0	2	0	525	2	17	3	16	375	1	4	28	0	1	96	165	88
ENSG00000088320	REM1	0.428053	2.68233	3.02576	0.886497	0.37535	NA	0	0	0	0	2	0	7	0	0	1	0	3	0	0	0	0	0
ENSG00000088325	TPX2	96.4541	2.12022	1.0993	1.9287	0.0537681	0.250877	165	1	0	231	238	0	27	55	375	147	9	181	38	0	26	205	56
ENSG00000088340	FER1L4	4.95899	4.4894	1.81978	2.467	0.0136251	0.121377	0	1	3	1	2	0	0	0	0	0	1	2	0	0	0	0	2
ENSG00000088356	PDRG1	60.7102	-1.5516	0.90809	-1.70864	0.0875173	0.328003	1	0	0	585	31	21	90	60	919	241	25	299	1	1	133	947	120
ENSG00000088367	EPB41L1	3.58126	3.85664	1.2872	2.99615	0.00273412	0.0594832	0	1	1	6	2	13	7	0	1	2	0	3	0	0	1	0	0
ENSG00000088386	SLC15A1	2.5961	1.85417	2.05186	0.903655	0.366178	NA	0	0	2	0	0	0	2	0	1	2	2	4	0	0	0	0	0
ENSG00000088387	DOCK9	3.87766	0.850696	1.13593	0.7489	0.453917	0.736004	0	0	0	29	1	23	10	1	30	0	0	4	192	1	14	23	2
ENSG00000088448	ANKRD10	746.974	0.148535	0.893619	0.166217	0.867986	0.949847	44	0	31	3557	291	390	5711	160	5695	1243	168	442	4986	3	5665	6452	373
ENSG00000088451	TGDS	35.7521	0.117965	1.08065	0.109161	0.913075	0.968382	0	0	0	375	11	146	141	43	434	104	16	87	0	0	35	118	80
ENSG00000088538	DOCK3	16.3661	3.61203	1.36515	2.64588	0.00814794	0.0933493	1	8	1	26	4	8	32	1	56	23	0	0	0	0	0	8	0
ENSG00000088543	C3orf18	8.08235	-1.4153	1.59317	-0.888351	0.374352	0.672082	0	0	0	143	0	1	2	0	30	29	4	3	0	0	0	418	27
ENSG00000088682	COQ9	48.0693	-0.597632	0.951239	-0.628267	0.529829	0.788805	2	0	5	860	29	14	12	20	445	196	29	173	0	0	198	545	140
ENSG00000088726	TMEM40	557.261	2.54995	1.08058	2.3598	0.0182846	0.141813	2	5	30	123	7730	1948	6	23	59	246	55	174	3320	17	260	1797	59
ENSG00000088727	KIF9	56.3487	3.5553	1.19497	2.97522	0.00292774	0.0612056	111	1	0	155	8	15	195	8	150	46	2	24	0	0	0	111	8
ENSG00000088756	ARHGAP28	2.55373	3.23729	1.93821	1.67024	0.0948713	NA	0	0	2	0	0	3	5	0	1	0	0	4	0	0	0	0	1
ENSG00000088766	CRLS1	35.5297	0.833255	0.732603	1.13739	0.255376	0.560664	18	3	1	294	30	57	318	4	46	122	0	47	350	571	68	80	80
ENSG00000088782	DEFB127	0	NA	NA	NA	NA	NA	0	0	0	0	0	0	0	0	0	0	0	0	0	0	0	0	0
ENSG00000088808	PPP1R13B	9.07204	3.85969	1.34529	2.86905	0.00411707	0.0700512	0	5	0	1	1	24	3	1	2	1	2	2	0	0	0	13	1
ENSG00000088812	ATRN	80.8615	1.38403	1.05155	1.31618	0.188113	0.481859	65	1	5	2051	12	104	30	21	93	297	2	64	0	0	31	285	526
ENSG00000088826	SMOX	972.127	3.94227	0.962967	4.09388	4.24219e-05	0.00696307	7	322	55	527	7188	1255	22	48	172	91	53	230	2267	8	99	1144	231
ENSG00000088827	SIGLEC1	81.3717	6.19288	1.46871	4.21654	2.48085e-05	0.00501555	1	6	66	2	5	0	15	0	3	1	3	1	2	0	0	1	33
ENSG00000088832	FKBP1A	3458.57	-2.06846	0.908754	-2.27615	0.0228368	0.158712	45	7	17	3150	7772	1762	585	2297	15839	1139	555	13784	9866	1932	4447	6452	1471
ENSG00000088833	NSFL1C	305.935	-0.680549	0.771365	-0.882267	0.377633	0.674757	0	299	35	1992	270	83	188	299	2264	812	195	1396	432	1	1372	2769	468
ENSG00000088836	SLC4A11	25.8269	4.99914	1.54559	3.23446	0.00121873	0.0400159	0	16	0	14	32	0	2	3	12	2	3	1	0	0	0	2	0
ENSG00000088854	C20orf194	49.1773	0.258872	0.916001	0.282611	0.777475	0.916426	0	2	1	1176	4	115	88	20	119	512	7	99	2	6	119	95	79
ENSG00000088876	ZNF343	12.2269	0.220019	1.20289	0.18291	0.854869	0.945781	0	1	1	230	4	0	30	8	47	96	6	25	0	0	0	33	57
ENSG00000088881	EBF4	0.334689	1.36271	3.01923	0.451345	0.651741	NA	0	0	0	5	2	0	1	0	0	0	0	1	0	0	0	14	0
ENSG00000088882	CPXM1	115.791	0.65076	1.15901	0.561477	0.574472	0.816146	23	0	0	5475	6	61	125	36	466	211	78	204	0	0	76	1144	475
ENSG00000088888	MAVS	275.449	-0.552231	0.761934	-0.724776	0.46859	0.747253	9	5	0	2537	720	353	314	48	408	2596	190	1461	1716	2	514	540	1207
ENSG00000088899	LZTS3	0.374278	1.17896	3.01729	0.390735	0.695993	NA	0	0	0	20	0	0	0	0	3	5	0	0	0	0	0	0	3
ENSG00000088926	F11	1.23432	3.55689	2.83006	1.25682	0.208817	NA	0	0	1	0	0	0	4	0	0	1	0	0	0	0	0	0	0
ENSG00000088930	XRN2	316.079	0.667056	0.757613	0.880471	0.378604	0.675619	131	46	8	3302	29	55	399	264	3183	660	81	697	182	6	614	940	279
ENSG00000088970	KIZ	53.2294	0.680674	0.667278	1.02008	0.307692	0.614866	12	2	10	493	28	26	127	17	261	34	42	53	372	1	37	218	74
ENSG00000088986	DYNLL1	2426.9	2.4845	0.893568	2.78042	0.00542882	0.078464	156	1026	14	1689	4970	1902	1810	845	8758	1537	312	6120	1343	6	482	2601	1018
ENSG00000088992	TESC	199.084	1.31623	0.97184	1.35437	0.17562	0.465708	238	1	2	137	257	624	26	9	7	616	12	233	440	8	211	654	1087
ENSG00000089006	SNX5	146.754	0.830167	0.994155	0.835048	0.403691	0.695168	0	0	32	1242	140	311	488	69	610	287	81	311	1	0	405	674	411
ENSG00000089009	RPL6	1866.45	-0.391602	0.99291	-0.394398	0.693287	0.878022	775	2	2	1177	413	634	8210	1634	22795	4143	520	7099	434	375	258	1210	2638
ENSG00000089012	SIRPG	18.0786	0.671543	1.10547	0.607475	0.543535	0.798756	0	0	1	190	24	138	0	8	31	3	21	52	1	0	51	115	45
ENSG00000089022	MAPKAPK5	39.4304	0.310124	0.849097	0.36524	0.714932	0.889734	4	1	2	613	4	104	94	8	45	132	11	64	1	2	61	385	277
ENSG00000089041	P2RX7	27.7958	-1.72351	1.28872	-1.33738	0.181098	0.473017	1	0	0	367	7	0	20	13	171	146	39	202	0	0	0	225	202
ENSG00000089048	ESF1	54.4744	-0.602339	0.795776	-0.75692	0.449098	0.732852	1	2	0	498	14	24	207	55	460	478	12	168	383	0	79	186	78
ENSG00000089050	RBBP9	22.1424	-1.94324	1.01125	-1.92162	0.0546539	0.253512	0	0	0	86	2	36	14	18	180	122	42	69	4	0	8	68	172
ENSG00000089053	ANAPC5	516.188	-0.258397	0.776101	-0.332942	0.739178	0.898505	1	2	44	2971	1386	748	696	470	7583	1835	244	1064	963	3	746	3269	540
ENSG00000089057	SLC23A2	10.7155	1.20383	1.04869	1.14794	0.250993	0.556622	0	0	1	97	12	60	44	8	81	3	2	38	0	3614	1	42	24
ENSG00000089060	SLC8B1	84.0852	-1.7444	0.743966	-2.34473	0.0190407	0.144375	0	82	1	614	13	66	31	37	213	351	48	325	713	0	778	741	314
ENSG00000089063	TMEM230	608.457	-1.81701	0.759555	-2.3922	0.0167479	0.135231	4	1	0	1733	645	518	1136	644	10257	633	327	2748	3367	5533	1790	4246	877
ENSG00000089091	DZANK1	13.1359	-0.618749	1.28689	-0.48081	0.630652	0.848182	0	0	3	70	1	0	18	27	96	4	6	45	0	1	0	50	34
ENSG00000089094	KDM2B	46.8237	0.46977	0.855256	0.549274	0.582817	0.820826	1	4	7	393	0	37	145	12	126	340	20	87	225	0	30	152	137
ENSG00000089101	CFAP61	0.108606	2.3392	3.0457	0.768034	0.442467	NA	0	0	0	0	0	0	2	0	1	1	0	0	0	0	0	0	0
ENSG00000089116	LHX5	0	NA	NA	NA	NA	NA	0	0	0	0	0	0	0	0	0	0	0	0	0	0	0	0	0
ENSG00000089123	TASP1	38.7562	-0.451984	1.30751	-0.345682	0.729582	0.895927	0	0	0	312	6	20	236	34	641	228	30	37	0	0	0	297	48
ENSG00000089127	OAS1	167.88	-0.766348	0.871159	-0.879687	0.379029	0.676013	0	0	85	1450	137	196	341	130	770	45	116	72	2745	5099	97	1578	264
ENSG00000089154	GCN1	94.3103	1.53378	0.997786	1.53719	0.124248	0.392871	115	1	2	1034	14	40	217	27	248	554	47	154	0	0	62	201	62
ENSG00000089157	RPLP0	5660	-1.31734	0.905059	-1.45553	0.145523	0.425108	1785	19	16	7887	1444	1503	9797	5526	55935	9634	1793	37263	2529	1768	555	4595	6496
ENSG00000089159	PXN	311.738	1.26915	0.920404	1.37891	0.167922	0.456716	0	6	132	3150	67	362	101	43	99	466	34	709	697	20	591	428	1396
ENSG00000089163	SIRT4	0.313488	0.988743	3.01974	0.327427	0.743345	NA	0	0	0	9	0	0	1	0	2	0	0	3	0	0	0	11	0
ENSG00000089169	RPH3A	6.51901	1.8004	1.9461	0.92513	0.354898	0.655252	1	0	4	0	0	0	7	4	0	49	0	2	0	0	11	0	0
ENSG00000089177	KIF16B	33.4211	-1.16038	1.00999	-1.1489	0.250598	0.556132	0	0	3	222	4	52	21	22	87	410	0	40	621	0	28	224	42
ENSG00000089195	TRMT6	53.2421	-1.187	1.20455	-0.985425	0.324415	0.62912	0	0	0	211	0	0	266	33	451	364	12	171	675	0	213	316	80
ENSG00000089199	CHGB	1.85114	1.72803	1.69792	1.01773	0.308805	NA	0	0	1	2	0	0	11	0	347	7	0	2	0	0	0	12	1
ENSG00000089220	PEBP1	588.805	-1.19475	0.881751	-1.35498	0.175425	0.465384	129	0	8	3355	127	278	1012	689	11034	1337	321	4306	1124	1	77	2509	1061
ENSG00000089225	TBX5	0.154188	3.37155	3.05195	1.10472	0.269282	NA	0	0	0	0	0	0	4	0	0	0	0	0	0	0	0	0	0
ENSG00000089234	BRAP	102.692	-1.05204	0.677905	-1.5519	0.120687	0.389554	4	68	1	856	71	97	125	95	1543	376	37	122	822	0	492	592	89
ENSG00000089248	ERP29	399.558	0.0276963	0.63397	0.0436872	0.965154	0.987552	151	0	18	3376	336	260	1065	174	1706	2343	142	1445	1059	4	1479	2460	920
ENSG00000089250	NOS1	1.86401	2.38523	2.22634	1.07137	0.284004	NA	0	1	0	0	0	0	7	0	2	0	0	5	0	3	1	0	0
ENSG00000089280	FUS	508.922	1.6067	0.74416	2.15908	0.030844	0.188614	313	1	102	6892	53	316	1414	72	1001	2379	111	626	868	3329	296	787	749
ENSG00000089289	IGBP1	157.088	1.71773	0.970473	1.76999	0.0767285	0.305157	162	1	0	1552	125	78	772	43	736	550	31	224	1	0	214	324	231
ENSG00000089327	FXYD5	1293.71	0.832897	0.721445	1.15448	0.248302	0.553793	149	13	177	9206	6669	1892	624	403	1677	2306	546	6344	3845	9	512	1862	6569
ENSG00000089335	ZNF302	135.979	1.62371	1.09655	1.48075	0.138673	0.415042	0	37	23	635	5	107	148	81	849	172	37	245	0	0	157	278	83
ENSG00000089351	GRAMD1A	146.06	1.86859	0.871875	2.14319	0.0320981	0.192659	1	16	36	2587	61	376	115	16	95	133	18	258	1	4	592	335	308
ENSG00000089356	FXYD3	11.6088	3.24159	1.59611	2.03093	0.0422623	0.221517	19	0	0	118	31	0	0	0	3	0	0	4	0	2	2	55	1
ENSG00000089472	HEPH	0.658931	0.933058	2.44481	0.381648	0.702722	NA	0	0	0	1	1	0	5	2	0	0	0	5	0	0	0	0	3
ENSG00000089486	CDIP1	238.41	1.01428	0.675958	1.5005	0.133484	0.407947	111	2	1	3581	698	579	351	32	204	467	131	769	645	2	454	950	788
ENSG00000089505	CMTM1	1.53992	0.280581	1.57015	0.178697	0.858176	NA	0	0	0	50	1	0	2	2	10	0	0	9	0	0	13	4	6
ENSG00000089558	KCNH4	0.328677	0.994937	2.76344	0.360036	0.718821	NA	0	0	0	10	0	0	1	0	4	1	0	6	0	0	0	0	1
ENSG00000089597	GANAB	461.878	0.718872	0.877629	0.819107	0.412725	0.703555	56	107	1	5964	152	268	156	486	2786	479	246	1123	839	0	606	1795	381
ENSG00000089639	GMIP	173.174	-0.0999932	0.934327	-0.107022	0.914772	0.968951	0	1	25	3459	25	223	58	8	67	1053	62	346	379	2	1690	1227	485
ENSG00000089682	RBM41	32.2392	-0.130156	0.806984	-0.161287	0.871868	0.951285	0	170	1	373	61	56	50	23	347	610	21	56	2	0	76	248	80
ENSG00000089685	BIRC5	84.2515	0.0333037	0.769167	0.0432984	0.965464	0.987729	19	122	0	46	223	44	313	48	165	288	7	502	922	2437	166	294	47
ENSG00000089692	LAG3	9.52265	0.176595	1.24073	0.142331	0.886818	0.957108	5	0	43	114	0	34	0	4	3	26	2	32	110	0	0	81	40
ENSG00000089693	MLF2	630.67	-1.66671	0.603263	-2.76283	0.0057303	0.0804377	21	2	32	3951	441	367	91	478	4721	1020	475	5836	2018	36	3304	5171	687
ENSG00000089723	OTUB2	15.0233	4.45905	1.67458	2.6628	0.00774943	0.0909845	0	0	13	50	0	0	2	1	17	4	0	7	0	0	0	0	7
ENSG00000089737	DDX24	432.573	1.53066	0.690302	2.21737	0.0265979	0.173109	57	122	30	1975	546	172	407	160	1797	1239	137	755	1142	2	209	707	456
ENSG00000089775	ZBTB25	44.268	-1.04608	0.653699	-1.60024	0.109545	0.370848	0	0	3	286	13	40	84	16	254	165	50	144	137	1	216	267	197
ENSG00000089818	NECAP1	69.1825	-0.603353	0.657501	-0.917646	0.358804	0.659173	3	1	7	411	32	75	121	39	769	138	24	211	249	0	627	327	78
ENSG00000089820	ARHGAP4	295.773	0.0626034	0.787116	0.0795351	0.936607	0.976545	26	0	38	5167	106	370	355	42	399	1981	200	1257	245	1	1178	1381	1117
ENSG00000089847	ANKRD24	0.878953	1.3991	1.64077	0.852708	0.393821	NA	1	0	0	8	1	0	3	0	1	2	0	2	0	0	0	10	4
ENSG00000089876	DHX32	18.3925	0.277316	1.13872	0.243533	0.807592	0.928788	0	0	0	414	1	76	41	3	46	150	2	19	0	0	89	162	87
ENSG00000089902	RCOR1	47.2693	-1.46302	0.807848	-1.81101	0.0701396	0.291057	181	1	0	144	6	5	103	13	143	347	6	106	157	8	613	111	74
ENSG00000089916	GPATCH2L	111.095	-0.395261	0.901298	-0.438546	0.66099	0.861944	1	0	14	1056	25	84	271	74	713	1386	36	351	12	0	255	500	234
ENSG00000090006	LTBP4	25.0902	0.943913	0.926178	1.01915	0.308133	0.614937	3	0	1	640	48	107	12	3	40	83	3	125	0	0	75	239	59
ENSG00000090013	BLVRB	5617.74	0.159567	1.22161	0.13062	0.896076	0.961001	1004	558	10	314	27471	2709	332	220	386	660	328	2908	2627	3099	428	4586	2171
ENSG00000090020	SLC9A1	43.1376	2.50762	0.93878	2.67114	0.0075593	0.0898424	0	0	19	648	71	138	14	1	19	27	3	79	4	1	51	121	89
ENSG00000090054	SPTLC1	86.4405	-1.71089	0.900455	-1.90003	0.0574298	0.260737	0	0	2	962	43	27	43	109	1476	16	95	184	358	0	207	514	280
ENSG00000090060	PAPOLA	633.589	-0.844883	0.746648	-1.13157	0.257816	0.563417	6	417	16	3241	189	564	1840	81	944	1127	98	691	4898	199	3280	3447	1032
ENSG00000090061	CCNK	21.7275	0.747593	0.80231	0.931801	0.35144	0.651623	0	2	5	243	27	23	11	10	90	59	11	92	2	0	31	70	34
ENSG00000090097	PCBP4	9.01196	-0.539325	1.53219	-0.351996	0.724841	0.893612	0	0	0	115	0	41	0	0	6	29	2	4	0	0	129	225	12
ENSG00000090104	RGS1	14.8148	-0.00231174	1.45273	-0.00159131	0.99873	0.999635	0	1	0	119	36	38	553	50	144	1	4	2	0	0	0	17	0
ENSG00000090238	YPEL3	300.099	2.22288	0.803816	2.76541	0.0056851	0.0802108	55	70	15	3485	602	722	235	8	21	960	3	102	451	2763	288	429	678
ENSG00000090263	MRPS33	96.5126	1.39661	0.904178	1.54461	0.12244	0.391553	83	0	1	342	11	45	703	6	299	424	25	113	111	0	194	508	181
ENSG00000090266	NDUFB2	656.052	0.704206	0.959052	0.734273	0.462782	0.742404	561	1	0	809	83	128	3481	64	2214	4101	187	1106	1857	1436	1516	5167	311
ENSG00000090273	NUDC	483.651	-0.115988	0.669147	-0.173337	0.862387	0.947954	53	58	16	2140	301	299	759	392	3945	942	216	1877	2678	0	638	2800	1049
ENSG00000090316	MAEA	189.598	0.669087	0.691712	0.967291	0.333399	0.636138	106	2	28	1192	55	260	200	125	951	705	64	594	330	0	681	467	178
ENSG00000090339	ICAM1	74.7689	1.37114	1.15217	1.19005	0.234025	0.539292	0	1	36	960	5	0	27	23	217	17	44	156	15	0	185	115	221
ENSG00000090372	STRN4	177.003	1.96504	0.680946	2.88574	0.0039049	0.0683585	45	2	53	627	922	146	121	16	76	350	27	157	536	2592	184	647	264
ENSG00000090376	IRAK3	164.765	0.531351	0.974577	0.545212	0.585608	0.822354	1	1	43	2297	32	80	327	104	594	685	40	593	2	0	1083	406	192
ENSG00000090382	LYZ	1440.55	-1.9843	0.819111	-2.4225	0.0154141	0.128474	0	19	51	2010	495	1400	1039	738	1355	1416	377	17776	3231	3776	16387	4766	7966
ENSG00000090402	SI	0.750724	4.16396	3.03989	1.36977	0.170759	NA	0	0	0	0	0	0	19	0	0	1	0	0	0	0	0	0	0
ENSG00000090432	MUL1	94.2328	0.612329	0.952649	0.642765	0.520377	0.78276	50	6	11	713	25	22	90	67	1096	200	44	203	1	0	4	521	118
ENSG00000090447	TFAP4	20.2048	2.52046	1.12413	2.24214	0.0249521	0.167404	35	0	0	215	3	21	30	6	3	686	2	24	0	0	1	87	37
ENSG00000090470	PDCD7	30.9018	-1.8283	1.24383	-1.4699	0.14159	0.419381	0	0	0	67	0	0	105	3	52	566	9	205	174	1	10	15	226
ENSG00000090487	SPG21	229.546	0.45484	0.669878	0.67899	0.497144	0.768054	170	7	13	1271	29	163	268	68	350	756	35	574	526	10	1535	1334	437
ENSG00000090512	FETUB	2.99407	4.43596	2.77051	1.60113	0.109348	0.370406	0	2	0	0	2	0	0	0	0	0	0	0	0	0	0	0	0
ENSG00000090520	DNAJB11	67.0085	0.616809	0.754633	0.817363	0.413721	0.704496	47	0	3	644	7	64	167	4	122	70	41	145	231	507	207	712	105
ENSG00000090530	P3H2	1.73427	5.45966	2.57456	2.12062	0.0339537	NA	0	0	0	0	9	31	2	0	0	0	0	0	0	0	0	0	0
ENSG00000090534	THPO	0.0422251	2.76075	3.05872	0.902584	0.366747	NA	0	0	0	0	1	0	0	0	0	0	0	0	0	0	0	0	0
ENSG00000090539	CHRD	0.0368124	1.59606	3.05345	0.522708	0.601178	NA	0	0	0	0	0	0	0	0	0	1	0	1	0	0	0	0	0
ENSG00000090554	FLT3LG	1.72315	-1.34764	1.76278	-0.764496	0.444572	NA	0	0	0	3	0	3	0	1	7	4	1	19	0	0	0	0	30
ENSG00000090565	RAB11FIP3	8.0352	2.12843	1.29497	1.64361	0.100256	0.353654	0	0	0	164	43	14	61	0	13	26	0	35	0	0	0	41	8
ENSG00000090581	GNPTG	116.492	-0.631417	0.749438	-0.84252	0.399497	0.691652	0	2	13	984	95	48	160	43	589	128	95	892	646	0	454	992	197
ENSG00000090612	ZNF268	43.6399	0.407259	0.959947	0.424252	0.671382	0.866769	3	9	1	235	3	26	84	37	445	31	11	58	1	7	5	81	42
ENSG00000090615	GOLGA3	108.917	-0.313021	0.781758	-0.400407	0.688857	0.875891	4	1	0	793	153	110	468	20	160	521	107	151	148	1	268	1190	658
ENSG00000090621	PABPC4	90.3721	1.03866	0.834016	1.24537	0.212996	0.51413	58	8	0	699	15	7	387	33	256	440	5	107	560	1	108	376	118
ENSG00000090659	CD209	1.8211	-2.4141	3.01189	-0.801522	0.422829	NA	0	0	0	0	0	0	0	0	0	0	13	3	0	0	0	0	92
ENSG00000090661	CERS4	40.7791	0.517809	1.09634	0.472308	0.636707	0.851236	1	0	4	1275	4	88	41	5	48	63	3	367	0	0	340	314	15
ENSG00000090674	MCOLN1	188.968	1.5977	0.972277	1.64325	0.10033	0.353814	0	52	11	736	652	204	2	16	180	230	40	257	562	0	537	899	443
ENSG00000090686	USP48	132.974	-0.0970132	0.751302	-0.129127	0.897257	0.961601	43	2	9	1336	57	83	219	11	182	1402	8	165	801	1	415	1794	219
ENSG00000090776	EFNB1	16.8325	0.463651	1.09246	0.424409	0.671268	0.866756	0	0	0	286	57	58	22	3	2	4	1	23	186	0	6	95	148
ENSG00000090857	PDPR	26.2297	-0.0587516	1.1123	-0.0528199	0.957875	0.985396	1	0	0	243	1	9	192	10	149	307	9	130	0	0	22	188	43
ENSG00000090861	AARS	96.6813	-0.483552	0.717823	-0.673637	0.500542	0.770616	21	0	0	1035	172	72	135	46	882	170	90	202	660	0	230	972	154
ENSG00000090863	GLG1	604.893	-0.771438	0.807136	-0.955771	0.339188	0.641364	73	0	57	2572	95	508	1137	53	919	2225	82	729	2721	5148	9146	5199	1175
ENSG00000090889	KIF4A	22.8771	-1.79699	1.41082	-1.27372	0.202762	0.501176	0	0	0	11	60	0	21	6	43	159	0	82	836	0	0	60	31
ENSG00000090905	TNRC6A	96.3774	-0.163723	0.965155	-0.169634	0.865298	0.948697	50	1	0	337	17	76	290	11	160	1942	11	87	626	0	128	341	68
ENSG00000090924	PLEKHG2	24.5718	0.333432	1.18627	0.281076	0.778652	0.916514	0	0	0	1147	3	2	38	3	20	162	2	114	0	2	36	83	153
ENSG00000090932	DLL3	0.184465	1.83027	3.03082	0.603885	0.54592	NA	0	0	0	13	0	0	0	0	1	0	0	0	0	0	0	6	0
ENSG00000090971	NAT14	9.25925	1.76873	1.54716	1.14321	0.252951	0.558869	0	0	0	564	1	0	49	0	3	101	0	10	0	0	16	3	11
ENSG00000090975	PITPNM2	53.9649	1.51783	1.0255	1.48008	0.138851	0.415231	0	5	14	231	194	99	6	4	12	158	0	24	594	1	111	123	8
ENSG00000090989	EXOC1	60.999	-1.37867	0.935582	-1.4736	0.14059	0.417838	1	0	0	756	8	13	121	70	474	943	21	83	64	0	300	115	155
ENSG00000091009	RBM27	23.8735	0.00780933	0.943506	0.00827693	0.993396	0.998247	11	0	0	184	5	62	39	2	48	449	2	15	58	0	69	154	23
ENSG00000091010	POU4F3	0.0183316	1.95001	3.0605	0.637154	0.524025	NA	0	0	0	0	0	0	0	0	0	1	0	0	0	0	0	0	0
ENSG00000091039	OSBPL8	179.728	-1.30623	0.621272	-2.10251	0.0355085	0.203317	1	624	2	1258	76	201	139	112	1544	2004	72	476	1009	5213	703	553	197
ENSG00000091073	DTX2	24.6734	-0.299754	0.961773	-0.311668	0.755293	0.905288	3	0	0	412	18	75	3	10	35	147	9	64	0	412	76	216	175
ENSG00000091106	NLRC4	24.6625	-1.93744	1.18307	-1.63763	0.101498	0.355813	0	0	1	69	12	0	40	25	57	8	17	172	0	0	436	65	70
ENSG00000091127	PUS7	15.5569	0.368994	1.14898	0.321148	0.748098	0.90229	10	0	0	220	1	4	42	4	239	35	7	22	0	1	0	47	50
ENSG00000091128	LAMB4	0.280108	3.7797	3.04875	1.23976	0.215066	NA	0	0	0	15	1	0	3	0	0	0	0	0	0	0	0	0	0
ENSG00000091129	NRCAM	3.39786	3.42909	1.38412	2.47745	0.0132325	0.118795	0	0	2	66	3	2	8	0	6	1	0	1	0	0	5	0	0
ENSG00000091136	LAMB1	9.80054	1.39001	1.50101	0.926047	0.354421	0.654809	0	2	2	15	0	0	34	2	9	62	0	0	0	1	1350	48	0
ENSG00000091137	SLC26A4	0.647389	1.79937	2.38178	0.75547	0.449967	NA	0	0	0	4	2	0	8	0	5	0	0	7	0	0	0	0	1
ENSG00000091138	SLC26A3	6.62878	6.55218	2.35051	2.78755	0.00531076	0.0779662	0	0	6	0	0	0	6	0	0	0	0	0	0	0	0	0	1
ENSG00000091140	DLD	251.529	-1.45595	0.861977	-1.68909	0.0912029	0.335683	1	0	3	2178	79	166	483	152	6517	409	131	168	604	2	1665	1381	323
ENSG00000091157	WDR7	21.1525	0.537305	1.10257	0.487319	0.626033	0.846276	0	1	0	288	3	112	51	9	145	141	21	33	0	0	1	78	27
ENSG00000091164	TXNL1	296.652	-0.752253	0.645913	-1.16464	0.244167	0.550018	26	1	4	1221	861	193	432	202	2849	422	188	1408	2552	2	986	1303	589
ENSG00000091181	IL5RA	18.6466	-2.09288	1.25812	-1.66349	0.0962145	0.345787	0	1	0	1918	0	0	13	13	44	0	3	14	275	0	1754	471	99
ENSG00000091262	ABCC6	10.8311	-2.97188	1.20484	-2.46661	0.0136398	0.121439	0	0	0	34	5	0	0	5	21	111	2	96	0	1	1783	270	39
ENSG00000091317	CMTM6	616.763	-1.23453	0.727335	-1.69733	0.0896342	0.332652	35	0	2	3816	911	748	645	496	8567	442	307	977	2882	1601	4954	3664	729
ENSG00000091409	ITGA6	54.9792	0.283402	0.796286	0.355904	0.721912	0.892381	0	0	1	659	43	178	236	23	264	412	22	142	163	0	250	94	86
ENSG00000091428	RAPGEF4	4.20797	0.864124	1.71348	0.504309	0.614044	0.838174	1	0	1	1	0	0	28	0	81	22	1	1	0	0	0	0	3
ENSG00000091436	MAP3K20	75.0818	-1.47538	1.12773	-1.30828	0.190778	0.485674	0	1	0	282	97	0	177	79	918	380	0	779	342	0	89	324	261
ENSG00000091482	SMPX	0.0385469	2.73291	3.0591	0.893372	0.371658	NA	0	0	0	0	0	0	1	0	0	0	0	0	0	0	0	0	0
ENSG00000091483	FH	53.3883	-0.740025	0.982467	-0.753231	0.451311	0.733657	7	0	0	491	42	28	149	23	589	43	62	122	1	0	54	155	502
ENSG00000091490	SEL1L3	36.3064	-1.18208	0.782295	-1.51105	0.130777	0.402827	1	0	2	119	60	34	17	11	116	104	13	44	308	8	8	719	39
ENSG00000091513	TF	1.77207	-1.22746	1.72187	-0.712864	0.47593	NA	0	0	0	3	1	0	3	0	7	43	2	6	0	0	0	30	0
ENSG00000091527	CDV3	251.656	1.09173	0.825879	1.3219	0.186203	0.479402	108	29	3	1602	61	214	1124	70	1870	577	5	136	1064	0	1257	595	204
ENSG00000091536	MYO15A	6.25436	-0.568719	1.49428	-0.380596	0.703503	0.883033	0	0	0	44	0	8	5	1	13	2	2	1	0	5	0	6	3
ENSG00000091542	ALKBH5	92.9865	0.767368	0.680248	1.12807	0.25929	0.56485	29	0	74	1683	89	319	95	21	171	258	3	61	314	2487	341	760	249
ENSG00000091583	APOH	1.28628	2.20746	2.58598	0.853624	0.393314	NA	0	0	1	0	0	0	3	0	0	0	0	3	0	0	0	0	2
ENSG00000091592	NLRP1	214.049	2.90338	1.03805	2.79697	0.0051585	0.0772336	1	94	5	1922	8	360	186	22	71	602	30	56	4	0	255	134	266
ENSG00000091622	PITPNM3	0.354042	2.75322	2.5904	1.06286	0.287848	NA	0	0	0	7	2	0	4	0	1	41	0	1	0	0	0	0	1
ENSG00000091640	SPAG7	246.01	0.312699	0.768535	0.406876	0.684099	0.873728	90	1	3	1774	77	77	1467	228	2144	506	155	484	565	1	465	879	319
ENSG00000091651	ORC6	41.2245	0.842769	1.06835	0.788851	0.430199	0.717056	34	1	0	26	26	6	201	8	50	5	25	158	0	2	88	44	235
ENSG00000091656	ZFHX4	3.17114	4.55884	2.31656	1.96793	0.0490756	0.239875	2	0	1	0	0	0	12	0	0	1	0	0	0	1	0	0	0
ENSG00000091664	SLC17A6	1.609	3.9596	3.03109	1.30633	0.191441	NA	0	1	0	0	0	0	4	0	0	0	0	0	0	0	0	0	0
ENSG00000091704	CPA1	0.0366632	1.59836	3.0535	0.523452	0.60066	NA	0	0	0	0	0	0	0	0	0	2	0	0	0	0	0	0	0
ENSG00000091732	ZC3HC1	55.7031	-1.14643	0.965476	-1.18742	0.235061	0.540572	4	0	0	503	33	0	149	32	568	11	20	69	298	1	495	947	63
ENSG00000091831	ESR1	2.44955	1.51893	1.53444	0.989889	0.322228	NA	1	95	0	6	3	0	12	3	4	3	0	2	0	1	0	0	1
ENSG00000091844	RGS17	3.23366	2.83542	1.38044	2.054	0.0399759	0.216396	0	0	0	4	1	39	27	0	2	7	0	1	1	0	0	15	6
ENSG00000091879	ANGPT2	11.3373	-2.02895	1.32324	-1.53333	0.125195	0.39412	1	0	1	29	0	8	0	2	333	35	12	26	0	0	0	83	40
ENSG00000091947	TMEM101	29.3835	-0.105055	0.974689	-0.107783	0.914168	0.968685	0	0	2	483	1	19	116	14	153	123	16	116	1	0	68	242	138
ENSG00000091972	CD200	84.2923	0.183767	1.3307	0.138098	0.890163	0.958004	0	1	0	2870	0	30	284	131	796	10	56	149	0	0	60	356	194
ENSG00000091986	CCDC80	5.04401	-0.35483	1.55712	-0.227876	0.819743	0.933611	0	0	0	34	11	1	15	0	4	138	0	6	1	1	0	0	2
ENSG00000092009	CMA1	0.873982	4.4108	3.03984	1.451	0.14678	NA	0	0	0	2	20	0	0	0	1	0	0	0	0	0	0	0	0
ENSG00000092010	PSME1	1525.24	0.310207	0.577956	0.536731	0.591453	0.824999	696	22	19	6730	2322	1129	5451	551	5032	11146	574	3152	4634	1828	2329	5276	3379
ENSG00000092020	PPP2R3C	138.276	0.603307	0.716111	0.842477	0.399521	0.691652	85	1	5	1094	86	103	457	89	816	232	36	227	426	0	858	579	72
ENSG00000092036	HAUS4	19.9587	1.78069	0.977445	1.82178	0.068489	0.2873	0	0	11	204	5	8	22	6	54	39	5	31	1	0	41	17	29
ENSG00000092051	JPH4	5.25368	-0.114602	1.26717	-0.0904387	0.927939	0.973569	1	1	0	60	3	1	1	12	1	3	1	26	0	0	0	36	8
ENSG00000092054	MYH7	0.093691	1.70284	3.04176	0.559822	0.575601	NA	0	0	0	0	0	0	1	0	0	2	0	1	0	0	0	0	0
ENSG00000092067	CEBPE	137.41	-4.87004	1.26087	-3.86246	0.000112252	0.0120059	0	1	0	105	5	0	25	4	4	845	1	1368	1043	0	3262	512	165
ENSG00000092068	SLC7A8	8.47965	-1.03699	1.36228	-0.761218	0.446527	0.730752	0	0	0	130	10	0	2	4	24	1	0	2	0	3	90	81	21
ENSG00000092094	OSGEP	101.836	-0.411365	0.712807	-0.577105	0.563869	0.809871	26	0	0	727	99	72	310	43	761	406	88	623	496	0	257	452	149
ENSG00000092096	SLC22A17	7.3149	1.64996	1.38555	1.19084	0.233716	0.538805	1	0	0	43	31	71	2	0	1	1	2	5	0	0	0	143	13
ENSG00000092098	RNF31	64.3827	3.5684	1.38254	2.58104	0.00985022	0.102754	2	0	44	922	0	59	9	0	6	12	6	25	0	0	3	40	172
ENSG00000092108	SCFD1	116.374	-0.378607	0.957257	-0.395513	0.692465	0.877818	0	1284	4	1017	138	158	259	90	1675	580	59	272	0	0	233	681	254
ENSG00000092140	G2E3	42.1021	-1.08238	0.680218	-1.59122	0.11156	0.373564	1	0	0	355	33	22	96	30	224	176	33	103	537	1	142	122	135
ENSG00000092148	HECTD1	134	-0.365314	0.758241	-0.481791	0.629954	0.847976	45	0	1	1220	58	289	137	60	558	1561	35	271	610	0	259	640	494
ENSG00000092199	HNRNPC	2371.44	-1.74963	0.891158	-1.96332	0.0496092	0.241307	349	4	24	4320	1718	860	2856	4217	61717	2016	1131	13801	2910	1	2229	3496	2392
ENSG00000092200	RPGRIP1	1.27201	1.47447	2.7792	0.530539	0.595739	NA	0	0	0	5	0	0	19	0	0	1	0	0	0	0	74	0	18
ENSG00000092201	SUPT16H	247.137	-0.813969	0.732732	-1.11087	0.266625	0.572108	88	0	2	1672	57	145	374	220	2839	1385	150	893	788	1	541	1340	481
ENSG00000092203	TOX4	515.946	-0.965748	0.76341	-1.26505	0.205855	0.505056	1	2	31	2682	818	590	491	162	2542	1757	644	1451	1367	1	1910	2873	3328
ENSG00000092208	GEMIN2	16.1396	-0.553171	0.951313	-0.581481	0.560916	0.808879	0	0	1	175	3	16	45	12	166	110	11	46	0	0	51	75	47
ENSG00000092295	TGM1	3.26093	4.94865	2.45978	2.01183	0.0442382	0.226964	0	0	3	7	0	0	0	0	0	0	0	1	0	0	0	0	0
ENSG00000092330	TINF2	363.695	0.53589	0.802355	0.667896	0.5042	0.772266	124	1	94	1956	118	290	162	202	2013	543	158	616	766	0	1410	3183	399
ENSG00000092345	DAZL	0.520765	3.6599	3.04416	1.20227	0.22926	NA	1	0	0	0	0	0	4	0	1	0	0	0	0	0	0	0	0
ENSG00000092377	TBL1Y	0	NA	NA	NA	NA	NA	0	0	0	0	0	0	0	0	0	0	0	0	0	0	0	0	0
ENSG00000092421	SEMA6A	5.98492	2.64244	1.196	2.2094	0.0271472	0.174902	1	0	2	44	1	14	41	0	12	25	1	1	0	0	0	14	1
ENSG00000092439	TRPM7	56.6264	-0.026591	0.855159	-0.0310948	0.975194	0.991704	0	0	3	633	15	134	212	33	346	567	18	151	24	0	120	212	173
ENSG00000092445	TYRO3	3.58999	1.03268	1.63507	0.631583	0.527659	0.787428	0	2	0	7	0	0	2	0	2	9	0	7	0	0	0	6	6
ENSG00000092470	WDR76	142.682	-0.809709	1.07616	-0.752406	0.451807	0.734134	1	0	1	110	23	17	937	14	92	1627	58	705	498	0	245	242	1272
ENSG00000092529	CAPN3	1.5636	1.10526	1.96575	0.562257	0.573941	NA	0	0	0	8	0	19	0	0	1	0	0	2	0	0	26	7	2
ENSG00000092531	SNAP23	478.625	0.664511	0.639777	1.03866	0.298963	0.605671	33	16	30	2358	2232	1526	210	216	2743	137	162	601	3458	1195	1272	1383	471
ENSG00000092607	TBX15	0.252612	3.36135	3.04616	1.10347	0.269822	NA	0	0	0	1	0	0	6	0	1	0	0	0	0	0	0	0	0
ENSG00000092621	PHGDH	61.7456	-2.2865	1.37327	-1.665	0.0959122	0.345359	13	0	0	43	37	0	27	131	1173	269	2	330	0	0	0	590	190
ENSG00000092758	COL9A3	10.3064	-0.465765	1.4841	-0.313837	0.753645	0.904832	0	0	0	236	0	22	9	0	0	39	2	38	0	0	177	96	28
ENSG00000092820	EZR	596.095	-0.408821	0.567373	-0.720551	0.471186	0.749503	113	8	12	5020	112	583	1832	268	3057	1650	157	1175	2524	2527	4147	5534	1069
ENSG00000092841	MYL6	14387.1	-0.18473	0.814255	-0.226869	0.820525	0.933681	2123	1511	121	13438	40367	5565	9420	3841	31766	21366	1703	112628	19225	4553	15007	24949	9538
ENSG00000092847	AGO1	387.978	-1.12626	0.866127	-1.30035	0.193483	0.488882	12	0	48	1588	150	160	359	62	1609	987	28	166	5525	12589	5040	3198	154
ENSG00000092850	TEKT2	5.88755	-1.36427	1.74358	-0.782454	0.433948	0.72048	0	0	0	105	0	0	1	3	5	0	2	25	0	0	0	305	19
ENSG00000092853	CLSPN	34.4441	0.751932	0.939773	0.800121	0.423641	0.711999	15	4	5	18	11	8	57	21	53	338	3	97	1	0	47	108	40
ENSG00000092871	RFFL	84.9432	-1.06919	0.797087	-1.34138	0.179798	0.471171	0	6	1	625	83	39	52	21	98	124	37	113	210	5	1078	233	647
ENSG00000092929	UNC13D	352.469	0.882419	0.643681	1.37089	0.170408	0.458161	42	18	61	2934	1246	312	110	44	146	581	249	1042	1170	7	1022	1545	771
ENSG00000092931	MFSD11	43.2735	-1.01017	0.996614	-1.0136	0.310774	0.617273	0	0	1	293	25	107	45	9	168	194	46	201	0	0	279	170	307
ENSG00000092964	DPYSL2	147.484	-2.15553	0.970012	-2.22217	0.0262721	0.172218	0	0	1	370	38	127	214	65	586	230	18	180	5022	0	443	575	517
ENSG00000092969	TGFB2	1.43748	4.75864	2.45532	1.93809	0.0526118	NA	0	0	0	2	8	23	0	0	0	0	1	0	0	0	0	0	0
ENSG00000092978	GPATCH2	38.1392	0.0453104	0.737659	0.0614246	0.951021	0.982285	12	0	1	283	5	88	109	15	224	258	18	131	23	0	120	137	143
ENSG00000093000	NUP50	238.048	-1.76399	0.715934	-2.4639	0.0137436	0.121905	23	1	3	1051	106	67	1633	157	1173	996	46	262	2058	989	4104	450	138
ENSG00000093009	CDC45	18.3124	0.864545	1.27282	0.679237	0.496988	0.767924	17	0	0	32	8	0	94	9	49	126	6	66	0	0	0	78	43
ENSG00000093010	COMT	433.724	-0.241216	0.657343	-0.366955	0.713652	0.888941	80	6	17	5133	374	235	1000	364	2463	1012	290	4123	1040	1	415	2179	506
ENSG00000093072	ADA2	192.556	-2.03731	1.05096	-1.93851	0.0525606	0.248769	0	0	1	982	49	204	199	80	419	108	338	219	516	0	105	377	3159
ENSG00000093100	AC016026.1	0.0385469	2.73291	3.0591	0.893372	0.371658	NA	0	0	0	0	0	0	1	0	0	0	0	0	0	0	0	0	0
ENSG00000093134	VNN3	1.48573	-0.877566	1.38509	-0.633582	0.526353	NA	0	0	0	7	0	1	3	1	6	27	0	10	0	0	670	18	5
ENSG00000093144	ECHDC1	149.877	-0.226019	0.832437	-0.271515	0.785995	0.91945	9	0	30	1061	17	27	296	156	2182	183	87	257	411	1	337	440	248
[truncated: 56,303 more rows]

## Sheet: LCF2&P0.05
ID	genename	baseMean	log2FoldChange	lfcSE	stat	pvalue	padj	BXB015	BXB016	BXB018	BXB019	BXB004	BXB012	BXB014	BXB005	BXB006	BXB007	BXB001	BXB002	BXB008	BXB009	BXB010	BXB011	BXB013
ENSG00000188536	HBA2	291485	2.81404	1.42829	1.97022	0.0488132	0.239574	1902	118580	35	2781	659284	999555	243	23544	2492	16213	1258	40113	5024	33206	1017	19506	531770
ENSG00000172757	CFL1	75506.3	4.07936	1.1471	3.55624	0.000376194	0.0227611	258	17494	40374	18464	19661	4577	1088	7521	42900	5800	1923	68193	5571	2643	2681	5231	5485
ENSG00000196565	HBG2	64972.7	3.21902	1.49596	2.15181	0.0314124	0.190613	4969	28921	0	174	231635	65972	7	1801	637	2596	9463	9231	2316	518	470	593	239107
ENSG00000198886	MT-ND4	59887.7	2.55058	0.8792	2.90103	0.00371943	0.0675365	76169	7611	349	66180	84902	114817	24178	2617	26756	44922	954	25946	397143	109737	43627	42526	26359
ENSG00000223609	HBD	47871.8	2.53343	1.27355	1.98927	0.0466716	0.234178	24019	4149	32	450	541026	23880	171	986	483	6117	10382	33310	1862	1084	757	20808	222573
ENSG00000213934	HBG1	30724.6	5.57856	1.43153	3.89692	9.74242e-05	0.011144	548	18158	2	85	69265	7145	1	744	24	601	1559	2472	310	443	180	142	203971
ENSG00000198804	MT-CO1	23021.3	2.39262	0.94926	2.52051	0.0117185	0.112256	33233	401	76	21011	30202	91889	11854	714	5356	16049	692	6756	191048	43464	21103	14370	9800
ENSG00000156508	EEF1A1	21408.9	-2.14291	0.989759	-2.16509	0.0303811	0.186886	3816	10	17	4507	3317	8351	26616	15489	224005	14712	3502	38194	27541	11599	6041	21392	27792
ENSG00000019582	CD74	19358.9	-2.05374	0.800635	-2.56514	0.0103134	0.105361	340	50	447	82076	3111	6275	27642	17031	47499	7046	10763	40628	67286	9122	8495	55876	50621
ENSG00000211677	IGLC2	15678	-5.28565	1.21331	-4.3564	1.3222e-05	0.00402471	586	1	20	908	16	364	606	79	1118	604	42674	20909	8528	8110	5203	126182	3864
ENSG00000198786	MT-ND5	13873.5	2.07145	0.945626	2.19056	0.0284838	0.180025	13909	1725	136	25323	13397	44923	4205	293	2856	10808	208	2623	145994	34009	11437	11962	5247
ENSG00000124193	SRSF6	12158.3	-2.48178	1.10542	-2.2451	0.0247618	0.166667	1303	9	8	7291	700	1682	18490	736	24641	10064	260	696	135973	7422	41102	42422	689
ENSG00000150867	PIP4K2A	11021.9	-3.32751	1.06064	-3.13727	0.00170527	0.0468532	27	3	14	2952	8214	7414	3259	1133	6202	3672	1253	1100	391474	528324	124890	111481	2839
ENSG00000111640	GAPDH	10603.7	-2.21859	0.960917	-2.30883	0.0209533	0.151726	14	15	133	13926	21252	4056	1017	6367	52511	1239	2769	98776	13242	4988	6589	12055	17586
ENSG00000212907	MT-ND4L	9457.51	3.41681	0.878404	3.8898	0.000100328	0.0112352	3627	3934	31	9878	8735	19586	1234	662	6610	2601	324	7258	24536	7092	2049	2859	3537
ENSG00000211592	IGKC	9351.38	-3.09969	1.03333	-2.99971	0.00270234	0.0591801	1010	32	83	8794	65	2311	1155	215	4642	1716	9545	19119	5290	6066	3643	96949	2924
ENSG00000163191	S100A11	9210.37	-4.26901	0.890377	-4.79461	1.62988e-06	0.000864841	326	11	22	1953	667	795	2351	644	4483	10471	1007	56180	8417	5834	37177	10273	37673
ENSG00000119335	SET	8969	-2.50714	0.866064	-2.89486	0.00379323	0.0677378	948	54	3	4417	248	693	40036	2753	75420	138890	3437	16732	93635	55827	40811	53842	1757
ENSG00000074800	ENO1	8452.31	-2.45079	0.706006	-3.47134	0.000517875	0.0262531	150	16	205	20309	6755	2314	3076	16321	119081	7672	2549	64943	13226	1473	9236	24960	8918
ENSG00000163466	ARPC2	8354.5	-2.33236	0.689779	-3.38131	0.000721399	0.0302135	263	34	91	14660	5725	3832	6735	4221	34897	10035	2182	35209	23039	4228	26295	20189	8859
ENSG00000198840	MT-ND3	8012.17	2.36451	1.12299	2.10554	0.0352446	0.202245	13040	596	10	2457	10544	6151	1714	108	511	8292	66	2906	17270	1268	1255	1187	1749
ENSG00000143549	TPM3	7657.62	-2.30216	0.779771	-2.95235	0.00315364	0.0624624	183	14	85	12856	10292	4007	1827	4871	50936	3454	2592	26270	25318	3872	11738	17840	6264
ENSG00000198502	HLA-DRB5	7434.73	-5.14911	1.28027	-4.02188	5.77348e-05	0.0082511	173	13	18	4658	28	73	68	393	45	122	11010	3622	530	3320	17	2040	96928
ENSG00000196126	HLA-DRB1	7181.03	-4.15366	1.16483	-3.5659	0.000362611	0.0225241	64	4	72	9986	130	519	1517	3068	1805	384	22151	30868	1078	1	361	2188	107817
ENSG00000070831	CDC42	6744.02	-3.36972	0.903256	-3.73063	0.000191	0.0154458	117	35	13	3145	2002	1267	7599	519	7665	18008	349	5329	142043	53698	137568	53615	747
ENSG00000135046	ANXA1	6633.78	-2.54795	1.04219	-2.4448	0.0144933	0.124393	120	2	65	22905	303	577	9621	7588	254888	7711	1033	52744	1554	3	4442	12520	4974
ENSG00000112308	C6orf62	6482.53	-2.96038	0.97543	-3.03494	0.00240581	0.0563222	1	509	2	5440	1670	1137	2665	2235	59951	1576	1478	3950	124955	61001	89678	55388	1172
ENSG00000111669	TPI1	6336.91	-2.50871	0.834987	-3.00449	0.00266023	0.0585623	754	6	83	5066	3480	1657	1903	3546	45865	5302	1652	24914	9388	3667	3909	11609	3810
ENSG00000063177	RPL18	6126.99	3.77765	1.00896	3.74412	0.000181027	0.0152005	1317	3273	20	6317	486	1142	4731	505	4844	7650	338	6132	1305	3	287	2112	3813
ENSG00000116489	CAPZA1	5979.14	-3.13917	0.972638	-3.22748	0.00124887	0.0403295	393	0	7	3159	496	894	22198	1529	27214	3788	982	5945	100775	42911	126628	32137	1442
ENSG00000085733	CTTN	5457.69	-4.42626	1.31981	-3.3537	0.000797401	0.0314746	2	8	41	194	4284	1430	20	94	94	350	83	160	311581	121832	17561	25153	56
ENSG00000213639	PPP1CB	5303.82	-2.94495	0.900424	-3.27062	0.00107311	0.0372957	254	14	6	3467	819	1070	27977	932	25875	6288	623	1049	102799	166834	97169	40358	927
ENSG00000187446	CHP1	5202.35	-2.86334	0.78839	-3.63189	0.000281357	0.0193317	60	1	44	4102	2259	743	6789	761	12196	5988	1886	12648	47470	116153	85133	46392	26734
ENSG00000113140	SPARC	4806.94	3.60048	0.92126	3.90821	9.29823e-05	0.0109323	69	249	286	3367	72291	12346	562	421	1059	308	256	2373	15992	39	1244	3672	798
ENSG00000005961	ITGA2B	4667.87	2.92756	0.937676	3.12214	0.0017954	0.0484749	1744	121	214	2069	58387	10299	100	238	309	1242	1136	4635	18814	42	1954	6519	628
ENSG00000231925	TAPBP	4414.89	-2.60512	0.925658	-2.81435	0.00488764	0.0763687	45	2	174	10207	1687	1771	635	381	4814	2226	2352	6246	2191	2411	4957	9919	34073
ENSG00000044574	HSPA5	4214.66	-2.98956	0.911438	-3.28004	0.00103791	0.0365152	625	2	13	2947	169	279	1572	5603	117087	1255	859	4765	7785	740	13673	28532	1223
ENSG00000136167	LCP1	4134.61	-3.10027	0.816145	-3.79868	0.000145472	0.0137024	10	6	98	4641	285	2011	1634	6728	134310	4298	2422	12288	5913	8050	8595	6453	5195
ENSG00000204420	MPIG6B	4121.95	2.68832	0.976787	2.7522	0.00591955	0.081314	177	144	191	2272	55468	13046	28	189	310	381	563	4139	18303	70	4539	5499	2810
ENSG00000129534	MIS18BP1	3923.58	5.01205	1.21796	4.11513	3.86961e-05	0.00675267	0	2323	296	4847	59	282	265	146	3099	1595	144	825	925	0	348	693	563
ENSG00000103769	RAB11A	3907.12	3.01241	0.867861	3.47108	0.000518377	0.0262531	117	1704	73	4048	11562	4404	511	794	6533	553	442	6199	3644	27	1564	1697	3392
ENSG00000088832	FKBP1A	3458.57	-2.06846	0.908754	-2.27615	0.0228368	0.158712	45	7	17	3150	7772	1762	585	2297	15839	1139	555	13784	9866	1932	4447	6452	1471
ENSG00000130741	EIF2S3	3375.56	-2.02644	0.81708	-2.48011	0.0131344	0.118309	606	1	12	3883	379	425	27900	466	24529	3514	1192	6585	50508	18222	26414	23279	15596
ENSG00000203396	AL512646.1	3252.76	5.12349	1.57863	3.24552	0.00117234	0.0395827	360	1109	1299	213	16	6	20	1	11	121	0	23	22	136	19	5	16
ENSG00000185905	C16orf54	3174.63	-3.24263	0.970201	-3.34222	0.000831099	0.0324187	168	4	6	5237	7	352	9102	88	4353	7187	609	3833	14038	19618	97427	18118	3903
ENSG00000211895	IGHA1	3166.38	-2.34042	0.994874	-2.35248	0.0186488	0.142273	513	18	68	4309	59	1276	377	77	612	1448	44797	15991	3474	1752	1657	56000	2104
ENSG00000137076	TLN1	3141.34	2.50424	0.844887	2.96399	0.00303679	0.0618611	70	835	650	5746	8312	3983	474	84	459	5280	202	1925	13511	5491	3450	5483	1023
ENSG00000132965	ALOX5AP	3074.65	-4.59286	1.05724	-4.34421	1.39777e-05	0.00402471	39	2	32	354	54	157	639	228	2849	2077	28	18341	1197	2360	15127	2091	541
ENSG00000116209	TMEM59	3051.15	-2.86379	1.03169	-2.77582	0.0055063	0.0791017	0	10	16	3973	1972	655	2401	2103	26235	949	484	9699	775	1943	2302	4873	666
ENSG00000198830	HMGN2	3008.29	-2.18859	0.959073	-2.28199	0.0224902	0.15765	123	0	0	1793	1313	491	6889	5229	53780	2354	770	18952	9162	6568	7066	8479	9611
ENSG00000138814	PPP3CA	3008.01	-3.1132	0.994662	-3.1299	0.00174863	0.0476007	138	0	2	3294	40	216	36135	396	4737	23165	557	7146	33148	44363	60120	15556	440
ENSG00000206177	HBM	2992.32	3.66823	1.30424	2.81254	0.00491519	0.0766151	353	941	0	61	26726	1573	39	226	21	1410	2	84	1227	186	76	4606	252
ENSG00000168653	NDUFS5	2823.47	3.93053	1.08402	3.62589	0.000287969	0.0194855	989	1425	0	622	1017	300	2572	290	4049	2290	133	3079	623	2	196	1035	355
ENSG00000197756	RPL37A	2786.03	2.66755	1.02428	2.60432	0.00920565	0.0992271	4749	1	14	4814	250	770	12938	454	4162	5482	282	6565	1674	4	319	1127	3519
ENSG00000154146	NRGN	2739.42	2.6067	1.11676	2.33416	0.0195873	0.146402	37	1079	97	2821	3030	9204	62	13	11	1287	31	837	10052	267	965	4177	656
ENSG00000150459	SAP18	2670.15	2.07894	0.979451	2.12256	0.0337912	0.197479	34	1127	18	3471	1247	613	5697	1257	15136	1183	339	5488	3339	1	1749	4388	691
ENSG00000163563	MNDA	2655.54	-3.50728	0.916041	-3.82874	0.000128802	0.0128082	29	12	64	482	118	242	1044	687	8992	1832	89	18295	3054	1669	12803	3618	1074
ENSG00000182749	PAQR7	2546.2	-3.61515	1.19506	-3.02509	0.00248559	0.0570559	38	0	0	876	184	92	2712	11	158	9277	247	1266	11411	1763	5538	3388	8847
ENSG00000127920	GNG11	2493.68	3.00843	1.03492	2.90693	0.00365	0.0665166	15	11	186	618	37550	7254	240	285	226	213	171	1218	12040	3204	707	3545	364
ENSG00000085265	FCN1	2465.89	-2.80246	1.09935	-2.5492	0.010797	0.107306	1	44	116	74	366	523	33	975	994	6906	1745	72082	1815	2	1274	5030	11334
ENSG00000143376	SNX27	2450.34	-5.97458	1.12441	-5.31352	1.07527e-07	0.000118839	0	0	1	1987	40	71	108	111	1040	695	163	1243	12302	1220	46523	3295	1500
ENSG00000105193	RPS16	2438.25	2.22441	0.861275	2.58269	0.00980329	0.102644	1579	639	35	3755	203	1135	6682	748	5938	3372	339	7762	2372	2	642	2625	2659
ENSG00000088986	DYNLL1	2426.9	2.4845	0.893568	2.78042	0.00542882	0.078464	156	1026	14	1689	4970	1902	1810	845	8758	1537	312	6120	1343	6	482	2601	1018
ENSG00000161911	TREML1	2345.12	3.29465	1.04569	3.15069	0.00162884	0.0461293	6	21	367	892	36005	2341	18	294	546	271	211	2312	4889	28	1031	5294	92
ENSG00000121691	CAT	2238.17	-2.1929	0.880028	-2.49186	0.0127077	0.116824	186	0	14	3264	3223	823	493	1143	71707	8907	808	6800	6630	5	6972	16890	1116
ENSG00000145495	2020-03-06	2190	-2.00109	0.726232	-2.75545	0.00586117	0.081314	8	14	79	6283	1664	851	1614	393	4442	1327	1167	3765	26720	50048	30563	13110	9310
ENSG00000150681	RGS18	2161.17	2.42321	0.82866	2.92425	0.00345288	0.0648266	56	125	169	1461	20665	10437	275	664	1631	582	425	1295	8293	8926	1640	2327	437
ENSG00000111644	ACRBP	2104.98	3.78552	1.03691	3.65077	0.00026146	0.018764	130	5	95	587	37850	3612	31	145	408	230	88	498	5767	34	293	2228	129
ENSG00000167552	TUBA1A	2088.05	-2.32342	0.921649	-2.52094	0.0117041	0.112221	62	4	5	7181	2732	314	915	1845	42722	3363	1399	26196	2223	0	1701	4231	7338
ENSG00000243317	STMP1	2055.68	2.78429	0.788346	3.53181	0.000412726	0.0235937	374	689	37	3187	8911	2301	835	632	4627	1179	200	1673	191	37	534	2140	2392
ENSG00000211679	IGLC3	2010.47	-4.24073	1.10046	-3.85359	0.000116397	0.0122403	83	0	9	308	11	398	342	21	600	357	9474	5454	441	274	1811	17353	1842
ENSG00000079332	SAR1A	1833.82	-2.6881	0.892307	-3.01253	0.00259081	0.0576517	145	3	18	1751	141	366	11494	208	2265	2767	176	1704	27284	16882	44333	9158	466
ENSG00000125356	NDUFA1	1818.56	2.49106	0.894901	2.78362	0.0053756	0.0784467	1076	553	1	1079	981	596	4937	375	3820	1755	299	5223	2778	4	1223	1884	461
ENSG00000147872	PLIN2	1755.84	-2.2337	0.842059	-2.65266	0.00798595	0.0923229	92	1	54	8906	394	257	925	664	16094	672	859	6067	515	849	2181	4181	4291
ENSG00000042493	CAPG	1657.56	-3.53196	0.946166	-3.73291	0.000189277	0.0154458	19	0	35	228	56	119	1083	838	10694	9868	844	28979	3950	0	6140	20179	3173
ENSG00000187699	C2orf88	1642.73	3.7082	1.09508	3.38623	0.000708611	0.0301329	150	790	36	265	2790	2911	7	34	62	141	58	318	5281	41	84	1949	101
ENSG00000168092	PAFAH1B2	1552.08	-3.37169	0.883954	-3.81433	0.000136552	0.0132383	18	0	3	2979	90	87	1042	256	12704	2368	370	1260	11887	7439	33339	15498	2038
ENSG00000086506	HBQ1	1470.39	3.69272	1.22607	3.01183	0.00259678	0.0576695	413	429	0	10	12682	439	7	7	14	609	81	494	1181	6776	78	978	2199
ENSG00000224259	LINC01133	1456.2	11.3568	1.77073	6.41364	1.42089e-10	2.35556e-07	424	897	0	3	10	0	6	0	0	13	0	12	0	0	1	2	8
ENSG00000181467	RAP2B	1431.48	-2.30457	0.948956	-2.42853	0.01516	0.127336	165	0	27	1840	336	513	2292	78	1350	3529	103	588	41519	29978	18040	9654	489
ENSG00000173660	UQCRH	1417.75	2.08693	0.78446	2.66034	0.00780622	0.0913278	485	418	6	1006	3320	1245	1982	427	2436	867	258	6137	2652	17	521	2055	741
ENSG00000146830	GIGYF1	1416	-3.88656	1.06955	-3.63382	0.000279258	0.0192897	18	2	13	1180	4	298	484	18	319	51653	59	315	5789	5866	9308	7328	247
ENSG00000189241	TSPYL1	1411.76	-2.64358	0.697718	-3.78889	0.000151321	0.0139366	25	3	4	1497	649	285	3542	637	4783	2070	362	3138	19247	5752	15457	20495	3418
ENSG00000158856	DMTN	1396.49	2.88187	1.00309	2.87298	0.00406621	0.0694944	17	118	17	886	17969	5024	22	84	43	261	125	671	2251	2628	299	4073	2380
ENSG00000117592	PRDX6	1337.17	2.44031	0.628139	3.88499	0.000102336	0.0112352	272	170	117	2402	10278	2402	1001	411	3257	851	224	1819	2358	25	270	1464	1002
ENSG00000197061	HIST1H4C	1333.47	-3.5513	1.01153	-3.51083	0.000446712	0.0245068	33	0	1	584	215	209	1011	906	9478	4181	433	42377	556	1	616	5746	795
ENSG00000106144	CASP2	1292.52	-2.25257	0.768807	-2.92996	0.0033901	0.0645248	35	0	15	4376	273	390	3360	66	2894	8086	677	1537	15926	5967	10930	7102	7714
ENSG00000124469	CEACAM8	1289.76	-3.26776	1.3532	-2.41483	0.0157424	0.130095	9	45	0	110	256	0	214	65	202	818	5	15324	4122	0	30805	1029	6940
ENSG00000162819	BROX	1234.48	-3.10084	0.92725	-3.34413	0.000825416	0.0323922	2	0	5	1602	316	427	2620	112	2128	441	309	870	26819	38770	19023	9162	4078
ENSG00000102580	DNAJC3	1224.42	-3.99257	1.02657	-3.88925	0.000100556	0.0112352	0	1	0	1241	45	131	2124	234	4016	1475	197	1190	3404	5258	37477	11138	1568
ENSG00000152520	PAN3	1199.01	-3.21339	0.95597	-3.36139	0.0007755	0.0309789	3	1	4	3296	53	139	2346	319	9952	437	180	222	24867	19854	18494	10493	319
ENSG00000128272	ATF4	1172.21	2.79974	0.583263	4.80013	1.5856e-06	0.000864841	625	188	81	3837	4545	826	3533	169	1735	1498	79	1773	2807	6	535	1034	567
ENSG00000072135	PTPN18	1169.25	2.88354	0.797777	3.61446	0.00030097	0.0198784	14	23	378	5907	9174	2144	414	50	244	1268	63	568	3625	28	569	2128	911
ENSG00000109133	TMEM33	1167.77	-2.84797	0.958432	-2.97149	0.00296358	0.0613362	31	87	0	875	22	137	1114	172	2834	404	297	979	4776	9061	32957	7847	2555
ENSG00000148908	RGS10	1152.59	2.66293	0.871609	3.05519	0.00224916	0.0544329	98	328	25	2231	6789	2240	131	249	121	104	113	1118	4666	2283	186	1556	818
ENSG00000211666	IGLV2-14	1135.12	-5.46933	1.29066	-4.23762	2.25904e-05	0.00499338	0	0	9	48	1	135	63	1	99	126	4790	4115	2538	2	932	28218	797
ENSG00000162496	DHRS3	1111.03	-2.68298	1.17393	-2.28546	0.022286	0.157211	3	34	14	339	142	363	541	26	148	3	250	48	24606	575	2623	1235	129
ENSG00000100351	GRAP2	1102.29	3.09187	0.96861	3.19206	0.0014126	0.0435583	3	95	207	546	11352	2413	47	59	192	137	76	333	4755	22	394	2233	270
ENSG00000101236	RNF24	1096.3	-2.32799	0.68209	-3.41303	0.000642455	0.0288477	41	0	11	3081	1604	398	287	330	3902	4885	802	5808	11775	8303	13113	3329	1277
ENSG00000119632	IFI27L2	1054.33	4.33192	1.00107	4.32731	1.50944e-05	0.00408482	141	424	3	665	7252	56	28	24	116	209	60	1133	817	3	138	681	266
ENSG00000196684	HSH2D	1052.97	-2.42702	1.08861	-2.22947	0.0257828	0.170369	31	2	53	4029	17	19	446	342	3699	2777	2518	4972	96	0	143	1688	12489
ENSG00000116017	ARID3A	1046.16	-4.65395	1.16924	-3.98031	6.88257e-05	0.00942968	8	2	2	2310	7	5	129	4	9	1525	28	325	6956	10852	37516	4734	1477
ENSG00000147010	SH3KBP1	1041.59	-2.10891	1.01755	-2.07253	0.0382159	0.21083	0	152	53	3086	77	334	340	56	653	1667	48	407	38575	7697	6023	8582	635
ENSG00000183741	CBX6	1035.59	-3.08472	0.891018	-3.46202	0.000536138	0.0262962	38	102	6	498	47	282	138	94	1982	2213	51	604	29825	12179	11782	12336	272
ENSG00000164405	UQCRQ	1033.27	3.15189	0.933001	3.37823	0.000729542	0.0302135	1271	185	0	1169	112	193	3878	74	2409	856	115	679	505	4148	186	1406	271
ENSG00000228253	MT-ATP8	1025.17	2.90842	0.905864	3.21065	0.00132433	0.0416598	679	1357	438	2963	1003	1044	108	23	209	308	19	569	5230	9707	456	358	290
ENSG00000205352	PRR13	1013.71	-2.1044	0.64179	-3.27896	0.00104192	0.0365152	92	1	4	2085	264	438	1444	1224	12713	1805	344	7738	4722	5041	5354	5930	1277
ENSG00000169223	LMAN2	991.525	-2.3095	0.626759	-3.68484	0.00022885	0.0173542	47	0	36	3362	315	309	370	898	8669	1752	534	2876	4156	4983	9342	14405	1002
ENSG00000172236	TPSAB1	988.291	-3.9526	1.41722	-2.78897	0.00528758	0.0778289	0	2	0	2244	0	6	540	752	32	22	15	1117	304	1	2686	9774	24867
ENSG00000152061	RABGAP1L	982.124	3.25536	0.80424	4.04775	5.17128e-05	0.00775228	87	3	438	1196	6874	1084	247	82	592	572	104	271	1459	16	864	777	674
ENSG00000088826	SMOX	972.127	3.94227	0.962967	4.09388	4.24219e-05	0.00696307	7	322	55	527	7188	1255	22	48	172	91	53	230	2267	8	99	1144	231
ENSG00000166947	EPB42	970.328	3.27297	1.21125	2.70216	0.00688914	0.0860649	24	208	1	46	10796	1866	12	69	17	29	8	67	598	1	307	5769	1285
ENSG00000172232	AZU1	944.693	-4.06764	1.3497	-3.01374	0.00258049	0.0574991	0	0	3	1087	38	0	614	9	48	10858	9	29168	320	2	988	2891	4044
ENSG00000132383	RPA1	937.06	2.58886	0.826721	3.13148	0.00173929	0.0474742	19	348	9	1405	3883	974	516	260	2177	366	144	205	1921	12	864	2246	272
ENSG00000213965	NUDT19	917.569	-3.44233	0.970306	-3.54767	0.000388654	0.0231512	10	3	0	565	196	207	1334	65	485	54	263	1485	8515	28830	24763	3588	3202
ENSG00000165672	PRDX3	908.277	-2.42287	0.896505	-2.70257	0.00688061	0.0860649	15	0	10	3585	103	328	1061	1332	14234	49	293	9155	3400	2	4598	4373	1904
ENSG00000145287	PLAC8	905.13	-2.23271	0.910079	-2.45331	0.0141547	0.122921	29	2	11	3004	154	240	1319	1303	4041	1599	1005	16874	1488	1	115	439	2595
ENSG00000232035	AL135790.1	893.905	30	2.9026	10.3356	4.86551e-25	8.06604e-21	4	347	365	9	1	0	0	0	0	0	0	0	0	0	0	0	0
ENSG00000196415	PRTN3	876.745	-5.3703	1.27352	-4.21689	2.47694e-05	0.00501555	0	0	2	249	21	0	236	1840	113	256	3	19904	227	2	7528	2026	3069
ENSG00000159147	DONSON	875.212	7.73379	1.57779	4.90166	9.50311e-07	0.000716103	51902	0	0	69	0	20	22513	2	19	59	0	127	32	0	2	47	27
ENSG00000086548	CEACAM6	874.06	-4.37892	1.46065	-2.99792	0.00271828	0.0592163	0	1	18	87	116	0	74	79	110	135	2	24788	1	0	14897	1491	1867
ENSG00000130309	COLGALT1	864.063	-3.34351	0.946296	-3.53326	0.000410468	0.0235937	3	0	2	1914	16	164	1408	118	645	2795	109	1517	4485	4212	23439	5378	2159
ENSG00000125995	ROMO1	862.336	2.99994	1.04051	2.88313	0.00393744	0.068494	1480	69	1	781	174	129	2297	120	1368	1901	84	1593	24	0	246	985	218
ENSG00000197582	GPX1P1	859.214	3.1495	1.1631	2.70784	0.00677227	0.0860649	2	26	0	181	14565	2028	41	155	490	34	130	991	285	2	69	501	1658
ENSG00000189266	PNRC2	852.424	-3.51966	1.02737	-3.42589	0.000612783	0.0283922	1	0	0	750	226	361	438	650	13789	572	161	502	1377	483	581	1148	465
ENSG00000218739	CEBPZOS	842.186	-4.93312	1.13493	-4.34661	1.38257e-05	0.00402471	2	0	0	432	37	65	245	52	789	674	445	4000	232	652	66	96	2027
ENSG00000150779	TIMM8B	841.21	2.32233	1.03761	2.23814	0.0252118	0.168397	1320	0	3	309	250	41	4412	157	1268	1403	106	1718	1074	2	1475	2372	196
ENSG00000127922	SEM1	838.395	2.61549	0.92419	2.83003	0.00465434	0.0744066	786	61	5	1215	54	191	7482	110	2692	1724	119	1072	533	0	531	1431	275
ENSG00000143995	MEIS1	814.872	-3.37752	1.03671	-3.25792	0.00112231	0.0385211	4	1	1	27	1017	326	137	574	10666	2996	7	253	24263	33542	376	9253	78
ENSG00000100100	PIK3IP1	809.692	2.35566	0.955871	2.46441	0.0137239	0.121796	2	229	156	10915	313	627	166	243	4519	280	112	309	588	0	1619	1030	278
ENSG00000129355	CDKN2D	797.324	3.00402	0.858006	3.50116	0.000463231	0.0248526	98	353	17	457	1093	1235	262	26	91	959	16	872	1298	22	828	1374	326
ENSG00000171858	RPS21	795.511	2.51961	0.898197	2.80518	0.00502879	0.0769922	997	102	2	1995	69	381	2584	130	975	2463	92	1572	613	3	74	378	953
ENSG00000100448	CTSG	790.902	-4.10412	1.45291	-2.82476	0.00473155	0.0748976	0	0	0	1	73	0	700	2296	10481	10030	12	133457	914	0	154	9197	509
ENSG00000079805	DNM2	779.692	3.33483	0.946978	3.52155	0.000429031	0.0241101	4	381	57	4294	191	493	111	22	199	976	19	456	936	1	994	1001	585
ENSG00000170275	CRTAP	765.485	2.16734	0.866774	2.50046	0.0124031	0.115369	41	303	5	3598	1569	369	267	82	587	715	516	1739	863	9	128	667	10253
ENSG00000068697	LAPTM4A	764.127	-2.23268	0.766029	-2.91462	0.00356126	0.0661126	20	4	16	3364	78	151	823	1163	22706	452	316	1629	1021	9562	1927	4234	669
ENSG00000165650	PDZD8	748.801	-3.24292	1.17885	-2.75091	0.00594292	0.081314	0	0	10	1791	40	30	4122	17	1140	994	56	1769	3	10672	21856	11264	1002
ENSG00000205937	RNPS1	739.063	-2.00294	0.708326	-2.82771	0.00468819	0.0747316	129	6	0	2617	333	276	208	1072	13199	708	435	3609	3243	5035	1310	4675	1024
ENSG00000106682	EIF4H	732.503	-2.01244	0.718359	-2.80144	0.00508756	0.0769922	40	3	11	2154	254	599	628	883	18788	247	425	627	1030	8652	3004	6243	816
ENSG00000177683	THAP5	723.686	-3.04521	0.966715	-3.15006	0.00163235	0.0461293	21	0	0	542	145	140	2728	19	595	487	343	480	8659	16758	13950	4537	3697
ENSG00000147162	OGT	722.154	2.30153	0.860116	2.67584	0.00745428	0.0891383	89	36	390	2186	61	211	880	105	2111	2034	78	266	1817	1	1093	1145	199
ENSG00000074319	TSG101	718.485	-2.13461	0.977209	-2.1844	0.0289331	0.181893	0	0	3	1949	993	330	591	112	3468	354	166	1027	3497	385	2812	3603	395
ENSG00000163751	CPA3	716.068	-3.39531	1.35138	-2.51248	0.0119885	0.113867	0	0	9	2628	5	85	251	766	30679	518	21	1013	1	0	16	1999	4531
ENSG00000108839	ALOX12	713.945	4.9676	1.07425	4.62425	3.75964e-06	0.00168452	3	334	65	209	2659	281	27	8	18	43	7	38	685	7	96	823	11
ENSG00000086730	LAT2	712.733	-2.94395	1.01716	-2.89429	0.00380016	0.0677378	14	0	22	245	144	155	436	1180	8921	857	1386	2247	5	0	1357	6281	1876
ENSG00000151893	CACUL1	710.773	-2.08948	0.815513	-2.56217	0.010402	0.105523	25	10	21	2013	26	314	1282	213	3523	1340	90	217	6209	8027	16276	3380	366
ENSG00000032219	ARID4A	710.427	2.38398	1.05245	2.26516	0.0235027	0.16112	0	352	2389	1807	39	121	263	132	1846	2079	38	323	1250	5442	964	633	95
ENSG00000156030	ELMSAN1	709.123	-2.11978	0.78233	-2.70958	0.00673687	0.0860649	8	20	5	2436	23	196	2213	66	2972	803	172	2061	9890	18529	10474	2311	2580
ENSG00000078304	PPP2R5C	701.019	-2.08349	0.756148	-2.7554	0.00586211	0.081314	2	8	11	1863	160	546	790	302	3068	1576	164	553	6804	11551	13882	3038	779
ENSG00000243466	IGKV1-5	692.552	-5.13049	1.36889	-3.74792	0.000178307	0.015095	0	3	2	163	0	130	19	1	183	3	2973	2334	1	179	211	4005	606
ENSG00000153561	RMND5A	690.889	-2.22686	0.813177	-2.73847	0.00617266	0.0825183	64	2	8	999	449	418	282	272	6542	421	59	161	14536	3367	9225	2337	494
ENSG00000132780	NASP	690.237	2.37806	0.974149	2.44116	0.01464	0.125298	63	312	0	2103	49	58	1157	166	1679	1744	89	743	733	4	684	429	546
ENSG00000178057	NDUFAF3	677.568	2.37444	0.74103	3.20424	0.0013542	0.0422786	291	5	8	2090	7964	981	488	170	679	571	147	746	1752	6	446	2104	348
ENSG00000146859	TMEM140	675.807	3.20294	0.987166	3.24458	0.00117624	0.0396146	2	6	92	1622	10150	858	14	77	214	55	84	161	250	13	1232	1734	131
ENSG00000139697	SBNO1	673.709	-2.85234	0.743016	-3.83887	0.000123602	0.0124943	31	0	2	2287	121	190	346	255	5626	1975	94	728	7686	6895	10057	7705	594
ENSG00000229754	CXCR2P1	668.507	3.33508	1.00316	3.32458	0.000885523	0.0335932	5	15	93	308	9260	1670	4	41	93	106	51	114	1542	27	191	491	366
ENSG00000163961	RNF168	658.812	-3.78066	0.930322	-4.06383	4.82749e-05	0.00747944	0	0	0	1013	35	240	284	162	1859	484	209	1106	10967	9538	10723	5864	2169
ENSG00000204642	HLA-F	654.484	-2.01328	0.943516	-2.13381	0.0328586	0.194895	23	1	19	1102	5932	454	110	26	342	205	1444	6855	488	2247	305	441	6428
ENSG00000169919	GUSB	653.273	2.49896	0.834969	2.99288	0.00276362	0.0599677	109	241	71	3314	151	248	379	64	783	432	135	536	338	0	1433	2100	709
ENSG00000197249	SERPINA1	646.566	-2.61475	0.772741	-3.38373	0.000715079	0.0302135	7	8	252	569	101	159	123	186	899	1134	744	10368	313	4470	6416	1575	1584
ENSG00000256269	HMBS	637.342	3.1012	0.958846	3.23431	0.00121938	0.0400159	39	155	0	524	6814	299	77	91	613	223	78	158	521	8	105	2275	453
ENSG00000147416	ATP6V1B2	633.832	-2.39943	0.731712	-3.27921	0.001041	0.0365152	3	3	2	2599	379	333	372	227	11512	657	204	2493	1622	4871	8524	5154	578
ENSG00000117394	SLC2A1	625.887	2.9163	1.07809	2.70506	0.00682925	0.0860649	128	176	3	282	4182	956	105	84	583	174	54	264	1905	0	0	1432	836
ENSG00000107798	LIPA	624.297	2.22011	0.933814	2.37747	0.017432	0.139003	97	224	4	1723	1439	688	281	389	1900	121	227	253	4	9	280	683	534
ENSG00000112977	DAP	623.763	2.19294	0.864171	2.53762	0.0111608	0.10903	5	20	5	2585	7653	2248	50	175	942	111	163	599	1995	15	508	1266	472
ENSG00000170271	FAXDC2	621.608	2.74326	0.963355	2.84761	0.00440492	0.0724452	4	19	145	420	5766	1992	7	32	184	65	55	205	1903	15	270	1615	965
ENSG00000119231	SENP5	621.21	-2.42639	0.850062	-2.85437	0.00431227	0.0716322	54	0	0	1001	161	155	1233	69	775	925	304	699	8260	6623	7396	5364	3739
ENSG00000160551	TAOK1	612.541	3.92623	1.01899	3.85304	0.000116659	0.0122403	111	287	81	647	98	102	106	28	254	1507	14	144	4	2	343	206	72
ENSG00000211660	IGLV2-23	607.731	-4.13587	1.21899	-3.39285	0.000691695	0.0299904	54	0	1	103	0	18	99	2	44	37	1391	1684	3410	6640	3525	20075	200
ENSG00000111885	MAN1A1	598.305	4.26311	1.07765	3.95594	7.62331e-05	0.00957418	12	4769	471	2991	223	128	206	180	96	66	10	103	18	0	425	168	99
ENSG00000004455	AK2	593.496	-2.68273	0.783624	-3.42349	0.000618219	0.0285403	10	0	0	1935	66	173	685	484	14806	1436	255	2062	2173	1174	1345	6124	1156
ENSG00000173757	STAT5B	592.724	3.8857	0.938896	4.13859	3.4945e-05	0.00643687	960	61	49	2564	79	238	698	49	280	362	23	261	1	0	460	446	493
ENSG00000138772	ANXA3	588.83	-2.75504	1.07553	-2.56157	0.0104199	0.105523	76	0	1	55	103	2074	62	67	180	106	17	9410	4161	5548	11799	1230	319
ENSG00000174175	SELP	583.883	2.64113	0.939531	2.81112	0.00493692	0.0767059	59	3	94	252	6904	1360	16	97	227	209	132	193	2196	3	781	1461	60
ENSG00000104903	LYL1	582.15	3.24236	1.12179	2.89034	0.00384823	0.0680853	161	241	0	2903	363	1050	421	5	3	1018	9	78	81	11	31	135	1527
ENSG00000109854	HTATIP2	581.452	2.98641	0.944868	3.16066	0.00157412	0.0456804	1	283	19	1082	957	161	140	45	253	94	70	485	1039	2	814	1535	315
ENSG00000051108	HERPUD1	581.016	-2.47566	0.829954	-2.98289	0.00285541	0.0606475	62	1	13	993	80	188	221	175	13834	704	191	671	5193	0	5367	5287	638
ENSG00000281344	HELLPAR	579.48	7.69779	1.35209	5.69325	1.24643e-08	1.47595e-05	4	42	477	21	3	0	156	0	5	18	7	65	5	1	1	12	18
ENSG00000147394	ZNF185	568.418	2.16206	0.868059	2.49069	0.0127497	0.117034	24	16	106	1112	5121	1251	259	129	104	52	204	151	3621	3	611	1144	298
ENSG00000082153	BZW1	563.545	-2.55273	0.735848	-3.4691	0.000522199	0.0262531	18	0	6	848	146	264	1299	584	18381	1234	181	1000	1518	3420	2033	2030	651
ENSG00000267519	AC020916.1	561.749	-4.08119	0.965763	-4.22587	2.38016e-05	0.00501555	4	0	0	1005	55	58	174	18	324	1758	74	1845	547	345	2687	1049	2439
ENSG00000088726	TMEM40	557.261	2.54995	1.08058	2.3598	0.0182846	0.141813	2	5	30	123	7730	1948	6	23	59	246	55	174	3320	17	260	1797	59
ENSG00000170006	TMEM154	556.079	-3.09691	0.911393	-3.39799	0.000678825	0.0296928	28	1	52	734	15	199	62	47	546	933	77	865	767	8432	17701	1371	1965
ENSG00000112419	PHACTR2	548.406	-2.65937	0.9563	-2.7809	0.0054209	0.0784467	48	0	3	402	80	182	2212	119	1174	651	23	107	8555	6929	12010	4761	130
ENSG00000185559	DLK1	546.223	-9.6028	2.81797	-3.4077	0.000655132	0.0291203	0	0	0	3	9	0	0	10	0	0	0	6132	0	2081	2	8	16150
ENSG00000002587	HS3ST1	542.924	9.20576	1.56986	5.86405	4.51705e-09	6.2403e-06	0	295	101	71	1	0	122	0	8	0	0	3	41	0	1	13	10
ENSG00000140678	ITGAX	533.97	-2.815	0.908929	-3.09705	0.00195455	0.0507512	0	2	5	438	71	327	503	31	76	4685	157	1269	3332	2541	9799	1750	2313
ENSG00000165264	NDUFB6	532.502	2.11246	0.734635	2.87552	0.00403362	0.0690634	394	78	7	920	130	265	3011	113	1399	281	117	939	1365	3325	202	840	274
ENSG00000170348	TMED10	532.322	-2.1167	0.795304	-2.6615	0.00777929	0.0911413	5	0	8	2598	435	244	337	552	8480	1066	378	2101	341	1	1538	4291	3240
ENSG00000112137	PHACTR1	529.391	-2.35117	0.854599	-2.7512	0.0059378	0.081314	6	7	28	947	12	128	251	168	2706	676	58	494	15110	7175	5677	1596	314
ENSG00000184014	DENND5A	525.679	3.59461	1.17655	3.05521	0.00224904	0.0544329	0	266	58	1057	23	82	236	23	651	585	49	303	1	0	688	428	69
ENSG00000132842	AP3B1	520.817	3.20289	0.976978	3.27836	0.00104412	0.0365152	185	245	9	1222	20	171	62	56	1118	970	53	120	29	1	297	385	330
ENSG00000229988	HBBP1	519.32	3.64403	1.62805	2.23828	0.0252027	0.168397	873	7	0	0	3220	280	0	2	10	0	58	59	1063	0	1	1089	612
ENSG00000094916	CBX5	517.477	-2.01558	0.811081	-2.48506	0.0129529	0.117856	362	0	0	2062	23	100	542	162	1278	945	295	2163	4808	8126	4467	3478	2835
ENSG00000076242	MLH1	511.915	4.14786	1.22301	3.39151	0.000695089	0.0299904	130	276	0	670	29	28	487	91	692	78	36	74	0	0	111	410	120
ENSG00000122068	FYTTD1	510.504	-3.07233	0.91027	-3.37518	0.000737672	0.0302701	1	7	0	1669	95	193	72	286	5074	1138	107	743	1282	304	362	807	211
ENSG00000211949	IGHV3-23	495.048	-4.48188	1.4096	-3.17954	0.00147508	0.0445142	0	0	7	442	19	78	3	1	64	2	3833	1879	1	444	68	1025	680
ENSG00000217128	FNIP1	494.651	-3.13503	0.931061	-3.36716	0.000759465	0.0307176	0	1	5	1098	24	71	1834	24	702	1402	87	840	2463	5311	13656	2194	1367
ENSG00000139433	GLTP	492.988	-2.74382	0.931201	-2.94654	0.00321356	0.0631712	6	0	22	330	173	84	214	55	548	536	216	2065	5782	0	6301	1323	4707
ENSG00000128335	APOL2	487.615	-2.16312	0.791968	-2.73132	0.0063081	0.0828708	22	0	10	1070	67	149	7093	29	347	3598	169	370	7121	9852	3932	4955	1905
ENSG00000198805	PNP	485.828	2.43322	0.980682	2.48115	0.013096	0.118245	0	140	47	388	2564	357	136	84	1214	107	62	1372	1150	0	262	816	292
ENSG00000177697	CD151	484.338	2.4915	0.845986	2.94509	0.00322864	0.0632676	10	27	197	2997	1699	876	60	3	43	676	95	1138	961	11	375	1212	202
ENSG00000171611	PTCRA	481.022	2.49811	1.18049	2.11616	0.0343312	0.198868	1	2	3	79	7440	1513	6	24	46	27	26	192	3560	10	444	1340	39
ENSG00000162910	MRPL55	480.907	2.00447	0.691683	2.89796	0.00375596	0.0677378	480	58	42	1077	241	153	826	72	1012	1166	63	708	1105	2	598	2011	294
ENSG00000154237	LRRK1	478.871	-3.82232	1.03449	-3.6949	0.000219973	0.0171207	2	0	6	920	1	24	172	28	70	3605	68	227	2225	239	4649	1000	496
ENSG00000137198	GMPR	475.284	2.88394	0.977764	2.94953	0.00318262	0.0628313	5	2	5	346	5804	3310	98	47	35	112	53	340	605	1406	119	865	1028
ENSG00000141759	TXNL4A	473.999	3.79414	0.889516	4.26539	1.99549e-05	0.00465444	210	199	9	1146	33	229	938	6	105	681	5	114	241	10	111	284	333
ENSG00000196233	LCOR	473.732	-2.63965	0.858579	-3.07444	0.00210898	0.052643	2	2	4	1214	115	289	819	68	1162	828	65	362	9882	13269	9229	1916	176
ENSG00000164080	RAD54L2	470.334	-2.49147	0.806053	-3.09095	0.00199516	0.0510646	28	0	7	3727	18	236	132	73	1295	670	239	328	5904	2250	8262	2293	1615
ENSG00000142687	KIAA0319L	468.953	-2.90138	0.961964	-3.0161	0.00256049	0.0573619	16	6	2	1578	43	140	85	42	338	1745	135	2788	32	3	13975	365	827
ENSG00000149346	SLX4IP	468.588	-3.65251	1.25012	-2.92174	0.00348087	0.065277	0	0	2	316	0	18	482	17	381	386	30	120	2358	328	3633	780	147
ENSG00000009954	BAZ1B	468.513	3.28586	1.04296	3.15051	0.00162985	0.0461293	102	240	2	788	30	77	291	28	257	1679	13	113	160	0	225	326	268
ENSG00000005302	MSL3	459.25	2.54469	0.995132	2.55714	0.0105536	0.106228	3	195	57	874	33	244	157	108	1132	622	33	247	116	0	1348	566	195
ENSG00000119013	NDUFB3	458.524	2.51572	1.05787	2.3781	0.0174021	0.138899	696	0	0	534	140	422	2425	65	660	187	62	1609	675	0	496	758	183
ENSG00000136213	CHST12	456.745	-2.46004	0.929307	-2.64718	0.0081167	0.0931532	46	6	8	1397	57	67	41	40	107	1356	321	484	480	291	65	1808	944
ENSG00000211890	IGHA2	456.649	-2.28042	1.06069	-2.14994	0.0315598	0.191284	0	2	30	1248	5	282	37	9	118	179	22715	6182	552	3693	1018	16443	1040
ENSG00000115758	ODC1	456.474	2.64781	0.711474	3.72159	0.000197971	0.0158549	123	45	93	875	1617	1592	577	20	135	162	18	146	1661	2976	250	432	600
ENSG00000124357	NAGK	450.664	-2.34147	0.729056	-3.21165	0.00131973	0.0416375	1	0	15	1462	93	166	390	165	598	2004	197	2607	2456	134	2662	2156	721
ENSG00000101082	SLA2	449.891	2.60858	0.917743	2.84238	0.00447776	0.0730633	0	37	59	969	5282	359	66	34	506	98	54	243	1743	5	204	1348	439
ENSG00000135070	ISCA1	449.854	2.37686	1.06729	2.227	0.0259471	0.17056	0	17	0	231	6608	948	209	112	1868	176	57	130	910	6	48	840	618
ENSG00000106355	LSM5	449.078	2.55246	1.03075	2.47631	0.0132748	0.119085	74	191	0	509	44	41	1302	140	1371	815	59	551	239	0	169	399	285
ENSG00000009844	VTA1	448.993	-2.07674	0.774326	-2.68199	0.00731853	0.0884305	13	0	2	1266	222	385	523	513	6229	448	364	4509	1114	1	1791	2745	638
ENSG00000184787	UBE2G2	447.86	-2.02688	0.769482	-2.63408	0.00843651	0.0953377	12	0	2	1439	399	215	527	91	1905	1585	482	2171	765	1491	318	1652	5981
ENSG00000103148	NPRL3	447.432	2.62082	0.841706	3.1137	0.00184755	0.049401	45	116	9	879	3167	646	41	24	104	205	37	274	1673	4993	101	989	659
ENSG00000140265	ZSCAN29	446.151	5.16678	1.22976	4.20145	2.65211e-05	0.00528368	179	247	0	288	11	30	72	13	103	199	9	69	0	0	72	186	155
ENSG00000244437	IGKV3-15	444.418	-5.66153	1.22826	-4.60938	4.03868e-06	0.00176193	0	0	0	109	14	82	14	3	78	12	2153	2291	250	916	99	3983	1696
ENSG00000111696	NT5DC3	439.796	-2.83789	1.13363	-2.50336	0.012302	0.115044	0	2	11	2858	3	21	10	23	1769	611	116	633	1979	0	11828	4623	475
ENSG00000251323	AP003086.1	439.337	9.39796	1.88508	4.98543	6.18227e-07	0.00053942	0	236	89	38	0	0	9	0	4	33	0	9	0	0	0	2	0
ENSG00000184792	OSBP2	434.58	2.63396	1.03558	2.54346	0.0109762	0.108183	106	66	0	261	2148	3070	3	111	86	186	28	37	134	1639	144	598	1131
ENSG00000155506	LARP1	431.933	2.06448	0.670803	3.07762	0.0020866	0.0524841	226	76	66	2203	214	307	603	35	553	1024	26	236	1048	3	1375	1171	417
ENSG00000172081	MOB3A	431.281	-2.34502	0.878313	-2.66991	0.00758706	0.0898424	4	1	10	2572	168	189	63	50	666	1233	320	2008	367	1	1501	1153	7930
ENSG00000122692	SMU1	426.806	-2.40221	0.711426	-3.37661	0.000733863	0.0302601	4	0	2	1193	109	192	947	85	1409	862	288	1373	2317	7506	2547	4023	4389
ENSG00000105355	PLIN3	421.233	-2.30241	0.767085	-3.00151	0.00268648	0.0589107	1	2	2	3111	299	129	56	234	3651	116	257	2051	1133	106	2608	2908	718
ENSG00000148343	MIGA2	418.501	3.97486	1.14741	3.4642	0.000531804	0.0262531	0	232	0	741	699	181	66	9	58	195	24	149	4	14	209	364	103
ENSG00000186575	NF2	417.453	-2.36636	0.764381	-3.09579	0.00196289	0.0507512	97	1	2	1180	28	69	234	52	1146	251	204	604	5167	4441	3546	5789	2602
ENSG00000143870	PDIA6	416.975	-2.36124	0.711933	-3.31666	0.000910998	0.0340915	0	10	3	1618	47	301	132	493	4468	348	210	1806	1357	2523	910	6483	1767
ENSG00000079308	TNS1	412.599	2.7482	0.979675	2.80522	0.00502825	0.0769922	20	32	70	70	3899	1145	5	17	83	196	8	101	329	4	293	1117	1336
ENSG00000153914	SREK1	412.24	2.35577	0.987319	2.38602	0.0170317	0.136997	83	179	2	1171	39	260	246	81	979	2175	33	244	14	1	267	768	89
ENSG00000140718	FTO	410.963	-4.05669	1.2517	-3.24095	0.00119133	0.0396785	0	0	1	644	6	26	216	34	16915	1667	99	277	0	1	111	7711	1184
ENSG00000153822	KCNJ16	403.381	12.6234	2.0227	6.24089	4.35087e-10	6.55716e-07	0	87	260	60	0	0	3	1	0	1	0	0	0	0	0	0	0
ENSG00000198160	MIER1	401.581	-2.52071	0.910985	-2.76702	0.00565721	0.0799104	0	0	3	1383	125	185	766	141	3032	1438	25	795	5041	10256	7601	710	169
ENSG00000241351	IGKV3-11	401.015	-6.24356	1.4868	-4.19932	2.67722e-05	0.00528368	0	0	0	109	1	52	2	0	115	65	1944	2246	0	1	432	4868	1003
ENSG00000185246	PRPF39	399.448	3.44597	1.01928	3.38079	0.000722773	0.0302135	67	193	0	492	2	73	1085	49	731	254	29	52	320	243	227	428	51
ENSG00000143622	RIT1	399.446	-2.01189	0.971475	-2.07096	0.0383625	0.211147	4	1	0	417	445	448	1671	58	608	580	44	246	8460	9589	7194	1605	65
ENSG00000105373	NOP53	397.614	2.03551	1.02462	1.98661	0.0469661	0.235157	430	2	32	3447	4	536	1439	5	16	1739	3	60	667	18	118	943	1112
ENSG00000187837	HIST1H1C	392.45	2.21599	0.900819	2.45998	0.0138946	0.122089	78	85	4	1931	2224	336	566	30	166	495	86	2756	586	1	11	156	102
ENSG00000134056	MRPS36	390.216	3.92959	0.960466	4.09134	4.28895e-05	0.0069708	14	214	0	452	58	134	760	26	429	216	26	317	144	2	81	191	117
ENSG00000105205	CLC	389.416	-4.40625	1.30773	-3.36939	0.00075334	0.0306841	4	2	0	40	10	148	32	92	884	12520	0	2001	628	0	0	1549	2308
ENSG00000101126	ADNP	386.298	-2.49905	0.828465	-3.01648	0.00255728	0.0573619	31	0	0	501	60	101	4711	61	2151	1090	152	525	3814	6927	6238	4547	209
ENSG00000105879	CBLL1	385.447	2.49269	0.817884	3.04773	0.00230577	0.0553344	34	113	98	1768	68	217	50	47	1527	278	42	145	509	2	552	502	426
ENSG00000176390	CRLF3	380.678	-2.50322	0.738608	-3.38911	0.000701202	0.0300375	13	2	0	937	207	268	147	128	1484	5384	441	474	1258	6	1166	621	3104
ENSG00000143799	PARP1	380.342	-2.15491	0.887668	-2.42761	0.0151985	0.127575	14	0	0	2518	33	171	428	496	6845	860	231	1524	2075	0	791	2071	1305
ENSG00000084652	TXLNA	378.749	-3.11205	0.833895	-3.73194	0.000190011	0.0154458	14	1	0	2718	15	77	69	95	1511	393	108	454	3570	15290	7111	5997	441
ENSG00000095321	CRAT	376.194	3.5581	0.81983	4.34005	1.42453e-05	0.00402471	49	106	77	508	1363	479	22	14	55	135	18	206	742	7	39	362	278
ENSG00000166224	SGPL1	375.482	-2.26302	1.10177	-2.05399	0.0399766	0.216396	0	29	0	519	5	32	50	63	1934	75	71	1000	2547	1	6806	4205	1449
ENSG00000239951	IGKV3-20	374.605	-4.11293	1.27232	-3.23263	0.00122657	0.0401066	0	4	0	213	12	148	18	10	103	2	1543	2941	133	0	125	3580	1862
ENSG00000115271	GCA	372.122	-2.07045	0.814424	-2.54223	0.0110148	0.108498	1	2	21	1295	40	107	299	308	1252	849	104	5394	891	2	4414	652	827
ENSG00000112077	RHAG	371.976	4.34492	1.30882	3.31972	0.000901089	0.0339192	50	189	0	10	995	317	1	10	54	2	9	35	826	1	0	470	82
ENSG00000108826	MRPL27	368.847	2.0435	1.00984	2.02359	0.0430122	0.223711	512	0	0	668	71	95	2095	119	1449	549	46	854	300	1	357	1131	155
ENSG00000158122	AAED1	367.934	-3.47451	0.838945	-4.14153	3.45001e-05	0.00642632	0	1	1	769	53	46	205	36	621	953	83	713	4710	2820	2033	2056	5522
ENSG00000105849	TWISTNB	364.776	-2.58585	1.08047	-2.39327	0.0166991	0.135072	8	0	0	2146	9	23	403	155	9220	6206	36	791	1089	0	195	2336	320
ENSG00000063854	HAGH	364.701	2.169	0.811011	2.67444	0.00748535	0.0893392	134	12	3	369	3662	1042	207	88	272	184	62	301	33	8	488	1284	922
ENSG00000105514	RAB3D	363.705	-2.16924	0.972477	-2.23063	0.0257055	0.170369	0	19	7	1688	11	12	23	53	548	188	111	838	2225	792	6597	1974	2338
ENSG00000132466	ANKRD17	363.556	2.31093	0.880864	2.62348	0.00870353	0.0964362	4	155	9	3194	59	199	265	81	753	1276	49	284	74	2	479	444	279
ENSG00000170571	EMB	363.489	-2.09142	0.761038	-2.74812	0.00599383	0.081314	12	0	6	2040	34	177	370	440	2341	2445	67	3063	432	4	3937	1095	572
ENSG00000027697	IFNGR1	359.491	-2.29031	0.907086	-2.52491	0.0115729	0.111661	1	0	4	1390	217	301	170	457	7659	416	137	1248	188	0	2898	1032	1344
ENSG00000127528	KLF2	358.007	2.00895	1.02426	1.96137	0.0498357	0.241714	123	101	2	1224	8	72	1534	5	45	3006	14	512	142	2	479	448	252
ENSG00000171860	C3AR1	355.685	-2.73459	1.28044	-2.13566	0.0327072	0.194536	0	1	17	1204	25	0	101	177	5330	506	97	6029	0	0	3099	2362	231
ENSG00000156735	BAG4	352.763	-3.86953	1.0061	-3.84607	0.000120029	0.0123324	0	0	0	653	54	61	75	66	1349	358	32	288	6560	10289	8131	1924	176
ENSG00000051128	HOMER3	351.592	-4.23289	1.58507	-2.67048	0.00757439	0.0898424	4	0	0	602	0	0	152	0	16	2885	40	5135	2	0	122	947	6485
ENSG00000171466	ZNF562	349.183	-3.34715	0.907897	-3.68671	0.000227172	0.0173542	0	0	0	1164	17	39	135	54	1262	829	166	874	4153	6812	5926	2523	1037
ENSG00000025708	TYMP	347.832	2.4144	1.04068	2.32003	0.0203394	0.149636	1	147	23	2298	21	361	53	1	21	785	25	269	466	2	444	707	899
ENSG00000140332	TLE3	343.975	-2.22004	0.98234	-2.25996	0.023824	0.162522	0	1	13	1710	13	50	339	29	891	1663	25	174	4217	8943	7657	998	232
ENSG00000166963	MAP1A	342.001	2.39256	0.918308	2.6054	0.00917681	0.0991646	0	84	13	406	2340	732	21	21	925	328	25	149	1366	1827	280	534	195
ENSG00000179094	PER1	340.095	3.52515	1.10538	3.18909	0.0014272	0.0436533	15	9	223	4146	12	48	301	13	334	928	15	156	0	0	104	362	114
ENSG00000206573	THUMPD3-AS1	339.962	3.06815	1.07053	2.86599	0.00415703	0.0703935	2	162	4	687	98	836	164	17	472	689	63	424	1	0	63	150	321
ENSG00000117400	MPL	339.673	2.70174	1.10145	2.4529	0.014171	0.122934	1	14	53	3443	3061	1075	1	162	50	5	100	223	34	0	97	528	548
ENSG00000130303	BST2	338.997	-2.27941	0.994811	-2.2913	0.021946	0.155954	17	0	12	1358	80	129	107	979	246	230	196	5721	1643	0	47	553	240
ENSG00000215114	UBXN2B	338.886	-2.71837	0.770231	-3.52929	0.000416681	0.0237133	38	0	1	561	52	170	88	103	869	508	144	2179	754	8804	2808	706	4702
ENSG00000022267	FHL1	338.206	2.58589	0.818783	3.15821	0.0015874	0.0458467	4	2	15	2475	4024	1407	124	123	999	122	16	352	438	4	205	805	112
ENSG00000167601	AXL	335.794	4.85951	1.43308	3.39096	0.000696484	0.0299904	2	59	102	75	0	0	3239	1	6	3	2	15	866	0	6	82	37
ENSG00000148841	ITPRIP	335.023	3.62473	1.17898	3.07447	0.0021088	0.052643	0	91	146	599	45	126	35	19	282	195	25	507	0	0	345	133	126
ENSG00000105063	PPP6R1	332.822	2.31153	0.873869	2.64517	0.00816491	0.0934792	3	110	2	7682	520	255	17	46	147	191	124	562	273	7	242	736	456
ENSG00000169385	RNASE2	332.109	-3.20007	1.03127	-3.10304	0.00191547	0.0504042	0	1	2	39	37	14	932	566	2134	4294	13	112804	315	0	523	4834	1750
ENSG00000143110	C1orf162	330.51	-2.09318	0.763189	-2.74268	0.00609407	0.081913	28	2	2	424	87	211	391	238	3266	761	249	4736	390	0	591	1257	1716
ENSG00000196792	STRN3	326.507	-3.21462	1.0273	-3.1292	0.00175284	0.0476371	0	0	0	695	47	41	2192	61	1654	457	40	199	2950	7543	7978	3370	63
ENSG00000278196	IGLV2-8	325.271	-5.84799	1.52071	-3.84556	0.000120279	0.0123324	0	0	0	122	0	1	4	0	15	3	660	1132	414	2505	52	17969	206
ENSG00000108846	ABCC3	322.478	2.82733	1.05298	2.68508	0.00725125	0.0880072	1	30	2	141	4297	958	2	25	40	83	53	199	1266	8	350	408	26
ENSG00000138668	HNRNPD	321.782	2.01557	0.750714	2.68487	0.00725578	0.0880072	249	3	15	3852	57	170	2291	36	508	1064	12	665	321	1058	147	596	547
ENSG00000210196	MT-TP	318.944	4.6721	0.959046	4.87161	1.10692e-06	0.000734022	199	122	26	150	278	209	88	3	32	98	2	27	242	11	10	33	36
ENSG00000140553	UNC45A	317.48	2.06586	0.631532	3.27119	0.00107094	0.0372957	283	15	52	1469	825	125	221	58	385	665	79	467	401	2	761	631	225
ENSG00000198900	TOP1	311.686	2.48795	0.656027	3.79246	0.000149164	0.0138147	54	100	26	927	764	207	241	48	332	806	40	332	594	3	177	411	215
ENSG00000114650	SCAP	307.066	3.18153	0.893016	3.56268	0.000367095	0.0225396	7	62	126	4018	17	75	77	11	68	260	56	148	310	1	152	504	362
ENSG00000152082	MZT2B	304.878	4.19226	1.10413	3.79688	0.000146532	0.0137243	197	134	0	337	13	50	337	0	21	339	4	150	120	709	47	120	201
ENSG00000117222	RBBP5	303.859	-2.80314	0.809393	-3.46326	0.000533678	0.0262531	1	0	1	691	48	90	781	56	540	1322	182	1195	998	2781	1945	706	4395
ENSG00000017797	RALBP1	301.371	2.12737	0.75744	2.80863	0.00497536	0.0769922	181	75	5	2313	249	107	418	29	347	1262	23	355	215	1	813	631	168
ENSG00000141854	MISP3	300.624	3.33148	1.26067	2.64262	0.00822663	0.0938617	1	123	2	26	1561	380	9	6	5	9	1	117	2002	3	54	39	8
ENSG00000068878	PSME4	300.219	3.37193	0.925881	3.64186	0.000270673	0.0190136	121	130	0	324	387	189	146	30	278	591	11	110	12	3	234	256	139
ENSG00000090238	YPEL3	300.099	2.22288	0.803816	2.76541	0.0056851	0.0802108	55	70	15	3485	602	722	235	8	21	960	3	102	451	2763	288	429	678
ENSG00000213699	SLC35F6	296.355	-2.33626	0.94301	-2.47745	0.0132326	0.118795	1	0	23	308	20	34	197	31	638	729	26	221	2965	5034	6229	2765	526
ENSG00000140682	TGFB1I1	294.588	3.84827	0.979119	3.93033	8.48278e-05	0.0102648	2	16	84	2798	2725	408	2	11	7	13	17	180	252	4	158	762	16
ENSG00000077238	IL4R	293.422	2.69287	1.21705	2.21263	0.0269235	0.174375	0	23	177	1112	6	210	38	10	98	355	6	241	0	1	1314	517	175
ENSG00000109572	CLCN3	287.898	3.25477	1.00959	3.22386	0.00126476	0.0405555	1	144	8	168	474	239	39	28	187	219	24	55	1190	1	17	127	97
ENSG00000157778	PSMG3	283.656	-2.09744	0.793993	-2.64163	0.00825077	0.0940724	29	0	1	694	59	142	850	61	489	3300	57	142	5321	8979	1270	3237	298
ENSG00000111412	C12orf49	280.275	-2.69298	1.01021	-2.66575	0.00768168	0.0904453	0	6	0	824	18	187	94	6	245	35	135	391	4568	4	3328	2318	2180
ENSG00000125458	NT5C	279.11	3.95345	0.894917	4.41767	9.97706e-06	0.00363232	163	117	1	920	30	87	376	9	194	364	21	142	20	3	34	212	57
ENSG00000164040	PGRMC2	278.503	4.63065	1.45966	3.17242	0.00151172	0.0448789	73	161	0	214	19	0	27	10	50	492	0	60	0	0	42	132	22
ENSG00000185909	KLHDC8B	278.428	3.49393	1.06575	3.27838	0.00104405	0.0365152	320	10	0	204	2656	132	9	43	54	220	26	549	2	1	55	381	49
ENSG00000149196	HIKESHI	278.183	2.29966	0.969949	2.37091	0.0177443	0.140083	59	0	155	402	69	27	610	161	705	193	38	395	289	0	226	434	129
ENSG00000149792	MRPL49	277.345	-2.35466	0.826661	-2.8484	0.00439395	0.0724085	1	0	2	1482	285	81	57	224	2751	81	433	1342	444	3	907	1833	1824
ENSG00000138709	LARP1B	275.946	4.03335	1.12077	3.59872	0.000319786	0.0207899	68	151	1	270	32	1	155	10	110	253	7	37	679	0	20	115	40
ENSG00000099860	GADD45B	273.83	2.88498	0.902886	3.19529	0.00139692	0.0432056	43	122	15	832	5	65	312	19	223	102	65	413	72	1	111	572	354
ENSG00000105352	CEACAM4	273.135	-2.37926	1.10129	-2.16042	0.0307404	0.188327	0	3	11	9415	17	56	157	29	131	66	33	1824	4	4113	8375	432	409
ENSG00000143183	TMCO1	272.628	-2.21602	0.900874	-2.45985	0.0138993	0.122089	11	1	0	1192	27	127	345	417	6870	633	86	2272	442	0	278	1047	290
ENSG00000184178	SCFD2	272.493	2.88289	0.910976	3.16461	0.00155289	0.0453237	2	17	145	607	947	48	67	61	728	141	34	167	583	1	20	470	49
ENSG00000108179	PPIF	272.425	2.60056	0.947624	2.7443	0.0060641	0.0816658	21	110	2	492	443	647	59	87	451	157	53	578	5	1	16	323	340
ENSG00000013725	CD6	272.267	3.98472	1.1181	3.56383	0.000365484	0.0225241	30	0	184	926	16	854	15	4	44	300	1	45	2	2	225	612	60
ENSG00000279602	AC109326.1	272.042	3.71492	1.31889	2.81669	0.0048521	0.0761005	20	1	12	2101	1	7	5365	27	28	567	4	533	16	0	0	167	1
ENSG00000170340	B3GNT2	271.961	3.0423	0.959152	3.17187	0.00151463	0.0448789	49	132	0	1014	23	38	322	10	92	454	23	207	380	1	360	441	112
ENSG00000109743	BST1	271.55	-3.21008	1.05338	-3.0474	0.00230827	0.0553344	0	0	9	215	22	33	152	146	243	150	30	4472	268	0	4955	978	935
ENSG00000211964	IGHV3-48	270.759	-4.90558	1.61073	-3.04556	0.00232247	0.0554872	0	0	3	105	0	55	0	1	13	0	5285	279	26	269	79	490	89
ENSG00000146834	MEPCE	269.609	2.39661	0.861383	2.78228	0.0053978	0.0784467	95	42	1	656	2284	240	120	20	137	531	10	83	1648	9	195	321	29
ENSG00000139146	SINHCAF	268.296	-2.81159	0.92463	-3.04077	0.00235975	0.0558104	0	0	0	1172	29	123	161	328	7685	675	239	301	645	3854	124	966	787
ENSG00000211648	IGLV1-47	268.01	-4.47339	1.38975	-3.21886	0.00128703	0.0409528	1	0	1	138	0	34	101	5	47	0	1202	1835	86	0	68	4610	334
ENSG00000116918	TSNAX	266.357	-2.1245	0.920132	-2.30891	0.0209487	0.151726	9	0	0	1270	181	87	284	115	675	646	382	1888	520	0	519	308	3277
ENSG00000122958	VPS26A	265.985	-2.13345	0.779793	-2.73591	0.00622073	0.0827003	11	0	0	1512	134	76	261	353	6535	959	71	291	1362	4752	1005	1208	164
ENSG00000204577	LILRB3	263.886	-2.33338	1.01208	-2.30553	0.0211371	0.152552	0	1	22	37	48	113	42	30	183	1433	154	2730	920	0	2233	427	2346
ENSG00000143337	TOR1AIP1	262.714	-2.19496	1.0249	-2.14164	0.0322224	0.193045	7	1	0	1778	21	142	230	369	3472	343	260	742	1	0	1802	593	1465
ENSG00000164649	CDCA7L	262.618	-3.13998	1.08948	-2.8821	0.00395028	0.0686151	0	0	0	1328	27	30	134	164	10727	851	26	358	19	1	1066	2173	387
ENSG00000134809	TIMM10	262.028	3.08615	0.953092	3.23804	0.00120354	0.0399045	212	83	0	211	26	66	616	35	277	92	22	430	409	0	129	277	183
ENSG00000104218	CSPP1	256.387	3.37893	1.20144	2.8124	0.00491727	0.0766151	0	124	32	624	25	28	111	39	379	653	15	119	1	0	2	253	63
ENSG00000225630	MTND2P28	251.878	2.68337	0.969147	2.76879	0.00562642	0.0798648	158	76	2672	803	186	339	17	5	40	122	8	104	1736	906	141	53	16
ENSG00000225973	PIGBOS1	249.598	-3.31825	1.26047	-2.63254	0.0084748	0.095575	0	0	1	444	84	12	183	26	349	227	465	3260	0	0	143	304	3455
ENSG00000113719	ERGIC1	249.03	2.79653	0.922614	3.03109	0.00243673	0.0567361	9	3	152	4200	11	27	62	29	199	380	16	109	387	2	409	579	88
ENSG00000223496	EXOSC6	248.563	-2.04015	0.926638	-2.20166	0.027689	0.177026	47	1	1	458	21	84	3569	7	321	3965	54	482	841	0	994	1356	2668
ENSG00000158406	HIST1H4H	248.386	2.56187	0.952087	2.69079	0.00712821	0.0877145	136	3261	1	549	624	2608	65	127	354	11	46	2246	123	0	31	706	50
ENSG00000205250	E2F4	247.293	2.55119	0.973897	2.61956	0.00880421	0.0969165	23	95	5	2030	476	185	98	9	105	92	19	197	3	0	274	684	902
ENSG00000099917	MED15	246.388	2.03835	0.757794	2.68984	0.00714858	0.0877145	185	2	69	2557	73	367	77	25	180	462	31	308	247	1	613	812	488
ENSG00000197930	ERO1A	245.601	-3.12082	1.10424	-2.82622	0.00471016	0.0748274	0	3	4	470	4	35	567	12	196	366	2	91	402	1103	8944	1409	150
ENSG00000143753	DEGS1	244.298	-2.47988	1.00215	-2.47456	0.0133401	0.119606	14	0	6	860	69	42	105	96	1191	90	288	1933	1	2	240	246	3893
ENSG00000149516	MS4A3	244.201	-2.75949	1.15403	-2.39117	0.0167947	0.135485	5	0	12	313	77	7	72	95	1630	222	5	5664	0	0	1981	1772	683
ENSG00000156642	NPTN	243.96	3.18104	0.776495	4.09667	4.19134e-05	0.00696307	5	36	108	588	200	408	313	9	177	155	3	130	435	6	160	145	269
ENSG00000112679	DUSP22	243.532	2.07439	0.578977	3.58286	0.000339851	0.0218357	7	59	21	2151	572	467	295	48	625	339	28	210	384	7	191	634	365
ENSG00000100439	ABHD4	240.805	2.69957	0.876081	3.08142	0.00206018	0.0522393	3	1	1	8023	1240	1543	322	53	314	192	38	233	5	2	238	912	119
ENSG00000213024	NUP62	240.658	-2.09035	0.710426	-2.94239	0.00325688	0.0632875	18	0	1	1336	103	39	214	65	700	943	190	1675	1324	4313	187	1151	2627
ENSG00000224877	NDUFAF8	240.099	2.52825	1.19435	2.11684	0.0342736	0.198775	474	0	0	262	10	22	562	2	18	867	11	224	852	1	59	763	95
ENSG00000173210	ABLIM3	240.077	3.26531	1.03598	3.15189	0.00162215	0.0461293	4	91	5	194	1268	352	3	13	21	22	7	31	757	8	274	270	15
ENSG00000073849	ST6GAL1	239.284	2.23715	0.689925	3.2426	0.00118445	0.0396683	25	30	43	1518	642	744	411	42	382	104	81	240	8	4	219	315	597
ENSG00000196182	STK40	237.599	2.66449	0.650715	4.09471	4.22689e-05	0.00696307	40	14	73	2990	828	509	45	32	81	137	17	202	179	6	537	383	249
ENSG00000145779	TNFAIP8	237.592	-2.29093	0.787974	-2.90737	0.00364481	0.0665166	0	1	1	757	75	428	166	59	1500	655	84	301	965	6964	4803	1700	425
ENSG00000104043	ATP8B4	236.314	-2.8362	1.23287	-2.30049	0.0214206	0.153828	0	1	0	977	3	1	284	222	5723	3969	71	447	3	0	499	879	104
ENSG00000177556	ATOX1	235.747	2.36948	0.720166	3.29018	0.00100122	0.0364633	296	10	3	772	627	149	621	17	417	470	53	223	373	0	196	623	254
ENSG00000122971	ACADS	235.306	2.9607	1.07156	2.76298	0.00572764	0.0804377	42	113	0	1727	50	27	78	3	15	515	27	195	51	0	347	529	181
ENSG00000112773	FAM46A	234.451	-2.32084	0.874663	-2.65341	0.00796819	0.0922943	1	0	0	1828	15	13	557	129	1334	3232	33	609	1037	2931	1342	2739	494
ENSG00000274383	AC103691.1	233.964	7.24368	2.91012	2.48913	0.0128057	0.117353	65	61	113	3	0	0	3	0	0	116	0	0	0	0	0	0	0
ENSG00000126261	UBA2	233.739	2.37991	1.02265	2.3272	0.0199544	0.147944	0	97	5	1304	13	236	422	29	198	618	5	132	3	12	330	514	227
ENSG00000140995	DEF8	232.044	2.25332	1.0353	2.17649	0.0295188	0.183971	94	86	8	728	15	52	101	4	226	118	30	449	3	0	1033	761	187
ENSG00000166171	DPCD	228.862	2.56743	0.979265	2.62179	0.0087469	0.0965428	359	0	3	101	607	239	475	15	280	117	4	40	1478	1	201	619	68
ENSG00000146776	ATXN7L1	227.856	3.56383	1.0102	3.52784	0.000418962	0.0237133	44	103	20	1116	43	89	71	11	265	473	19	69	0	0	89	122	127
ENSG00000198223	CSF2RA	225.105	-2.33166	1.1678	-1.99662	0.0458665	0.232105	0	0	20	37	12	50	111	67	292	506	160	2082	13	0	645	163	3745
ENSG00000211668	IGLV2-11	224.467	-3.26402	1.29939	-2.51196	0.0120062	0.113867	13	0	8	248	0	1	16	0	60	9	6023	1674	237	3	633	12710	548
ENSG00000198618	PPIAP22	224.211	-2.20999	0.991664	-2.22856	0.025843	0.170369	15	2	0	16	188	114	200	209	2036	43	103	977	120	106	25	115	345
ENSG00000189114	BLOC1S3	222.299	-4.05182	0.939535	-4.31258	1.61357e-05	0.00415027	0	0	0	479	7	20	75	38	223	309	70	407	2019	579	5157	1692	877
ENSG00000232956	SNHG15	221.8	2.15429	0.868104	2.4816	0.0130793	0.118245	34	0	95	1546	16	212	873	87	518	433	49	215	405	0	75	520	155
ENSG00000134827	TCN1	221.257	-6.50616	1.42048	-4.58024	4.64444e-06	0.00197425	0	0	0	75	12	0	1	37	1001	86	9	749	0	0	7358	995	872
ENSG00000165282	PIGO	220.722	4.10827	1.00653	4.08163	4.47204e-05	0.00710816	24	40	116	1094	16	52	60	13	148	11	32	57	0	2	97	60	120
ENSG00000177119	ANO6	220.156	2.42163	0.684761	3.53646	0.000405528	0.0235065	4	10	79	628	714	785	165	36	339	305	27	191	612	391	119	392	62
ENSG00000149218	ENDOD1	219.643	2.21094	0.86307	2.56171	0.0104159	0.105523	0	14	25	1822	1598	765	148	38	93	148	46	122	10	23	244	417	195
ENSG00000128266	GNAZ	218.403	3.87991	1.06327	3.64905	0.000263215	0.0188085	3	75	49	21	656	227	2	6	8	82	2	42	634	1	133	185	21
ENSG00000143363	PRUNE1	217.601	2.54225	0.950461	2.67475	0.00747844	0.089321	0	7	29	520	2485	572	19	41	320	74	42	219	3	7	281	668	123
ENSG00000121858	TNFSF10	217.575	-3.20566	0.826752	-3.87741	0.000105574	0.0115145	0	0	1	83	55	86	172	73	1960	2146	175	647	2241	0	728	1929	927
ENSG00000180667	YOD1	217.086	2.66428	0.986944	2.69952	0.00694386	0.0865686	0	91	4	238	486	385	71	25	151	79	6	30	1080	4	68	203	316
ENSG00000150637	CD226	216.962	2.57175	0.760717	3.38069	0.000723031	0.0302135	42	15	15	204	1793	1065	12	21	81	180	40	167	488	9	218	500	69
ENSG00000144597	EAF1	216.178	-2.75579	1.09678	-2.51263	0.0119836	0.113867	0	0	0	252	29	136	1725	42	404	347	7	18	4804	4145	3667	1956	51
ENSG00000162894	FCMR	215.588	2.2274	0.932824	2.38781	0.0169491	0.136598	3	1	95	3210	35	807	38	11	315	274	55	172	14	1	263	1244	322
ENSG00000099804	CDC34	215.575	2.51453	1.15483	2.1774	0.0294508	0.183728	140	57	12	159	37	528	83	0	4	229	0	30	267	1	176	181	1026
ENSG00000204228	HSD17B8	215.238	5.12581	1.3475	3.80395	0.000142408	0.0135254	76	117	1	262	2	55	115	0	9	0	7	148	0	0	11	210	70
ENSG00000172113	NME6	214.746	-2.91573	0.968306	-3.01117	0.00260246	0.0576786	0	0	0	618	79	156	60	42	458	109	328	1671	515	1	776	476	2975
ENSG00000091592	NLRP1	214.049	2.90338	1.03805	2.79697	0.0051585	0.0772336	1	94	5	1922	8	360	186	22	71	602	30	56	4	0	255	134	266
ENSG00000134255	CEPT1	213.802	2.85091	0.835491	3.41226	0.000644268	0.0288477	86	80	19	683	22	113	33	36	417	486	27	88	72	1	141	230	111
ENSG00000185245	GP1BA	213.573	2.21473	0.881099	2.5136	0.0119504	0.113703	17	13	0	110	1736	1414	154	28	44	608	28	170	394	3	87	1314	133
ENSG00000117691	NENF	212.569	3.38246	1.15783	2.92139	0.00348475	0.065277	51	75	0	341	168	1039	180	0	5	220	2	56	9	7	9	37	496
ENSG00000101843	PSMD10	210.429	-2.01671	0.959238	-2.10241	0.0355173	0.203317	0	1	0	508	122	83	414	219	2648	71	253	2499	590	0	302	1184	343
ENSG00000077147	TM9SF3	209.834	2.46525	1.20006	2.05428	0.039949	0.216396	382	0	0	1383	37	87	401	68	425	825	10	173	0	0	104	292	153
ENSG00000134548	SPX	208.681	2.72711	1.05208	2.59211	0.00953903	0.101196	2	8	13	47	2705	724	11	50	48	10	12	33	14	11	197	1200	40
ENSG00000164821	DEFA4	208.165	-3.17376	1.40662	-2.2563	0.0240519	0.16325	2	0	1	5	123	0	196	12	93	371	0	969	3	0	1483	457	4893
ENSG00000135679	MDM2	207.765	-2.57656	0.685061	-3.76106	0.000169194	0.0147626	6	1	3	267	124	104	75	53	1672	1339	130	329	2001	0	2467	1026	687
ENSG00000198589	LRBA	207.281	2.13808	0.74024	2.88836	0.00387259	0.0681259	41	55	31	440	188	255	196	134	270	396	24	240	332	4962	57	115	30
ENSG00000085719	CPNE3	206.819	-2.53675	0.857589	-2.958	0.00309637	0.0619426	0	0	9	463	47	136	41	149	723	1176	23	4631	309	4109	1111	308	309
ENSG00000106571	GLI3	206.474	13.6252	2.8141	4.84178	1.28683e-06	0.000820504	0	82	82	2	0	0	2	0	0	1	0	0	0	0	0	0	0
ENSG00000079691	CARMIL1	206.154	-3.3281	1.27839	-2.60335	0.00923184	0.0993538	0	2	2	19	14	106	900	0	11	44	5	48	11073	15751	829	590	64
ENSG00000132967	HMGB1P5	206.086	-2.63128	1.08253	-2.43068	0.0150707	0.127201	10	0	0	2	261	42	94	111	1491	76	70	807	251	128	58	169	94
ENSG00000153029	MR1	204.456	-2.04784	0.957313	-2.13915	0.0324233	0.193629	2	1	14	722	61	23	99	96	1040	410	347	1026	1	0	1028	971	1627
ENSG00000178971	CTC1	204.224	2.11811	0.941023	2.25086	0.0243947	0.164664	0	16	102	1018	16	202	146	22	164	1115	40	146	111	1	210	548	130
ENSG00000177646	ACAD9	203.72	2.43242	0.998133	2.43697	0.0148107	0.126173	73	0	116	1072	34	6	61	50	353	114	29	146	798	0	162	473	88
ENSG00000198836	OPA1	203.571	2.20538	0.77324	2.85213	0.0043427	0.0719213	15	1	16	824	2118	736	130	92	921	295	31	113	73	3	88	191	209
ENSG00000167548	KMT2D	203.529	3.24797	1.05095	3.09053	0.00199803	0.0510646	6	105	2	1948	27	55	32	5	99	114	17	636	2	1	55	90	183
ENSG00000170522	ELOVL6	202.97	2.25465	1.04285	2.162	0.0306178	0.187924	227	0	57	55	73	38	281	29	87	28	8	70	920	0	384	463	461
ENSG00000224650	IGHV3-74	202.592	-5.30513	1.30868	-4.05382	5.0389e-05	0.00766375	0	0	1	151	4	19	2	3	22	2	74090	804	16	180	41	922	185
ENSG00000188690	UROS	199.951	2.12791	0.690496	3.08172	0.00205811	0.0522393	32	50	29	837	302	294	101	17	84	221	38	176	108	16	102	672	305
ENSG00000077684	JADE1	199.568	2.49191	0.910744	2.73612	0.00621674	0.0827003	123	1	97	755	17	31	97	38	677	282	57	133	219	0	120	205	110
ENSG00000125148	MT2A	198.634	2.68186	1.07801	2.48778	0.0128543	0.117604	0	0	10	1140	2999	267	128	27	146	152	41	170	120	1	1	119	579
ENSG00000130772	MED18	198.179	-3.78147	1.38315	-2.73396	0.00625781	0.082701	0	5	0	183	25	0	19	12	120	1	392	1961	23	0	135	51	3424
ENSG00000015133	CCDC88C	197.733	2.16335	0.725673	2.98116	0.00287154	0.0606823	4	61	28	918	138	214	243	22	142	557	18	228	607	2	171	383	244
ENSG00000147471	PLPBP	197.555	-2.11892	0.848525	-2.49718	0.0125186	0.116035	0	0	0	1633	124	76	113	120	2789	400	104	2091	880	1	812	1684	419
ENSG00000260257	AL035071.1	197.494	-3.87003	1.0553	-3.66722	0.000245198	0.0182282	0	0	0	521	10	64	21	13	441	61	61	51	2152	2	4873	1984	609
ENSG00000165688	PMPCA	197.007	-2.24978	0.757286	-2.97085	0.00296982	0.0613885	0	0	1	1051	17	65	207	166	2371	514	92	435	1688	1478	839	2486	440
ENSG00000196821	C6orf106	194.618	2.1815	0.792967	2.75106	0.00594024	0.081314	183	0	52	597	256	72	261	29	280	651	37	209	592	1	103	410	68
ENSG00000119640	ACYP1	193.985	2.51466	1.21135	2.07592	0.0379014	0.209723	0	79	0	255	31	49	890	31	124	57	14	232	0	20	86	501	39
ENSG00000011009	LYPLA2	192.641	-2.53678	0.870282	-2.9149	0.00355807	0.0661126	3	0	0	1027	112	118	12	98	551	284	82	1248	1747	0	2098	3287	373
ENSG00000152484	USP12	191.653	2.99348	0.968649	3.09037	0.00199909	0.0510646	64	70	0	150	300	384	232	10	109	237	4	38	169	1	7	142	570
ENSG00000172007	RAB33B	191.456	-3.15848	1.06965	-2.9528	0.00314905	0.0624461	0	0	3	636	4	1	240	22	402	95	44	192	688	6893	5817	705	615
ENSG00000272047	GTF2H5	191.097	2.45538	0.863499	2.84353	0.0044617	0.072873	44	74	0	332	90	103	485	31	290	250	34	494	225	0	96	303	148
ENSG00000104738	MCM4	190.342	-2.30495	0.859662	-2.68123	0.00733515	0.0885419	9	0	1	377	29	37	326	214	1071	582	154	1668	529	0	170	260	1913
ENSG00000166801	FAM111A	190.241	-2.26675	0.928761	-2.44062	0.0146621	0.125374	0	1	0	1719	9	111	381	38	230	994	30	264	4903	2703	1419	315	729
ENSG00000100836	PABPN1	190.093	2.7623	0.977963	2.82455	0.00473475	0.0748976	11	39	79	517	15	44	172	6	58	875	1	65	438	1	54	163	120
ENSG00000103365	GGA2	189.936	2.28553	0.919694	2.4851	0.0129514	0.117856	201	0	49	1460	14	96	202	10	131	45	14	81	1187	2	160	423	313
ENSG00000185340	GAS2L1	189.309	2.27026	1.00177	2.26624	0.0234369	0.160819	23	1	70	1282	277	945	13	3	4	75	3	64	1141	16	75	142	221
ENSG00000147804	SLC39A4	188.609	2.12944	0.94301	2.25813	0.0239374	0.162837	302	0	14	415	254	63	108	33	159	103	64	852	312	0	37	216	226
ENSG00000088053	GP6	188.178	2.73693	1.09417	2.50138	0.012371	0.115152	0	0	27	90	2181	804	2	15	22	164	27	127	710	6	53	394	39
ENSG00000078967	UBE2D4	187.388	-2.89236	0.8532	-3.39001	0.000698894	0.0300162	49	0	0	442	14	21	34	35	438	75	95	219	2420	7439	2270	2517	923
ENSG00000173456	RNF26	186.241	2.95648	1.24531	2.37408	0.0175926	0.139746	0	0	113	1386	515	109	3	24	126	24	36	387	0	0	149	195	238
ENSG00000124635	HIST1H2BJ	185.225	3.20039	1.05027	3.04721	0.00230977	0.0553344	1	0	1	217	2967	723	25	26	44	99	7	161	252	11	22	113	38
ENSG00000127951	FGL2	184.112	-2.81339	0.946014	-2.97394	0.00294005	0.0612666	0	0	4	66	17	105	169	38	272	754	373	311	1008	0	647	804	1966
ENSG00000198851	CD3E	183.06	2.33078	0.901062	2.58671	0.0096898	0.102252	1	49	17	2209	38	798	29	22	244	268	40	97	5	1	177	854	292
ENSG00000142512	SIGLEC10	182.796	-3.55056	1.2303	-2.88594	0.00390243	0.0683585	0	5	0	150	15	31	24	20	108	81	469	709	2	0	63	179	3223
ENSG00000186654	PRR5	182.504	3.74656	1.1429	3.27813	0.00104497	0.0365152	0	95	1	185	444	123	22	11	16	181	8	156	1	0	45	191	195
ENSG00000204310	AGPAT1	182.458	2.53048	0.925694	2.7336	0.00626463	0.082701	1	1	61	922	1561	155	8	15	73	160	6	194	677	1	270	454	161
ENSG00000153391	INO80C	182.074	2.96595	0.918243	3.23002	0.00123781	0.0402688	37	86	0	228	90	55	226	13	279	156	28	236	119	0	67	274	182
ENSG00000171236	LRG1	181.692	-4.54422	1.19413	-3.80545	0.000141546	0.0135254	0	1	3	43	10	0	23	41	215	401	14	5028	3	0	1850	551	795
ENSG00000270550	IGHV3-30	181.518	-3.9378	1.44844	-2.71864	0.00655507	0.0846984	0	4	0	24	6	60	0	2	89	7	1051	634	114	1380	0	303	373
ENSG00000158373	HIST1H2BD	180.035	2.2428	1.04982	2.13636	0.0326503	0.194355	0	0	2	445	1783	48	1432	15	70	227	74	622	450	1	140	246	11
ENSG00000182872	RBM10	178.689	2.0877	0.832032	2.50916	0.0121019	0.114134	39	62	5	1187	24	132	247	53	369	432	43	205	14	0	276	547	114
ENSG00000081087	OSTM1	177.239	-2.37053	0.918241	-2.5816	0.00983447	0.102754	0	5	1	391	45	110	85	9	72	349	42	153	1240	99	955	434	196
ENSG00000204394	VARS	174.722	2.35463	0.9088	2.59092	0.00957206	0.101332	47	0	93	1919	8	89	59	11	174	350	15	146	181	1	199	450	378
ENSG00000113916	BCL6	174.492	-3.13578	1.03721	-3.02329	0.0025004	0.057096	0	0	229	130	28	72	42	119	1238	1942	81	3288	0	9	307	122	269
ENSG00000118620	ZNF430	174.126	-2.55578	1.07948	-2.3676	0.0179039	0.140602	0	0	1	847	48	135	57	57	851	666	339	1228	2	0	101	310	1940
ENSG00000184500	PROS1	171.902	3.57092	1.03546	3.44864	0.00056341	0.0266863	4	3	1	76	1997	1494	2	35	134	13	23	108	296	1	15	115	11
ENSG00000124772	CPNE5	169.664	2.76829	1.02413	2.70306	0.00687044	0.0860649	1	2	43	166	1771	355	1	6	21	70	14	125	67	9	74	1036	51
ENSG00000164902	PHAX	169.243	-2.71169	0.916496	-2.95876	0.00308878	0.0619426	0	0	3	753	45	14	103	55	2033	336	231	493	594	0	131	685	2041
ENSG00000100764	PSMC1	166.589	-2.6361	0.89569	-2.94309	0.00324954	0.0632875	5	0	0	85	73	30	234	206	4802	270	99	698	457	0	463	962	166
ENSG00000132669	RIN2	166.525	-3.42231	1.26393	-2.70768	0.00677555	0.0860649	0	0	2	9	6	117	362	7	211	35	6	1	9062	4078	225	834	123
ENSG00000075914	EXOSC7	166.51	2.4375	0.994261	2.45157	0.0142234	0.123131	145	37	3	535	11	45	450	49	545	160	40	136	0	0	80	467	130
ENSG00000143614	GATAD2B	165.019	-2.75489	1.00184	-2.74982	0.00596282	0.081314	6	0	0	1262	11	103	80	19	192	950	3	82	2331	10032	3860	579	61
ENSG00000167851	CD300A	164.687	-2.44757	0.725537	-3.37346	0.000742292	0.0303845	2	3	0	377	27	106	125	122	568	290	242	1079	1067	0	1112	892	656
ENSG00000020922	MRE11	164.531	-2.79184	0.807221	-3.45858	0.000543023	0.0264014	1	0	0	444	20	62	157	75	754	374	34	249	453	79	716	825	479
ENSG00000196787	HIST1H2AG	164.334	2.07113	0.783155	2.6446	0.00817879	0.0935089	3	10	6	578	1581	369	358	19	114	61	47	430	760	4	32	88	232
ENSG00000166337	TAF10	164.274	2.43219	1.05673	2.30163	0.0213561	0.153638	148	33	2	343	53	366	194	2	12	611	8	43	196	1466	0	46	479
ENSG00000255198	SNHG9	163.964	3.75973	1.08851	3.45401	0.000552315	0.0265375	277	0	0	152	39	41	1197	5	34	319	5	72	207	0	54	177	14
ENSG00000132286	TIMM10B	162.524	-2.17375	0.809393	-2.68566	0.00723871	0.0880072	11	0	4	529	98	11	114	70	1797	279	144	543	260	0	282	793	2095
ENSG00000139233	LLPH	161.105	-2.60396	0.975023	-2.67066	0.00757018	0.0898424	1	0	0	340	42	26	250	56	1493	93	224	1643	29	1	203	431	1734
ENSG00000076770	MBNL3	161.025	2.1111	0.814257	2.59267	0.0095233	0.101139	35	0	26	279	1054	658	192	40	103	48	42	130	922	0	114	385	169
ENSG00000196214	ZNF766	160.263	-2.8432	0.794767	-3.57739	0.000347036	0.0219718	0	0	1	771	22	74	45	109	2241	191	209	302	1971	3	186	1004	770
ENSG00000187800	PEAR1	160.172	3.45206	0.985137	3.50414	0.00045809	0.0248177	1	22	63	314	773	172	8	16	8	12	15	116	535	2	6	68	50
ENSG00000100889	PCK2	159.609	3.09343	0.928714	3.33087	0.000865744	0.0331462	89	2	65	1176	345	47	201	19	109	27	22	64	507	0	0	215	158
ENSG00000211651	IGLV1-44	159.084	-4.67011	1.38827	-3.36397	0.000768301	0.0309354	0	0	0	99	1	7	67	9	51	0	5080	5271	107	0	153	3524	419
ENSG00000122591	FAM126A	158.795	2.58846	0.899304	2.87829	0.00399836	0.068992	1	62	26	359	67	58	80	33	284	165	20	47	521	0	137	125	121
ENSG00000138722	MMRN1	158.526	2.20654	1.04009	2.12149	0.0338804	0.197701	276	0	0	98	136	254	166	120	304	25	67	175	92	2	74	59	31
ENSG00000158711	ELK4	157.049	-2.57307	0.921113	-2.79344	0.00521507	0.0772693	0	0	0	559	25	57	534	22	142	418	29	161	2037	10156	2486	2186	387
ENSG00000169599	NFU1	156.894	2.97956	0.972115	3.06503	0.00217648	0.0534745	29	69	0	649	65	100	272	37	358	74	19	162	0	2	57	169	98
ENSG00000069998	HDHD5	156.477	2.09574	0.858223	2.44195	0.0146082	0.125155	10	5	81	616	7	191	214	40	156	101	17	419	557	0	66	511	162
ENSG00000158457	TSPAN33	156.309	2.15353	0.829646	2.59573	0.00943905	0.100566	126	898	5	112	1167	218	40	21	37	131	7	137	841	6138	54	535	110
ENSG00000169896	ITGAM	154.358	-2.07081	0.903864	-2.29107	0.0219595	0.155975	3	0	0	210	236	108	98	28	128	2390	13	739	735	1	1940	355	507
ENSG00000272398	CD24	154.056	-2.70685	1.10256	-2.45507	0.0140858	0.122675	0	0	3	714	99	22	12	2	251	382	1	844	183	2	3247	112	1519
ENSG00000155957	TMBIM4	154.029	-2.56943	0.859755	-2.98855	0.00280301	0.060292	0	4	2	551	28	55	29	43	192	273	209	1084	69	1181	309	348	2250
ENSG00000221813	OR6B1	153.401	27.8583	3.00249	9.27838	1.72069e-20	1.42628e-16	1	16	122	0	0	0	6	0	0	0	0	0	0	0	0	0	0
ENSG00000132109	TRIM21	152.354	-2.24871	0.832468	-2.70125	0.00690784	0.0862336	0	0	0	1173	65	130	13	85	1107	640	173	1841	546	3	733	686	250
ENSG00000272211	AC114760.2	149.904	-3.62138	1.22025	-2.96773	0.00300004	0.0616291	0	0	0	132	4	96	381	2	73	3298	12	269	3	69	357	119	76
ENSG00000102886	GDPD3	149.901	5.9073	1.54306	3.82831	0.000129025	0.0128082	0	92	11	42	2	0	18	1	0	81	1	9	0	0	60	3	3
ENSG00000107242	PIP5K1B	149.832	4.8248	1.06414	4.53399	5.78794e-06	0.00239881	127	2	0	50	200	1834	265	15	8	6	11	9	0	1	19	120	41
ENSG00000188191	PRKAR1B	149.275	2.30511	0.784677	2.93765	0.0033071	0.0636761	83	4	2	531	1397	335	33	23	105	22	58	162	455	2	208	392	41
ENSG00000240583	AQP1	149.201	6.6395	1.3481	4.92506	8.43328e-07	0.000699034	353	3	0	52	376	26	22	0	14	1	0	3	2	0	0	123	9
ENSG00000116062	MSH6	149.078	2.61684	1.07024	2.44509	0.0144817	0.124393	297	0	0	654	5	17	257	28	313	271	34	105	290	0	63	155	63
ENSG00000272886	DCP1A	148.392	-2.0885	0.700888	-2.9798	0.0028844	0.0606823	10	0	1	1487	61	11	119	159	3232	508	88	238	561	3367	262	1249	244
ENSG00000115085	ZAP70	148.079	2.34765	0.77953	3.01162	0.00259857	0.0576695	2	7	36	1557	34	1231	44	24	120	237	27	90	312	4	30	523	138
ENSG00000092964	DPYSL2	147.484	-2.15553	0.970012	-2.22217	0.0262721	0.172218	0	0	1	370	38	127	214	65	586	230	18	180	5022	0	443	575	517
ENSG00000108100	CCNY	147.42	2.07705	0.622694	3.33558	0.00085122	0.0329713	55	27	11	445	320	215	391	41	177	446	8	153	197	0	370	336	89
ENSG00000198959	TGM2	147.004	3.53694	1.26122	2.80437	0.00504143	0.0769922	169	0	0	19	1452	232	1	13	37	80	17	21	3	1192	0	290	185
ENSG00000143319	ISG20L2	146.687	-2.52918	1.17981	-2.14371	0.0320559	0.1926	0	0	0	665	55	73	113	49	412	321	199	1622	0	0	242	298	1838
ENSG00000054967	RELT	145.74	2.5356	1.1117	2.28083	0.0225587	0.158063	0	19	78	444	2	66	18	4	25	212	29	222	33	0	174	167	357
ENSG00000183019	MCEMP1	145.633	-2.22315	1.11944	-1.98594	0.0470394	0.235382	4	0	5	21	232	27	28	21	51	446	0	5212	517	2	4622	478	79
ENSG00000119280	C1orf198	145.18	2.14264	0.961724	2.22792	0.0258859	0.170369	1	40	6	152	801	237	3	9	89	90	15	33	1104	7	60	218	95
ENSG00000177410	ZFAS1	144.612	2.02187	0.851106	2.37558	0.0175213	0.13938	86	8	11	1494	23	110	934	6	119	1157	22	76	277	0	82	66	107
ENSG00000175416	CLTB	144.547	2.51514	1.06016	2.37242	0.0176721	0.139998	234	0	10	467	20	203	245	3	11	363	1	62	3	2	211	272	417
ENSG00000169397	RNASE3	143.531	-3.86773	1.30738	-2.9584	0.00309245	0.0619426	0	0	0	25	43	0	367	36	190	3631	7	49909	2	0	295	3596	520
ENSG00000084444	FAM234B	143.089	-2.16382	0.901566	-2.40007	0.0163921	0.133537	7	0	4	451	48	0	171	23	328	129	194	111	2205	2	707	1590	756
ENSG00000279841	AC092135.3	142.9	3.39407	1.20969	2.80573	0.00502033	0.0769922	1	1	11	36	2493	159	0	7	17	12	14	46	667	3	3	34	11
ENSG00000132334	PTPRE	142.66	-2.35203	0.799258	-2.94277	0.0032529	0.0632875	0	0	0	647	10	52	172	96	452	1060	33	1006	824	1440	1325	717	458
ENSG00000148572	NRBF2	142.107	-2.98387	0.923281	-3.23181	0.00123007	0.0401418	0	0	1	331	17	93	63	71	943	222	61	300	317	0	3578	731	227
ENSG00000130338	TULP4	141.708	-2.87686	0.995102	-2.89102	0.00383991	0.0680835	0	0	7	237	4	36	51	27	615	136	35	88	2303	0	2579	1172	331
ENSG00000196205	EEF1A1P5	141.109	-3.07017	1.00489	-3.05522	0.00224893	0.0544329	6	0	0	69	49	83	45	76	1611	14	47	210	117	85	25	110	316
ENSG00000196405	EVL	140.569	2.19961	0.688243	3.19598	0.00139358	0.0431828	43	20	23	1235	105	514	97	23	201	180	21	120	6	1	257	658	193
ENSG00000139719	VPS33A	140.308	-2.57603	0.818986	-3.14538	0.0016587	0.0464491	14	2	0	351	17	41	42	19	352	165	232	563	380	8	132	231	2079
ENSG00000137364	TPMT	140.007	-3.27641	0.909583	-3.6021	0.000315654	0.020602	1	0	0	402	29	49	39	95	974	80	262	550	596	0	127	300	1701
ENSG00000182310	SPACA6	139.762	5.27192	1.44036	3.66014	0.000252082	0.0184912	0	77	17	45	4	1	113	0	11	59	4	120	0	0	0	34	15
ENSG00000160753	RUSC1	139.287	2.23813	1.03712	2.15803	0.0309253	0.188669	137	31	0	781	34	0	161	10	245	323	9	170	560	0	70	456	91
ENSG00000228651	AC074327.1	138.766	3.26795	1.07414	3.04238	0.00234712	0.0556661	194	0	0	13	250	75	995	6	243	260	5	63	3	3	84	260	7
ENSG00000213186	TRIM59	138.732	-2.10229	0.83013	-2.53249	0.0113256	0.110185	0	0	0	227	93	95	870	16	650	136	88	203	1518	2663	1416	1393	639
ENSG00000050426	LETMD1	137.746	2.47278	1.06936	2.3124	0.0207558	0.150916	29	0	76	1081	31	69	160	31	269	510	17	96	0	0	15	215	160
ENSG00000092067	CEBPE	137.41	-4.87004	1.26087	-3.86246	0.000112252	0.0120059	0	1	0	105	5	0	25	4	4	845	1	1368	1043	0	3262	512	165
ENSG00000008441	NFIX	135.825	2.38601	0.860637	2.77238	0.00556488	0.0796472	105	10	1	332	713	371	133	3	39	284	2	39	64	9	30	349	343
ENSG00000105447	GRWD1	135.599	-2.61682	1.07931	-2.42453	0.0153281	0.128015	5	0	1	890	20	1	60	83	760	401	211	767	2	0	16	944	1550
ENSG00000198792	TMEM184B	135.57	3.33609	1.15325	2.89277	0.00381862	0.0677784	2	0	96	1274	10	58	87	5	20	100	15	121	0	0	105	177	199
ENSG00000143514	TP53BP2	135.428	3.14993	0.784704	4.01416	5.96577e-05	0.00845304	95	36	12	551	132	45	174	8	209	125	5	63	4	1	161	130	170
ENSG00000128311	TST	134.119	2.91388	1.05144	2.77132	0.00558287	0.0797869	239	0	2	237	403	34	155	3	44	595	6	98	1	1	148	181	29
ENSG00000111674	ENO2	133.888	2.89254	1.06965	2.70419	0.00684705	0.0860649	179	2	0	193	857	179	18	17	61	305	18	113	0	4	3	252	90
ENSG00000055118	KCNH2	133.576	3.09195	1.2825	2.41087	0.0159145	0.130998	274	0	0	2	178	217	24	6	1	24	0	7	299	4	133	485	73
ENSG00000119333	WDR34	133.17	2.11683	0.998891	2.11918	0.0340751	0.198348	44	46	4	926	78	21	67	3	101	100	17	440	0	1	60	997	194
ENSG00000211653	IGLV1-40	132.808	-3.09035	1.00386	-3.07845	0.00208079	0.0524244	0	0	7	148	8	36	15	3	19	79	322173	1640	548	10	522	4376	347
ENSG00000267218	AC005336.2	132.586	-3.03708	1.48219	-2.04905	0.0404574	0.217478	0	1	0	611	0	9	87	0	231	10	2	1	940	0	884	7806	72
ENSG00000071575	TRIB2	132.476	4.63903	1.17955	3.93287	8.39376e-05	0.0102317	0	62	27	162	2	64	70	7	44	35	7	42	0	0	2	131	60
ENSG00000115459	ELMOD3	131.538	2.81579	1.09804	2.56437	0.0103365	0.105473	33	0	85	241	23	33	94	13	179	80	32	132	0	0	33	328	197
ENSG00000119669	IRF2BPL	130.965	-2.70706	1.29393	-2.09213	0.036427	0.205055	0	1	4	190	0	47	273	1	11	940	0	8	2260	963	2908	171	70
ENSG00000213015	ZNF580	130.881	2.90492	1.08392	2.68002	0.0073617	0.0885648	47	51	0	699	49	215	81	0	5	258	2	73	77	0	46	288	326
ENSG00000135439	AGAP2	130.476	-2.9267	0.999394	-2.92848	0.00340628	0.0645771	0	0	0	602	11	46	65	21	76	416	18	256	534	85	5367	953	88
ENSG00000130227	XPO7	130.217	2.39319	0.921713	2.59646	0.00941894	0.100416	0	44	0	339	438	302	141	41	126	331	13	87	131	0	140	354	87
ENSG00000196912	ANKRD36B	130.158	-2.08751	0.940741	-2.21901	0.0264864	0.172723	0	0	0	625	3	156	263	26	438	3039	43	576	309	783	421	849	140
ENSG00000245556	SCAMP1-AS1	128.89	-2.50795	1.22239	-2.05167	0.0402016	0.216669	0	0	0	462	21	51	173	39	674	90	277	1272	0	0	57	395	1258
ENSG00000087253	LPCAT2	126.663	-2.17584	0.866103	-2.51222	0.0119973	0.113867	2	0	1	876	5	11	166	58	720	134	47	715	437	7	616	102	1702
ENSG00000166987	MBD6	126.342	2.22036	1.03775	2.1396	0.0323872	0.193487	24	50	3	1075	16	45	49	1	17	334	15	407	2	0	283	226	165
ENSG00000138399	FASTKD1	126.325	2.48295	0.939516	2.6428	0.00822234	0.0938617	179	0	23	459	8	38	198	47	593	74	20	94	43	0	103	151	61
ENSG00000154917	RAB6B	125.679	4.06055	1.13683	3.57181	0.000354525	0.0222753	243	0	0	298	559	57	40	0	10	80	4	73	1	1	94	68	104
ENSG00000163472	TMEM79	124.631	3.56299	1.19845	2.97299	0.00294914	0.0612666	41	65	0	254	8	0	2	3	41	9	4	62	243	1	167	180	17
ENSG00000166428	PLD4	124.417	-3.50941	1.00531	-3.49088	0.000481436	0.0253373	1	0	0	154	20	41	58	55	141	3	172	487	370	1	68	797	2272
ENSG00000130764	LRRC47	124.362	-2.08728	1.06232	-1.96483	0.0494337	0.240891	3	0	0	420	17	94	200	15	174	540	70	515	31	0	63	197	2646
ENSG00000114735	HEMK1	124.27	2.69262	1.07366	2.50789	0.0121454	0.114272	138	20	8	833	2	43	183	30	130	153	15	109	0	1	0	323	208
ENSG00000124780	KCNK17	123.504	4.02046	1.92699	2.0864	0.0369427	0.206632	0	69	0	0	0	0	345	4	223	0	9	55	0	0	0	46	137
ENSG00000101307	SIRPB1	122.821	-4.50256	1.05249	-4.27802	1.88564e-05	0.00446574	0	0	55	38	10	0	16	85	56	202	27	2692	56	3	1688	367	289
ENSG00000188305	PEAK3	121.663	-3.55748	1.0931	-3.2545	0.00113592	0.0387474	2	0	0	39	4	41	122	3	1	1159	20	497	260	2060	3043	327	342
ENSG00000176170	SPHK1	121.296	3.79453	1.1264	3.36873	0.000755165	0.0306841	2	61	8	144	89	151	15	3	2	173	2	6	1	4	6	334	8
ENSG00000074696	HACD3	121.191	-2.34795	1.07406	-2.18605	0.0288117	0.181338	1	0	0	1173	15	0	84	106	3258	497	59	379	151	0	147	1536	205
ENSG00000142583	SLC2A5	120.77	-2.80409	1.19251	-2.35143	0.0187016	0.142545	0	0	0	1127	4	0	23	292	653	445	6	980	645	0	1150	297	110
ENSG00000104974	LILRA1	120.47	-3.53628	1.07339	-3.29449	0.000986001	0.0362063	0	0	194	326	12	10	26	18	140	94	338	742	4	1	114	213	1601
ENSG00000163735	CXCL5	119.618	2.19573	1.05823	2.07491	0.0379948	0.210028	0	6	9	55	1348	355	5	33	38	19	10	49	9	10	118	874	27
ENSG00000148200	NR6A1	119.288	-3.70167	0.97098	-3.8123	0.000137679	0.01327	0	1	2	179	1	23	18	32	76	362	12	530	704	0	2855	857	417
ENSG00000136717	BIN1	117.599	2.47754	1.03187	2.40101	0.0163498	0.133266	1	0	64	1507	13	233	87	48	68	81	7	260	2	0	141	358	101
ENSG00000107263	RAPGEF1	115.466	2.40886	0.953564	2.52617	0.0115315	0.111404	35	47	2	269	8	63	100	12	87	620	6	79	4	1	131	231	44
ENSG00000258890	CEP95	114.273	2.30363	1.06657	2.15985	0.0307841	0.18836	0	39	17	721	12	66	143	21	355	414	17	55	0	0	129	155	89
ENSG00000161013	MGAT4B	113.667	2.20855	1.0274	2.14964	0.0315841	0.191284	123	2	21	504	60	60	233	0	5	187	0	13	687	5	77	321	128
ENSG00000204389	HSPA1A	113.424	-2.50141	1.0213	-2.44923	0.0143161	0.123675	0	0	2	171	33	27	155	258	121	1075	21	710	12	0	1339	213	100
ENSG00000131378	RFTN1	113.398	2.26461	0.923482	2.45225	0.0141965	0.122962	195	5	0	500	10	102	72	17	92	95	10	49	655	1	38	400	105
ENSG00000225190	PLEKHM1	112.786	2.43685	0.837171	2.91082	0.00360485	0.0663277	60	34	5	532	80	108	40	8	67	74	30	225	1	3	131	136	176
ENSG00000185760	KCNQ5	112.13	6.17579	1.54108	4.00744	6.13802e-05	0.00862339	251	5	0	438	1	0	273	5	10	0	0	3	0	0	0	24	36
ENSG00000167566	NCKAP5L	112.118	3.10218	1.23558	2.51071	0.0120487	0.114018	10	1	79	875	6	0	1	2	30	84	9	157	0	2	153	87	134
ENSG00000176890	TYMS	112.008	2.31105	1.02431	2.25621	0.0240572	0.16325	166	10	0	120	16	2	316	1	23	95	19	346	391	2	52	157	127
ENSG00000141858	SAMD1	111.932	3.12577	1.08397	2.88363	0.00393121	0.0684752	28	52	5	96	26	1	102	5	11	445	0	67	62	1	98	71	17
ENSG00000014919	COX15	111.834	-2.34815	0.939205	-2.50014	0.0124144	0.115369	0	0	0	720	15	7	147	54	637	674	73	234	307	0	1310	716	694
ENSG00000184371	CSF1	111.651	4.50223	1.27737	3.52461	0.000424113	0.0239148	81	0	66	622	2	34	1	6	6	42	0	148	75	0	0	40	19
ENSG00000118113	MMP8	111.042	-5.14706	1.37719	-3.73735	0.000185968	0.0153444	0	0	0	11	36	0	0	237	1977	346	0	439	24	0	31034	2620	252
ENSG00000113924	HGD	110.717	3.04834	1.06306	2.86752	0.00413698	0.0701974	0	2	13	27	773	1081	10	11	26	8	3	72	638	1	57	73	16
ENSG00000151023	ENKUR	110.105	2.17647	1.06337	2.04676	0.0406814	0.218346	2	1	2	39	1208	655	8	11	30	39	3	14	790	9	38	282	14
ENSG00000277443	MARCKS	109.828	-3.26953	1.05546	-3.09772	0.00195015	0.0507512	0	1	2	44	10	65	20	11	41	700	1	12	1000	2	2859	472	240
ENSG00000233452	STXBP5-AS1	109.68	4.52071	1.01307	4.4624	8.10452e-06	0.00305356	0	16	59	54	315	53	37	4	9	6	4	42	2	1	67	153	14
ENSG00000198000	NOL8	109.497	-2.09064	0.777763	-2.68802	0.00718763	0.0877613	0	1	0	1489	19	34	119	175	1508	846	87	135	354	2392	183	502	155
ENSG00000175854	SWI5	109.382	2.0397	0.857833	2.37774	0.0174191	0.138967	93	0	2	156	763	184	132	21	104	116	28	284	345	1	3	186	190
ENSG00000112294	ALDH5A1	109.206	2.7888	0.976965	2.85456	0.00430971	0.0716322	51	38	0	411	188	122	35	17	82	61	14	44	18	1	1	55	354
ENSG00000178605	GTPBP6	108.581	2.90328	1.18638	2.44717	0.0143983	0.124126	39	50	0	200	8	9	75	5	95	301	7	83	0	0	5	260	151
ENSG00000069667	RORA	108.293	3.74773	1.07771	3.47751	0.000506097	0.0261336	0	30	36	203	22	320	18	8	97	183	8	15	0	0	49	62	49
ENSG00000171777	RASGRP4	108.266	-3.06603	1.0847	-2.82662	0.0047042	0.0748274	0	0	1	649	4	1	32	9	90	380	55	959	198	0	460	340	1871
ENSG00000273344	PAXIP1-AS1	108.185	-2.48763	1.07834	-2.3069	0.0210605	0.152198	0	1	0	364	15	70	93	2	308	364	114	463	1	1	110	547	1966
ENSG00000254470	AP5B1	107.678	-3.35558	1.13463	-2.95743	0.00310213	0.0619603	0	0	1	409	15	14	22	6	63	1867	20	2170	2	0	458	178	420
ENSG00000151690	MFSD6	107.221	3.4212	0.991313	3.45118	0.000558144	0.0265888	214	0	0	746	126	104	86	9	143	196	11	29	3	1	8	74	77
ENSG00000276778	LINC02227	107.008	10.646	2.71039	3.92786	8.57065e-05	0.010296	0	55	25	10	0	0	6	0	0	0	1	0	0	0	0	0	0
ENSG00000197465	GYPE	106.662	4.44328	1.33633	3.32498	0.000884255	0.0335932	0	48	0	1	658	53	7	9	2	0	3	4	11	1	9	96	100
ENSG00000197852	FAM212B	106.656	2.81376	0.857921	3.27974	0.00103903	0.0365152	27	30	10	386	383	109	43	8	40	347	3	198	2	1	19	118	106
ENSG00000130560	UBAC1	106.213	2.15457	0.964634	2.23357	0.0255116	0.16958	151	0	0	329	303	146	142	23	49	249	25	87	2	2	24	450	210
ENSG00000211659	IGLV3-25	106.105	-3.7188	1.27712	-2.91187	0.00359277	0.0662525	0	0	0	160	0	30	83	3	46	33	50	350	1	611	507	6420	160
ENSG00000114737	CISH	105.967	2.1403	0.931288	2.29822	0.0215495	0.154586	40	27	0	1427	98	268	11	12	146	65	45	61	5	0	214	110	293
ENSG00000172785	CBWD1	105.912	-2.17741	0.7026	-3.09907	0.00194128	0.0506015	10	0	0	154	34	31	278	154	1871	142	80	624	341	1007	258	462	136
ENSG00000239569	KMT2E-AS1	105.837	2.72479	1.10651	2.46252	0.0137966	0.122089	115	0	0	407	24	64	1017	2	45	428	17	78	0	3	69	150	29
ENSG00000225936	AL731557.1	105.501	3.3991	1.15349	2.9468	0.00321085	0.0631712	1	2	0	25	1532	557	6	1	8	10	3	30	23	10	74	84	30
ENSG00000167842	MIS12	105.494	2.96567	1.25707	2.35919	0.0183147	0.141813	131	0	37	279	7	22	10	27	370	51	13	51	0	0	0	135	104
ENSG00000078399	HOXA9	105.418	-6.27532	1.73308	-3.62092	0.000293562	0.0196237	0	0	0	0	4	0	9	108	2256	1792	0	255	0	0	0	2168	32
ENSG00000154978	VOPP1	105.181	2.44788	0.818477	2.99078	0.00278268	0.0602073	131	0	17	49	47	285	135	10	180	189	11	47	239	1	63	438	60
ENSG00000135521	LTV1	105.149	2.45092	0.950896	2.57749	0.00995205	0.103257	9	31	25	394	2	19	140	18	326	148	9	20	499	0	24	156	21
ENSG00000197555	SIPA1L1	104.856	2.57311	1.04703	2.45754	0.0139891	0.122381	0	1	63	1526	3	47	60	9	84	406	5	22	237	0	104	151	64
ENSG00000110455	ACCS	104.839	2.03794	1.01293	2.01193	0.0442278	0.226964	11	0	12	5189	82	149	243	7	158	777	28	63	1	0	6	223	84
ENSG00000189077	TMEM120A	102.966	-2.48147	0.919473	-2.6988	0.00695899	0.0866762	0	0	0	639	40	72	14	23	275	436	18	225	584	1	2333	721	230
ENSG00000111602	TIMELESS	101.463	2.38804	1.12451	2.12363	0.0337009	0.197205	160	3	14	72	1	1	77	11	166	342	13	68	20	6	0	225	36
ENSG00000135245	HILPDA	101.442	-4.1175	1.38967	-2.96293	0.00304722	0.0618611	0	0	0	100	0	45	19	4	171	61	207	786	0	0	87	109	1819
ENSG00000066117	SMARCD1	101.129	2.31219	0.868528	2.6622	0.0077632	0.0910172	13	5	51	1207	4	52	33	9	227	274	11	142	196	0	29	113	141
ENSG00000265206	AC004687.1	101.041	3.53457	1.22851	2.87711	0.00401337	0.0690183	63	7916	38	1798	0	109	145	0	3	900	4	100	0	0	5	59	123
ENSG00000164168	TMEM184C	100.69	-2.14695	0.924759	-2.32163	0.020253	0.149291	0	0	5	557	9	23	68	55	875	138	130	304	79	1	67	206	1392
ENSG00000119326	CTNNAL1	100.561	2.6644	0.84427	3.15587	0.00160022	0.0460564	87	0	15	283	454	255	84	5	75	261	6	87	1	3	98	318	60
ENSG00000007944	MYLIP	100.529	2.0177	1.01501	1.98786	0.046827	0.234602	74	0	24	660	32	82	334	11	89	684	1	49	0	1	168	227	111
ENSG00000071564	TCF3	100.443	2.06948	0.717474	2.8844	0.00392156	0.0684752	54	147	0	2947	265	88	267	11	111	178	25	161	27	2511	21	423	113
ENSG00000163584	RPL22L1	100.129	3.64141	0.973984	3.73868	0.000184992	0.0153444	198	0	2	546	6	77	264	2	78	182	6	42	117	0	7	64	46
ENSG00000180539	C9orf139	99.9727	-3.57257	1.40805	-2.53724	0.0111731	0.109085	0	0	0	112	2	47	55	8	69	400	247	873	0	0	0	420	1178
ENSG00000276141	WHAMMP3	99.6562	2.75885	1.02321	2.69627	0.00701201	0.0870551	1	0	1	26	1514	390	7	19	24	156	13	36	43	3	112	270	45
ENSG00000127993	RBM48	99.532	-2.00879	0.88991	-2.2573	0.0239894	0.163073	0	0	0	399	23	48	193	53	848	53	123	319	607	0	671	697	539
ENSG00000189079	ARID2	99.5306	-2.05551	0.896921	-2.29174	0.0219206	0.155954	0	0	0	616	41	40	811	21	380	560	8	88	989	2807	1791	645	103
ENSG00000263264	AC119396.1	99.5088	4.45896	1.27011	3.51069	0.000446937	0.0245068	0	1	75	702	5	158	4	3	30	0	6	53	0	0	65	57	49
ENSG00000047597	XK	98.1157	2.10129	1.06675	1.9698	0.0488612	0.23958	1	5	0	52	670	884	6	4	26	2	31	35	251	7	42	299	193
ENSG00000135919	SERPINE2	98.0431	2.76504	1.06481	2.59673	0.00941147	0.100416	0	2	38	589	484	291	7	12	13	3	23	156	170	4	0	96	89
ENSG00000197948	FCHSD1	97.6511	4.09963	1.1571	3.54301	0.00039558	0.0233378	0	1	74	879	8	68	5	0	37	69	2	38	4	0	76	125	53
ENSG00000136869	TLR4	96.3131	-2.88167	0.937688	-3.07316	0.00211804	0.052643	0	1	4	105	7	20	43	58	2443	999	15	78	49	0	868	290	156
ENSG00000125780	TGM3	96.1176	4.54702	1.99434	2.27996	0.0226101	0.15829	0	55	10	0	0	0	3	0	1	232	0	41	0	0	9	0	6
ENSG00000133627	ACTR3B	96.0891	2.46853	1.09294	2.25861	0.0239075	0.162735	0	40	4	79	85	216	28	6	8	20	3	11	733	4	5	175	45
ENSG00000213672	NCKIPSD	95.9449	2.20905	0.868474	2.5436	0.0109717	0.108183	0	1	30	456	711	108	32	11	54	20	13	64	314	7	76	243	97
ENSG00000095370	SH2D3C	95.8042	-2.48538	0.748535	-3.32032	0.000899131	0.0339192	0	0	1	247	15	101	46	78	330	176	172	747	334	1	507	527	372
ENSG00000171456	ASXL1	95.6693	2.39129	1.03705	2.30585	0.0211192	0.152489	129	12	1	600	22	32	109	22	129	460	12	64	1	1	0	236	41
ENSG00000179029	TMEM107	95.4975	2.45416	0.959951	2.55654	0.0105718	0.106342	10	0	45	582	67	62	385	11	174	52	18	101	0	0	168	333	121
ENSG00000135924	DNAJB2	94.8281	2.18777	0.930356	2.35154	0.0186958	0.142545	2	15	31	332	149	177	35	4	9	298	3	46	567	0	41	75	167
ENSG00000006062	MAP3K14	93.6069	4.30095	1.29072	3.33222	0.000861564	0.0330625	0	48	13	331	0	2	31	0	20	3	5	45	6	0	86	33	73
ENSG00000135114	OASL	93.2634	-3.50444	1.10798	-3.16292	0.00156196	0.0455081	0	0	0	200	42	30	2	38	113	4	25	31	2043	1	1792	800	72
ENSG00000167766	ZNF83	93.2272	-2.15904	0.678109	-3.18391	0.00145301	0.0440366	1	1	0	409	21	44	100	24	394	554	54	839	220	2	645	575	592
ENSG00000170088	TMEM192	93.2103	-2.16169	1.09517	-1.97384	0.0483994	0.238586	0	0	4	461	26	7	82	37	419	757	99	599	0	0	82	278	1031
ENSG00000040933	INPP4A	93.1719	2.65374	1.0997	2.41314	0.0158156	0.130509	48	0	49	348	0	80	34	6	102	276	6	63	2	0	174	150	89
ENSG00000134597	RBMX2	92.8613	2.39934	1.12857	2.126	0.0335036	0.196749	176	0	0	224	9	0	230	15	105	178	8	126	145	0	147	271	60
ENSG00000162772	ATF3	92.8374	4.32996	1.23547	3.50472	0.000457086	0.0248177	20	0	64	601	67	3	105	10	72	168	3	2	1	0	0	17	1
ENSG00000168286	THAP11	92.6861	2.3	0.881178	2.61014	0.00905043	0.0985292	128	2	0	648	231	130	85	11	109	347	6	90	1	2	84	180	139
ENSG00000135945	REV1	92.5828	2.50838	1.15347	2.17464	0.0296569	0.18458	1	0	59	966	4	35	53	7	100	235	5	52	0	0	109	297	167
ENSG00000153048	CARHSP1	92.3171	-2.70371	0.967113	-2.79566	0.00517945	0.0772336	0	0	0	223	50	67	27	7	108	226	20	385	56	59	217	291	206
ENSG00000073737	DHRS9	92.1301	-4.44827	1.19281	-3.72923	0.000192063	0.0154564	1	2	0	22	2	0	19	32	124	551	22	672	0	0	1729	1177	314
ENSG00000152213	ARL11	91.9415	-2.70768	1.1239	-2.40917	0.0159888	0.131284	0	0	0	388	7	37	82	23	123	386	94	729	1	0	393	114	1375
ENSG00000134046	MBD2	91.4207	2.11422	1.04004	2.03282	0.0420702	0.221329	135	0	4	99	10	76	329	4	34	615	1	70	207	0	188	104	28
ENSG00000140577	CRTC3	91.1148	3.56665	0.981155	3.63516	0.000277813	0.0192702	1	2	59	858	14	109	99	2	92	48	8	66	1	0	13	109	120
ENSG00000177000	MTHFR	91.0961	2.01673	0.784714	2.57003	0.0101691	0.104497	21	14	27	662	58	90	13	12	31	273	17	272	227	0	52	74	119
ENSG00000065057	NTHL1	91.0311	2.22467	1.09494	2.03178	0.0421762	0.221335	137	0	2	442	4	11	392	27	64	241	12	283	105	0	0	235	62
ENSG00000156928	MALSU1	90.6967	2.19479	1.06515	2.06055	0.0393462	0.21503	143	0	0	269	13	48	363	30	216	48	19	83	1	0	280	241	58
ENSG00000070182	SPTB	90.4354	2.47249	1.09246	2.26322	0.0236221	0.161754	56	9	15	32	338	174	7	6	7	4	3	17	0	12	29	245	139
ENSG00000147689	FAM83A	90.2059	3.22853	1.34	2.40935	0.0159808	0.131284	100	4	0	0	623	233	3	0	67	111	2	22	0	9	28	12	16
ENSG00000243064	ABCC13	90.0406	4.70332	1.59838	2.94256	0.00325515	0.0632875	0	2379	0	2	1842	173	14	7	4	0	0	2	0	0	48	150	690
ENSG00000261799	AC007406.5	89.9827	-3.34147	1.1678	-2.86135	0.00421844	0.0708148	0	0	1	184	0	10	65	47	345	10	6	33	696	0	2430	630	206
ENSG00000116005	PCYOX1	89.2068	-2.85672	1.24893	-2.28734	0.0221758	0.156639	2	0	0	622	7	0	31	25	464	133	67	957	0	0	230	135	1399
ENSG00000099381	SETD1A	88.5888	2.74013	1.15625	2.36985	0.0177954	0.140215	0	28	27	291	0	25	11	4	25	176	0	41	236	3	109	131	25
ENSG00000263335	AF001548.2	88.2673	-2.94241	1.0566	-2.78478	0.0053564	0.0783499	0	124	0	206	9	45	45	8	33	88	5	70	461	832	3008	302	86
ENSG00000183020	AP2A2	88.1504	2.28913	0.999062	2.29128	0.0219472	0.155954	126	0	11	448	16	47	154	10	70	347	6	226	0	1	34	126	122
ENSG00000079385	CEACAM1	87.943	-4.00615	1.22936	-3.25873	0.00111911	0.0384908	0	0	0	37	11	32	26	11	32	113	2	2503	0	6135	930	167	437
ENSG00000040531	CTNS	86.5866	2.2758	0.91559	2.48561	0.0129329	0.117856	1	3	28	361	551	148	13	30	196	75	29	53	1	0	72	301	76
ENSG00000050748	MAPK9	86.0825	3.67883	1.0392	3.54008	0.000400013	0.0234326	158	10	1	154	14	28	86	3	40	31	7	17	230	0	0	38	68
ENSG00000130656	HBZ	85.0277	4.36159	1.97141	2.21242	0.0269377	0.174375	0	50	0	0	142	22	0	1	0	0	6	1	0	0	0	17	159
ENSG00000186529	CYP4F3	85.0073	-4.852	1.42912	-3.39509	0.000686062	0.0299303	0	0	0	2	15	11	10	6	24	1263	0	1931	0	0	934	101	123
ENSG00000173457	PPP1R14B	84.8508	2.72623	1.08934	2.50265	0.0123267	0.115063	115	14	0	171	8	11	182	3	31	251	0	88	105	0	13	80	186
ENSG00000127124	HIVEP3	84.8467	-2.7973	0.936757	-2.98615	0.00282513	0.0603949	0	1	0	121	10	76	37	13	238	27	11	120	3060	3	273	816	241
ENSG00000162367	TAL1	84.3857	2.22538	0.985874	2.25726	0.0239918	0.163073	83	0	2	87	484	157	138	17	1	210	2	103	2	4259	62	360	146
ENSG00000068615	REEP1	84.3837	7.8266	1.35997	5.75496	8.66622e-09	1.10514e-05	1	51	0	12	103	113	5	2	1	0	1	1	7	0	0	0	1
ENSG00000163993	S100P	84.1793	-2.23687	1.10619	-2.02215	0.0431612	0.223928	0	0	7	45	18	12	439	32	24	337	3	13906	313	0	2459	150	87
ENSG00000181143	MUC16	83.8176	8.51701	1.6532	5.15183	2.57952e-07	0.00026727	0	14	58	3	1	0	19	0	0	4	0	1	0	1	1	3	0
ENSG00000166086	JAM3	83.6437	2.05192	0.95097	2.15771	0.0309505	0.188669	2	0	9	73	1071	123	20	26	29	100	7	41	602	3	70	102	19
ENSG00000106665	CLIP2	83.4821	2.13168	0.977894	2.17987	0.029267	0.183228	5	0	40	905	137	138	11	15	66	359	23	61	1	0	35	240	116
ENSG00000225528	Z82206.1	83.4236	2.32665	0.909127	2.55921	0.010491	0.105726	2	18	1	32	671	131	74	3	39	6	17	46	421	4	78	145	54
ENSG00000184574	LPAR5	83.1725	2.69887	1.03363	2.61106	0.00902616	0.0984693	39	3	0	1349	769	123	44	1	7	1	3	111	250	0	13	224	215
ENSG00000143493	INTS7	82.3896	-2.31053	0.815802	-2.83222	0.00462258	0.0740417	0	1	0	490	25	31	46	96	1330	130	52	163	1229	0	188	342	209
ENSG00000241015	TPM3P9	82.2744	-2.30462	0.850915	-2.7084	0.00676089	0.0860649	2	0	1	157	15	41	107	43	382	294	219	690	150	0	30	239	345
ENSG00000095485	CWF19L1	82.2278	-2.22028	0.894915	-2.481	0.0131015	0.118245	0	0	0	444	31	63	56	38	390	142	116	837	118	0	269	160	747
ENSG00000111364	DDX55	82.0876	-2.02677	0.921493	-2.19944	0.0278465	0.177588	0	0	0	531	9	10	153	122	914	171	34	272	889	0	259	941	105
ENSG00000167615	LENG8	81.9397	2.21893	1.03322	2.14759	0.0317467	0.191729	0	0	0	5366	17	403	39	5	52	96	15	194	63	1	38	247	202
ENSG00000176407	KCMF1	81.9145	2.16635	0.748594	2.89389	0.00380503	0.0677378	38	1	9	377	194	142	531	19	104	317	6	76	1	2	95	180	90
ENSG00000058866	DGKG	81.652	2.40086	0.886275	2.70894	0.0067499	0.0860649	112	387	2	999	215	53	52	5	201	350	7	106	2	0	71	193	34
ENSG00000140598	EFL1	81.4732	2.21493	1.08403	2.04324	0.0410284	0.218967	18	0	45	439	8	16	106	26	487	32	26	39	0	0	72	151	42
ENSG00000254521	SIGLEC12	81.4659	-3.61368	1.11285	-3.24722	0.00116536	0.0394274	4	0	0	191	3	6	16	47	76	289	164	503	0	0	78	763	899
ENSG00000088827	SIGLEC1	81.3717	6.19288	1.46871	4.21654	2.48085e-05	0.00501555	1	6	66	2	5	0	15	0	3	1	3	1	2	0	0	1	33
ENSG00000278970	HEIH	81.2565	2.23997	0.900662	2.48702	0.0128817	0.117742	88	0	20	711	19	31	70	3	29	45	9	41	304	0	198	296	114
ENSG00000213020	ZNF611	80.6809	-3.10619	1.0755	-2.88815	0.00387518	0.0681259	0	0	0	368	16	29	11	28	467	745	188	432	0	1	223	93	454
ENSG00000227039	ITGB2-AS1	80.5055	2.28281	0.928002	2.45992	0.013897	0.122089	78	1	22	280	14	138	47	8	27	177	9	96	1	0	265	202	94
ENSG00000241258	CRCP	80.1225	-2.3495	0.821313	-2.86066	0.00422762	0.0708148	0	0	0	342	28	51	63	15	318	428	146	240	395	1	161	241	781
ENSG00000182557	SPNS3	80.0665	-2.61104	0.985796	-2.64867	0.00808102	0.0929037	9	0	1	55	14	1	71	51	856	503	16	411	34	0	14	533	1084
ENSG00000203760	CENPW	79.8956	2.51126	1.01842	2.46583	0.0136695	0.121443	95	4039	0	146	30	12	676	21	149	34	7	449	1	0	50	231	148
ENSG00000147488	ST18	79.7021	5.41571	1.66626	3.25022	0.00115316	0.0391742	0	0	9	1156	0	0	1511	0	27	0	2	2	0	0	78	2	7
ENSG00000070476	ZXDC	78.8058	2.74534	1.00551	2.73029	0.00632778	0.0828708	26	4	40	178	7	57	104	5	65	105	1	49	0	0	121	164	169
ENSG00000271605	MILR1	78.2584	-2.00917	0.997768	-2.01367	0.0440443	0.226478	1	2	0	614	11	0	72	15	367	172	63	383	1047	0	123	86	843
ENSG00000185278	ZBTB37	78.2536	-2.24793	1.03333	-2.17542	0.0295985	0.184329	0	1	3	271	7	0	84	7	114	481	6	148	562	1	1868	265	98
ENSG00000146409	SLC18B1	77.718	2.71667	1.31653	2.0635	0.0390648	0.21423	0	31	0	46	217	204	32	12	44	0	0	15	504	0	4	94	99
ENSG00000245164	LINC00861	77.6828	2.19711	0.976867	2.24914	0.0245036	0.165332	5	1	18	437	25	786	5	13	108	88	11	117	1	0	20	427	180
ENSG00000267534	S1PR2	77.2349	-5.73672	1.19769	-4.78981	1.66938e-06	0.000864841	0	0	0	33	5	0	2	6	141	4	19	61	2368	0	461	756	671
ENSG00000257218	GATC	77.1868	-2.43783	1.11525	-2.1859	0.0288229	0.181338	1	0	0	400	56	19	35	24	367	338	172	590	22	0	0	111	724
ENSG00000176438	SYNE3	76.9745	2.19574	0.861766	2.54796	0.0108355	0.107306	52	276	8	1635	42	101	258	6	44	88	11	128	0	0	246	137	174
ENSG00000171984	C20orf196	76.7728	2.39707	0.969495	2.47249	0.0134174	0.120142	115	0	0	226	173	56	218	28	128	45	17	79	1	0	143	203	53
ENSG00000079313	REXO1	76.6529	4.15093	1.36422	3.04272	0.00234452	0.0556661	0	40	8	520	0	0	2	1	4	61	2	45	0	1	46	39	36
ENSG00000210112	MT-TM	75.4216	3.76937	1.4711	2.56228	0.0103987	0.105523	12	41	1162	38	48	19	0	2	0	7	0	4	32	8	2	3	2
ENSG00000117228	GBP1	75.1999	-2.38126	0.9812	-2.42689	0.0152289	0.127689	0	0	0	253	33	30	85	88	265	33	228	175	3	4	260	616	91
ENSG00000143889	HNRNPLL	75.0194	-2.33614	0.984516	-2.37288	0.0176498	0.139933	0	0	0	82	57	421	45	12	61	425	5	131	1922	5667	101	1817	31
ENSG00000185414	MRPL30	74.8092	-2.86989	1.05379	-2.72341	0.00646121	0.0837482	0	1	0	234	11	0	65	21	282	176	108	275	337	0	64	106	1192
ENSG00000163734	CXCL3	74.7854	2.4361	1.23217	1.97708	0.0480324	0.237483	0	0	5	200	95	1130	42	68	78	3	8	190	0	0	20	92	11
ENSG00000197530	MIB2	74.5115	3.14566	1.0533	2.98648	0.00282214	0.0603949	21	21	5	1412	2	197	37	1	3	191	1	11	1	1	6	75	158
ENSG00000075618	FSCN1	74.4757	2.75269	0.94506	2.91272	0.00358299	0.0661598	3	0	19	3895	2	38	184	9	49	34	11	128	47	0	13	316	80
ENSG00000010017	RANBP9	74.4524	2.17982	0.922582	2.36274	0.0181406	0.141203	81	4	2	256	48	84	331	11	102	122	12	61	0	0	344	219	15
ENSG00000234420	ZNF37BP	74.1599	-2.21113	0.749681	-2.94943	0.00318363	0.0628313	0	0	0	257	28	44	87	23	271	508	50	129	1509	3464	310	513	151
ENSG00000118922	KLF12	74.0179	3.33621	0.97607	3.41801	0.000630817	0.0287763	2	5	43	113	24	221	8	8	100	36	16	20	0	1	48	44	43
ENSG00000197136	PCNX3	73.9795	2.1365	0.976035	2.18896	0.0285999	0.180552	108	0	4	545	12	198	11	6	25	301	8	110	1	1	131	172	106
ENSG00000011243	AKAP8L	73.7233	2.87635	1.09474	2.62743	0.00860313	0.0961069	3	0	39	1973	14	68	5	8	37	176	3	42	0	0	121	171	51
ENSG00000129682	FGF13	73.5624	4.90461	1.30287	3.76447	0.0001669	0.0147502	24	36	6	8	5	46	29	1	1	1	0	2	0	0	123	10	8
ENSG00000104447	TRPS1	72.9855	-2.20573	0.965247	-2.28515	0.0223042	0.157211	0	1	0	220	6	41	653	84	47	39	2	500	998	3189	1036	124	66
ENSG00000115946	PNO1	72.9231	-2.19207	0.780834	-2.80734	0.00499528	0.0769922	0	1	0	375	16	28	70	63	838	120	88	363	373	2	27	273	505
ENSG00000168329	CX3CR1	72.8258	-2.21778	0.934542	-2.37312	0.0176384	0.139909	0	2	0	372	40	10	38	51	297	114	183	75	2	4	141	489	484
ENSG00000139636	LMBR1L	72.3979	2.17403	1.0755	2.02142	0.0432364	0.224124	0	1	32	1093	8	234	28	9	178	149	30	79	0	0	12	179	116
ENSG00000162378	ZYG11B	72.3419	-2.35197	1.03525	-2.27188	0.0230935	0.159385	0	2	2	127	20	26	37	8	103	502	15	473	0	5453	90	152	1321
ENSG00000137502	RAB30	72.1709	2.98384	1.00717	2.9626	0.00305049	0.0618611	117	2	2	68	148	150	16	7	121	52	10	11	7	6	0	127	8
ENSG00000188130	MAPK12	72.028	3.74065	1.23505	3.02875	0.00245565	0.0568422	158	1	0	180	5	4	159	8	14	85	0	31	10	0	0	90	88
ENSG00000170956	CEACAM3	71.2816	-4.4008	1.2661	-3.47588	0.000509179	0.0261336	0	2	43	8	9	0	1	8	38	106	19	2016	1	0	680	229	264
ENSG00000160993	ALKBH4	70.5702	-2.97513	1.04566	-2.84522	0.00443813	0.072719	0	0	0	345	17	14	23	6	99	76	142	523	62	0	119	183	1043
ENSG00000152556	PFKM	70.4586	3.41317	1.01049	3.37775	0.000730825	0.0302135	106	0	11	98	179	104	6	20	79	1	7	50	8	1	1	129	23
ENSG00000167280	ENGASE	69.9225	2.41077	1.04043	2.31708	0.0204993	0.150105	62	1	12	1116	2	15	247	5	56	407	6	51	0	0	15	166	68
ENSG00000161929	SCIMP	69.8351	-2.59958	1.09604	-2.37179	0.0177022	0.139998	0	0	0	51	16	91	43	5	80	50	316	132	428	0	66	557	4840
ENSG00000141526	SLC16A3	69.8003	-2.46798	1.16906	-2.11107	0.034766	0.200603	4	0	0	631	6	1	11	7	15	1074	8	119	3	0	938	837	375
ENSG00000115590	IL1R2	69.691	-4.60771	1.43236	-3.21686	0.00129601	0.0410808	1	0	60	15	1	23	1	3	45	86	1	3453	1	0	14439	109	1
ENSG00000124641	MED20	69.1847	-2.64492	1.05605	-2.50455	0.0122608	0.114901	0	1	0	302	22	27	20	101	1018	8	34	113	1	0	587	1361	111
ENSG00000003147	ICA1	68.7308	-2.39427	1.05685	-2.26549	0.0234828	0.161066	0	1	1	627	6	0	4	53	481	286	2	183	518	0	986	797	91
ENSG00000169718	DUS1L	68.7143	2.21049	1.03121	2.1436	0.0320651	0.1926	122	0	0	130	9	73	130	7	53	298	5	67	2	1	37	245	106
ENSG00000139531	SUOX	68.3231	-2.37323	1.09382	-2.16967	0.0300315	0.185644	0	0	0	816	12	0	5	55	362	59	58	173	1061	0	468	682	178
ENSG00000111911	HINT3	67.9801	-2.66667	1.0008	-2.66453	0.00770951	0.0906442	0	0	0	378	36	0	34	63	835	171	85	288	319	0	90	152	570
ENSG00000259330	INAFM2	67.9354	2.42364	0.683291	3.54701	0.000389624	0.0231512	75	1	2	194	296	174	59	22	78	45	5	67	174	1	60	206	35
ENSG00000153563	CD8A	67.836	2.33735	0.933129	2.50485	0.0122503	0.114891	0	16	9	685	60	297	8	14	191	74	22	37	1	0	70	253	33
ENSG00000134242	PTPN22	67.7395	-2.65887	0.797439	-3.33427	0.000855248	0.0329713	0	0	0	168	7	89	8	46	760	463	12	185	494	7	627	362	90
ENSG00000211644	IGLV1-51	67.7083	-2.84782	1.23736	-2.30153	0.0213618	0.153638	0	0	3	164	0	22	22	9	18	7	17625	2133	38	0	40	496	470
ENSG00000262370	AC108134.3	67.5761	5.00928	1.16205	4.31072	1.62726e-05	0.00415027	137	4	1	236	1	8	190	2	9	0	1	41	0	0	27	24	22
ENSG00000102781	KATNAL1	67.021	3.54215	0.87614	4.04291	5.27923e-05	0.00781421	124	0	5	580	43	24	85	9	127	79	6	25	11	0	8	40	31
ENSG00000204872	NAT8B	66.891	4.53531	1.32297	3.42813	0.000607749	0.0283013	0	0	13	28	726	430	0	1	5	2	0	71	1	2	3	85	4
ENSG00000204536	CCHCR1	66.6682	2.55827	1.28348	1.99323	0.0462368	0.233296	9	31	0	303	18	0	69	15	100	110	10	86	0	0	0	244	65
ENSG00000163430	FSTL1	66.395	3.21311	1.15882	2.77274	0.0055587	0.0796472	2	1	25	28	474	196	9	9	259	1	0	6	0	2	84	23	21
ENSG00000125844	RRBP1	66.1271	-2.12856	0.810963	-2.62474	0.00867157	0.0964362	2	0	1	1028	2	38	52	14	173	1437	17	220	544	1628	169	463	65
ENSG00000038945	MSR1	65.9406	5.65802	1.53263	3.69172	0.000222744	0.0172554	0	0	47	1	10	3	308	0	6	1	3	1	0	3	14	3	0
ENSG00000184068	AL021453.1	65.9155	-2.39578	0.942935	-2.54077	0.0110608	0.108707	0	0	0	241	10	15	318	7	109	25	14	66	747	2434	769	1168	376
ENSG00000210195	MT-TT	65.5815	4.97407	1.32198	3.76259	0.000168162	0.0147502	5	32	10	49	35	14	0	0	0	4	0	4	67	3	6	6	4
ENSG00000004866	ST7	65.5518	2.53272	0.944886	2.68045	0.00735239	0.0885419	33	0	20	89	254	169	41	17	43	221	15	36	0	0	36	144	36
ENSG00000223797	ENTPD3-AS1	65.2245	3.2617	1.2635	2.58149	0.00983757	0.102754	124	0	0	90	9	0	310	7	76	84	13	13	0	0	75	84	18
ENSG00000256060	TRAPPC2B	65.0586	2.28661	1.01711	2.24815	0.0245667	0.165622	78	0	0	97	10	20	539	36	179	7	8	99	135	0	41	144	19
ENSG00000225840	AC010970.1	64.8123	8.23354	1.73367	4.74919	2.04233e-06	0.00102599	0	10	47	11	2	0	0	0	1	1	0	4	0	0	0	0	3
ENSG00000138231	DBR1	64.6668	-3.16967	1.09486	-2.89505	0.00379102	0.0677378	0	0	0	236	11	17	23	47	586	191	106	227	0	0	129	193	764
ENSG00000174007	CEP19	64.6335	-2.20391	1.06398	-2.07139	0.0383227	0.211003	0	0	0	120	126	0	38	5	176	18	97	432	125	2	560	247	545
ENSG00000183161	FANCF	64.4745	-2.38905	1.17496	-2.0333	0.0420222	0.22131	0	0	0	474	4	15	59	15	904	60	76	145	0	1	70	57	1001
ENSG00000092098	RNF31	64.3827	3.5684	1.38254	2.58104	0.00985022	0.102754	2	0	44	922	0	59	9	0	6	12	6	25	0	0	3	40	172
ENSG00000249797	LINC02147	63.9898	5.40415	1.82394	2.9629	0.00304753	0.0618611	162	0	0	0	0	0	123	1	44	46	1	0	0	0	0	12	7
ENSG00000167447	SMG8	63.8709	-3.25282	1.28257	-2.53617	0.0112072	0.109329	0	0	2	363	0	0	2	28	421	4	45	69	1	6342	1477	328	266
ENSG00000211637	IGLV4-69	63.8271	-2.98724	1.43353	-2.08384	0.0371746	0.207115	0	1	0	192	0	108	5	0	6	0	145	505	1	1170	90	2127	101
ENSG00000132004	FBXW9	63.8053	2.39206	1.19163	2.00738	0.0447088	0.228267	0	0	41	435	64	4	17	14	166	0	16	108	25	0	7	222	83
ENSG00000184831	APOO	63.576	2.84034	1.08865	2.60906	0.00907905	0.0987063	70	0	16	147	129	30	95	18	228	43	5	33	0	0	0	183	39
ENSG00000100362	PVALB	63.5495	3.19853	1.1538	2.77218	0.00556829	0.0796472	0	1	8	29	967	88	2	7	15	7	1	12	1	2	41	402	8
ENSG00000148288	GBGT1	63.4114	3.34666	1.12985	2.96204	0.00305611	0.0618611	112	3	0	24	226	34	19	6	24	151	4	54	1	0	0	67	56
ENSG00000105204	DYRK1B	63.4068	2.77273	1.02458	2.70621	0.00680553	0.0860649	64	12	2	942	59	0	12	6	31	74	13	40	1	0	16	179	123
ENSG00000183742	MACC1	63.2859	2.90224	1.47637	1.96578	0.0493235	0.240566	80	13	0	63	5	0	141	0	175	0	17	230	0	0	19	4	24
ENSG00000156298	TSPAN7	63.1354	3.34108	1.24948	2.67398	0.00749567	0.089398	0	0	22	2307	237	35	46	4	2	1	33	17	0	0	29	6	66
ENSG00000214293	APTR	62.8196	3.47704	1.14583	3.03452	0.00240921	0.0563222	130	0	0	161	10	63	146	4	53	100	0	13	2	0	136	59	7
ENSG00000099958	DERL3	62.5043	-2.37747	1.01673	-2.33835	0.0193693	0.145725	0	0	1	114	12	48	120	0	42	172	68	73	768	448	164	2219	24
ENSG00000173914	RBM4B	62.0418	-2.52509	0.965428	-2.61552	0.00890928	0.0978781	0	0	0	405	22	13	28	89	679	120	117	184	6	0	130	472	263
ENSG00000144815	NXPE3	61.9854	-2.30599	0.990706	-2.32762	0.0199322	0.147944	0	0	1	412	6	4	61	28	342	258	45	897	0	8954	307	482	194
ENSG00000123179	EBPL	61.6909	2.94583	1.13441	2.59678	0.00941008	0.100416	62	2	0	501	2	90	507	0	24	163	3	26	0	0	50	104	116
ENSG00000130958	SLC35D2	61.6322	2.19855	0.910117	2.41568	0.015706	0.130057	73	0	0	178	189	179	99	3	13	91	1	16	259	4	131	83	56
ENSG00000158825	CDA	61.1309	-2.50442	1.04195	-2.40358	0.0162354	0.132651	0	1	49	20	39	33	12	30	48	573	3	5938	5	0	1412	206	181
ENSG00000007129	CEACAM21	61.101	-2.51404	1.1461	-2.19356	0.0282667	0.178994	0	0	0	340	14	20	47	21	148	124	61	270	0	0	1470	206	94
ENSG00000182732	RGS6	60.9754	2.68386	1.04024	2.58004	0.00987883	0.102871	0	4	5	23	652	266	3	5	7	6	2	33	352	1	35	172	26
ENSG00000180871	CXCR2	60.7782	-2.54382	1.0012	-2.54077	0.0110609	0.108707	0	1	214	118	42	1	0	16	42	84	13	674	1224	1	11287	737	185
ENSG00000229043	AC091729.3	60.6914	3.44142	1.16885	2.94429	0.00323695	0.0632875	18	0	40	167	5	8	86	0	7	148	0	3	73	0	58	78	25
ENSG00000146535	GNA12	60.5998	2.83082	1.18132	2.39633	0.0165604	0.134314	100	0	1	144	213	17	81	28	124	64	0	36	0	1	0	96	51
ENSG00000255240	AP001636.3	60.5036	2.66563	1.16694	2.28428	0.022355	0.157435	0	0	0	76	641	512	7	3	13	6	19	22	310	2	3	80	19
ENSG00000233834	AC005083.1	60.4653	5.1534	1.60424	3.21236	0.0013165	0.0416375	151	0	0	14	2	0	121	2	110	0	2	7	0	0	0	6	3
ENSG00000257815	LINC01481	60.3464	2.62116	0.835001	3.13911	0.00169463	0.0467348	33	0	0	238	55	77	770	17	114	44	3	72	111	1	24	197	10
ENSG00000137337	MDC1	59.972	2.67276	0.959201	2.78644	0.00532905	0.0780432	76	0	9	1063	9	27	69	9	49	107	14	60	0	0	48	88	78
ENSG00000167257	RNF214	59.8467	2.6484	1.1143	2.37674	0.0174663	0.13921	0	0	39	590	18	30	25	12	65	129	15	35	0	0	35	139	40
ENSG00000124107	SLPI	59.7936	-2.617	1.16594	-2.24455	0.0247972	0.166802	55	0	0	42	64	0	7	22	41	333	2	16539	9	0	603	280	982
ENSG00000103404	USP31	58.8428	5.37526	1.10336	4.8717	1.1064e-06	0.000734022	0	24	16	19	46	6	75	2	10	13	1	14	0	2327	15	33	1
ENSG00000122378	FAM213A	58.7973	-3.31752	1.1739	-2.82607	0.00471226	0.0748274	0	1	1	103	2	22	3	16	205	0	2	649	757	0	83	48	903
ENSG00000269028	MTRNR2L12	58.4883	4.95851	1.15651	4.28747	1.80717e-05	0.00440577	3	31	7	24	39	19	1	2	7	1	0	7	98	114	3	11	5
ENSG00000179935	LINC00652	58.4332	9.39959	1.91373	4.91165	9.03137e-07	0.000712962	0	32	11	1	0	0	4	0	2	0	0	0	0	0	0	1	0
ENSG00000169372	CRADD	58.3627	2.03552	0.936748	2.17296	0.0297831	0.185062	67	1	5	229	96	8	177	18	483	14	14	30	1	0	86	47	48
ENSG00000111341	MGP	58.1187	6.86836	1.61134	4.26251	2.02147e-05	0.00465444	0	31	0	2	4	290	8	1	3	0	0	0	0	0	0	4	14
ENSG00000153560	UBP1	58.0945	2.27074	0.999871	2.27103	0.0231452	0.15961	1	0	29	257	14	46	249	19	175	204	8	17	1	0	34	152	24
ENSG00000182796	TMEM198B	58.0126	3.04378	1.07115	2.8416	0.00448878	0.0731712	0	0	8	4591	32	46	5	3	112	40	6	46	2	1	2	102	87
ENSG00000164877	MICALL2	57.9745	2.88088	1.07454	2.68103	0.0073395	0.0885419	102	0	0	572	38	21	144	0	3	112	11	70	73	0	29	15	95
ENSG00000163376	KBTBD8	57.8953	3.33678	1.32125	2.52547	0.0115545	0.111561	0	19	17	41	0	15	114	13	134	0	7	9	0	0	72	27	23
ENSG00000167244	IGF2	57.6442	-3.71295	1.45254	-2.55618	0.0105829	0.106342	0	0	0	35	16	80	0	4	0	12	0	18	1309	4521	1123	949	24
ENSG00000102230	PCYT1B	57.5824	2.64138	1.06436	2.48166	0.0130774	0.118245	0	2	5	68	659	246	3	3	15	6	1	23	413	1	38	16	59
ENSG00000254584	AL035078.1	57.0819	9.75253	1.95057	4.99983	5.738e-07	0.00052847	0	31	11	16	0	0	4	0	0	0	0	1	0	0	0	0	0
ENSG00000042062	RIPOR3	57.0048	2.35443	1.00822	2.33523	0.0195313	0.146118	75	3	1	85	173	107	0	6	23	1	27	108	72	2	6	132	56
ENSG00000105258	POLR2I	56.9694	2.19757	0.933653	2.35373	0.018586	0.142187	95	0	0	142	52	30	143	6	46	237	4	70	116	0	40	245	22
ENSG00000272870	AC097534.2	56.9505	2.60617	1.20006	2.17171	0.0298775	0.185212	0	0	35	239	1	0	192	2	29	52	8	57	106	0	174	112	12
ENSG00000168675	LDLRAD4	56.7488	2.53848	0.981665	2.58589	0.00971284	0.102299	1	25	0	246	9	52	131	8	63	114	15	40	1	0	69	90	51
ENSG00000187210	GCNT1	56.5989	-2.60428	1.05969	-2.45758	0.0139877	0.122381	0	0	1	129	15	0	71	60	759	320	43	140	0	1	341	697	149
ENSG00000111275	ALDH2	56.3523	-2.25928	0.945639	-2.38916	0.016887	0.136164	0	1	124	14	17	7	77	47	2002	237	5	2532	169	0	80	267	83
ENSG00000088727	KIF9	56.3487	3.5553	1.19497	2.97522	0.00292774	0.0612056	111	1	0	155	8	15	195	8	150	46	2	24	0	0	0	111	8
ENSG00000076554	TPD52	56.0036	-2.7493	1.16173	-2.36656	0.0179544	0.140732	1	0	1	155	3	49	6	52	1074	9	12	40	0	0	187	2108	42
ENSG00000169129	AFAP1L2	55.9223	3.70898	1.23693	2.99853	0.00271289	0.0592163	0	30	0	72	99	48	3	1	14	66	4	5	147	1	0	3	6
ENSG00000131944	FAAP24	55.8664	-3.22188	1.33538	-2.4127	0.0158346	0.1306	0	0	0	97	9	0	57	10	59	127	103	548	0	0	18	116	840
ENSG00000173171	MTX1	55.7061	-2.11537	0.732353	-2.88846	0.00387139	0.0681259	0	0	3	324	16	8	27	35	309	35	23	543	368	1056	392	632	97
ENSG00000099139	PCSK5	55.6935	5.63816	1.17571	4.79555	1.62225e-06	0.000864841	0	29	9	36	5	37	16	0	2	3	1	5	1	0	2	37	20
ENSG00000100433	KCNK10	55.598	11.732	3.00418	3.90524	9.41337e-05	0.0109898	141	0	4	0	0	0	39	0	0	0	0	1	0	0	0	0	0
ENSG00000148541	FAM13C	55.5387	9.79279	1.95399	5.01168	5.39558e-07	0.000526164	0	27	15	6	0	0	7	0	1	0	0	0	0	2	0	0	0
ENSG00000234664	HMGN2P5	55.5238	-2.60153	0.905746	-2.87225	0.0040756	0.0695832	0	0	0	3	36	9	118	76	807	58	34	585	208	272	127	161	153
ENSG00000103249	CLCN7	55.4247	2.42661	1.09312	2.2199	0.0264259	0.172544	3	9	6	2426	1	82	11	1	2	63	8	21	1	0	115	45	211
ENSG00000127831	VIL1	55.3544	3.07372	1.07319	2.86408	0.00418222	0.0706757	2	1	9	42	689	132	2	10	12	8	7	5	1	3	140	37	2
ENSG00000135678	CPM	55.0469	-2.9054	1.11425	-2.60751	0.00912046	0.0989257	0	1	1	80	8	34	6	22	41	3	20	716	1	0	552	127	671
ENSG00000213889	PPM1N	55.0192	2.57836	1.16684	2.20969	0.0271264	0.174902	0	23	8	60	38	13	8	1	20	31	6	124	0	1	149	188	1
ENSG00000141582	CBX4	54.7279	2.77317	1.20759	2.29644	0.0216505	0.154998	86	4	2	223	0	26	112	0	5	139	2	34	0	0	153	175	23
ENSG00000124882	EREG	54.7135	-4.13651	1.39599	-2.96314	0.00304514	0.0618611	0	0	1	5	12	11	4	4	417	1860	1	301	0	0	0	563	22
ENSG00000115042	FAHD2A	54.5359	-2.20859	0.730171	-3.02476	0.00248832	0.0570559	1	0	0	259	7	38	46	17	575	200	40	227	756	0	239	483	159
ENSG00000172037	LAMB2	54.3703	2.88485	1.28151	2.25113	0.0243771	0.164664	0	4	22	1420	36	15	67	14	141	0	0	113	0	2	0	80	20
ENSG00000153140	CETN3	54.3404	2.28306	0.903662	2.52645	0.0115222	0.111379	85	0	0	334	14	25	201	14	117	148	14	66	23	0	62	51	36
ENSG00000186111	PIP5K1C	54.2938	2.02366	0.930597	2.17459	0.029661	0.18458	38	8	1	1059	58	51	20	1	22	62	7	83	0	3	65	48	208
ENSG00000139117	CPNE8	54.2078	-2.48963	1.02183	-2.43645	0.0148323	0.126198	0	0	0	13	44	62	20	51	504	202	0	123	1377	1	294	154	48
ENSG00000224041	IGKV3D-15	54.1473	-6.22334	1.45462	-4.27832	1.88309e-05	0.00446574	0	0	0	1	2	1	1	0	2	0	145	119	7	29	8	347	48
ENSG00000237943	PRKCQ-AS1	54.112	2.0464	0.898207	2.27831	0.022708	0.158712	57	0	0	608	22	197	158	8	80	153	21	60	2	0	61	84	108
ENSG00000136315	AL355922.1	53.979	-3.48517	1.36435	-2.55446	0.0106354	0.106552	0	0	0	12	1	0	207	92	104	322	5	15969	0	0	30	1247	579
ENSG00000100307	CBX7	53.977	2.93688	0.942821	3.115	0.00183947	0.0493443	6	22	5	125	34	86	13	0	6	106	8	20	3	1	75	66	50
ENSG00000227165	WDR11-AS1	53.9717	3.00289	1.05549	2.84501	0.00444104	0.072719	1	3	3	33	744	151	6	1	8	10	1	16	327	0	20	132	17
ENSG00000173614	NMNAT1	53.9087	-3.55265	1.16769	-3.04247	0.00234648	0.0556661	0	0	0	201	5	4	10	8	180	122	100	680	0	0	138	165	567
ENSG00000104756	KCTD9	53.9087	2.51389	1.08001	2.32766	0.0199301	0.147944	98	0	0	103	66	15	105	8	80	164	1	35	0	2	105	82	10
ENSG00000182983	ZNF662	53.8975	-2.94675	1.14405	-2.57571	0.0100034	0.103518	0	0	0	280	4	31	3	18	16	1	31	107	399	0	833	362	543
ENSG00000187325	TAF9B	53.7674	-2.66423	0.968545	-2.75076	0.00594575	0.081314	0	0	0	294	9	0	46	22	965	193	51	136	517	0	201	574	108
ENSG00000186818	LILRB4	53.767	-3.37476	1.34984	-2.50012	0.0124152	0.115369	0	1	0	10	20	1	32	12	12	0	73	33	629	1	0	56	1020
ENSG00000142611	PRDM16	53.7539	6.03317	1.71383	3.52028	0.000431094	0.0241248	26	0	41	0	1	0	0	2	4	6	0	26	0	0	0	7	1
ENSG00000167685	ZNF444	53.7227	3.18368	1.04743	3.03952	0.00236957	0.0558744	76	1	13	278	6	26	28	2	9	139	1	20	0	0	50	165	26
ENSG00000211959	IGHV4-39	53.5938	-3.21125	1.42319	-2.25638	0.0240468	0.16325	0	0	0	190	1	113	5	4	63	0	2297	957	0	0	89	1926	263
ENSG00000215154	AC141586.1	53.311	-3.06087	1.13619	-2.69399	0.00706025	0.0872817	0	0	0	329	3	14	2	14	194	254	88	722	1	0	30	434	385
ENSG00000188566	NDOR1	53.2617	2.8029	1.17751	2.38035	0.0172961	0.138519	0	0	35	458	14	60	17	6	13	3	7	68	0	0	101	82	94
ENSG00000137825	ITPKA	53.1371	4.03203	1.58775	2.53946	0.0111025	0.10891	59	18	0	200	0	0	11	0	3	19	1	0	0	0	147	33	5
ENSG00000157933	SKI	53.0347	3.18776	1.18141	2.69826	0.00697029	0.0867292	75	0	15	219	12	18	18	1	10	262	0	32	1	0	3	69	15
ENSG00000169122	FAM110B	52.5198	-5.27726	1.24815	-4.22807	2.35701e-05	0.00501555	0	1	0	1	6	0	2	0	277	1411	1	24	125	2	61	1172	110
ENSG00000112212	TSPO2	52.2617	4.63185	1.80651	2.56398	0.0103479	0.105473	0	0	0	4	1070	104	0	3	0	4	0	2	0	0	0	166	18
ENSG00000198816	ZNF358	52.1636	2.85796	1.31724	2.16965	0.0300336	0.185644	6	25	4	72	12	0	2	0	5	214	1	39	2	1	0	64	66
ENSG00000167106	FAM102A	51.9855	3.15158	1.06496	2.95935	0.00308287	0.0619426	12	0	26	281	20	242	5	7	29	1	1	15	1	0	93	65	95
ENSG00000126746	ZNF384	51.9646	2.90386	0.992212	2.92665	0.00342634	0.0647665	1	20	6	855	10	18	7	10	109	2	10	54	13	0	9	17	80
ENSG00000211892	IGHG4	51.8843	-2.00672	0.939826	-2.13521	0.0327441	0.194563	145	0	1	54	2	76	15	1	44	139	155	135	41	166	139	493	262
ENSG00000167705	RILP	51.5813	2.33029	1.0022	2.32518	0.0200625	0.14848	67	0	2	442	58	163	47	2	5	64	2	22	1	0	99	188	185
ENSG00000147862	NFIB	51.568	3.38912	1.04992	3.22797	0.00124671	0.0403295	5	11	2	10	357	238	13	3	14	29	4	3	0	1560	92	155	1
ENSG00000244575	IGKV1-27	51.5266	-4.58255	1.82702	-2.5082	0.0121346	0.114235	0	0	0	14	0	21	0	0	7	0	186	206	0	20	0	151	49
ENSG00000176386	CDC26	51.4452	-2.2273	0.860282	-2.58903	0.00962454	0.101693	0	0	0	79	40	26	967	35	429	204	12	204	464	0	764	319	22
ENSG00000163823	CCR1	51.0625	-2.55275	0.958507	-2.66326	0.00773873	0.0909232	0	0	4	93	17	0	17	39	218	70	23	163	1020	1	106	39	419
ENSG00000205632	LINC01310	50.6652	9.57568	1.99877	4.79078	1.66133e-06	0.000864841	0	31	5	0	2	0	4	0	0	0	0	1	0	2	0	0	0
ENSG00000165055	METTL2B	50.3054	-2.06092	0.868331	-2.37343	0.0176238	0.13986	3	0	0	111	15	26	72	8	207	245	107	186	107	1	12	109	516
ENSG00000272097	AL024498.1	49.9789	7.8292	1.60056	4.89154	1.00051e-06	0.000721153	115	0	8	15	0	0	9	0	3	1	2	1	0	0	0	0	1
ENSG00000211947	IGHV3-21	49.9518	-2.70553	1.07454	-2.51785	0.0118074	0.113016	0	0	1	100	12	51	0	10	36	1	4484	295	71	14	136	1185	253
ENSG00000065970	FOXJ2	49.842	2.01586	0.805098	2.50387	0.0122844	0.115044	1	2	1	971	68	383	150	6	70	97	3	64	2	1	98	130	141
ENSG00000110448	CD5	49.455	2.37335	1.14307	2.0763	0.0378665	0.209723	0	0	20	806	21	252	0	5	35	38	9	39	1	0	55	142	149
ENSG00000104866	PPP1R37	49.2749	5.09292	1.31461	3.8741	0.000107021	0.0115961	101	0	9	149	0	0	26	1	3	6	2	14	2	0	0	31	24
ENSG00000188295	ZNF669	49.0377	-2.66903	1.24431	-2.14499	0.0319538	0.192489	0	0	0	327	10	10	18	20	194	17	79	297	0	15	0	105	313
ENSG00000054598	FOXC1	48.8877	-4.70346	2.02882	-2.31832	0.0204319	0.14985	0	0	0	6	0	0	27	0	723	1835	0	1	0	0	0	421	1
ENSG00000166860	ZBTB39	48.8483	3.22904	1.37132	2.35469	0.0185381	0.141951	0	2	34	316	1	0	27	10	108	10	4	17	0	0	0	48	74
ENSG00000184465	WDR27	48.7368	2.99875	1.18796	2.52428	0.0115934	0.111661	1	1071	32	260	3	26	105	10	113	37	6	25	0	0	0	172	19
ENSG00000224032	EPB41L4A-AS1	48.7105	2.42464	1.04411	2.32222	0.0202214	0.149207	44	0	0	382	11	73	422	1	82	290	1	17	1	1	20	53	53
ENSG00000077152	UBE2T	48.4249	2.40963	0.947231	2.54386	0.0109634	0.108183	2	22	0	96	28	11	102	15	45	13	5	163	81	0	14	90	21
ENSG00000166263	STXBP4	48.3522	2.57072	1.17373	2.19022	0.0285085	0.180112	0	24	0	72	3	0	103	7	132	83	10	21	50	0	9	130	21
ENSG00000221926	TRIM16	48.3401	-2.81641	1.12575	-2.5018	0.0123565	0.115121	0	1	0	29	13	13	44	6	992	57	14	391	1	0	71	14	684
ENSG00000211673	IGLV3-1	48.3199	-2.46282	1.20051	-2.05147	0.040221	0.216669	0	0	0	70	0	101	4	5	41	29	22	193	1001	0	47	1587	86
ENSG00000262823	AC127521.1	48.1177	-3.49042	1.36322	-2.56042	0.0104546	0.105681	0	0	0	65	27	13	2	20	8	1	29	361	0	0	55	52	1160
ENSG00000204227	RING1	48.0964	3.29016	1.05078	3.13117	0.00174112	0.0474742	82	0	0	646	3	84	113	1	16	28	2	43	1	0	42	225	25
ENSG00000129757	CDKN1C	48.0251	2.66504	1.29628	2.05592	0.0397901	0.216396	90	0	0	38	0	5	181	2	28	42	16	183	40	0	0	37	30
ENSG00000272333	KMT2B	47.8406	2.03156	0.866839	2.34364	0.0190963	0.144689	6	17	5	189	2	27	40	7	24	229	7	59	14	1787	63	95	20
ENSG00000197724	PHF2	47.6013	3.16648	0.978738	3.23527	0.00121527	0.0400159	28	18	1	137	10	13	64	3	45	127	0	20	2	0	36	100	15
ENSG00000145214	DGKQ	47.4962	2.51772	1.25095	2.01264	0.0441522	0.226892	0	22	4	62	7	0	41	6	20	102	1	52	0	0	150	127	16
ENSG00000163534	FCRL1	47.0187	2.90897	1.25445	2.31892	0.0203991	0.149768	0	21	0	163	1	191	4	1	166	65	8	11	0	0	6	137	25
ENSG00000278002	AL627171.1	46.8936	4.82429	1.23413	3.90908	9.26499e-05	0.0109323	0	27	1	321	0	28	21	1	4	2	2	11	0	0	37	31	7
ENSG00000196562	SULF2	46.8262	2.84807	1.10116	2.58644	0.0096973	0.102266	0	21	0	40	1	25	199	6	24	142	6	10	17	0	15	61	50
ENSG00000101986	ABCD1	46.764	2.1979	1.04633	2.10059	0.0356774	0.204022	0	0	19	1332	32	84	4	7	14	23	15	69	2	0	65	77	142
ENSG00000236279	CLEC2L	46.646	4.27163	1.37016	3.11761	0.00182325	0.049068	0	0	0	2005	67	590	2	1	0	3	0	1	23	0	90	33	13
ENSG00000248472	DDX11L9	46.6	5.74476	1.32437	4.33774	1.43953e-05	0.00402471	0	1	8	2	808	33	0	2	1	1	3	1	19	0	0	9	3
ENSG00000241755	IGKV1-9	46.3587	-4.06741	1.45865	-2.78848	0.00529563	0.0778289	0	0	0	43	10	13	0	3	34	0	2441	829	0	23	2	336	120
ENSG00000158470	B4GALT5	46.2898	-2.52036	1.17272	-2.14916	0.0316215	0.191322	0	0	0	136	17	3	65	19	101	394	5	543	0	0	819	180	53
ENSG00000164010	ERMAP	45.5202	2.97364	1.04707	2.83997	0.00451184	0.0731719	6	4	0	150	592	35	79	9	28	31	5	10	0	0	1	204	65
ENSG00000122432	SPATA1	45.3631	2.92335	1.37661	2.12358	0.0337053	0.197205	0	22	1	39	4	5	126	0	15	152	0	14	3	0	143	47	0
ENSG00000105722	ERF	45.2467	3.90079	1.19781	3.25661	0.0011275	0.0385395	0	1	29	920	0	31	15	2	8	52	1	33	0	0	8	41	37
ENSG00000266402	SNHG25	45.2088	5.13971	1.48608	3.45856	0.000543062	0.0264014	17	24	0	105	0	13	36	0	1	63	0	5	0	0	0	3	8
ENSG00000135048	TMEM2	45.2068	2.34497	1.06143	2.20926	0.0271563	0.174902	2	6	17	150	8	150	12	3	113	109	0	3	0	6102	157	77	23
ENSG00000213801	ZNF321P	45.0834	-2.94026	1.24537	-2.36096	0.0182275	0.141534	0	0	0	98	14	2	45	5	23	376	116	195	0	0	17	103	496
ENSG00000234327	AC012146.1	44.6808	4.30048	1.23638	3.47829	0.000504619	0.0261336	103	0	0	42	4	12	114	4	28	17	3	12	0	0	0	53	19
ENSG00000122696	SLC25A51	44.3288	-2.67594	1.18885	-2.25087	0.0243939	0.164664	0	0	0	124	189	1	15	18	80	2	49	459	0	1943	141	115	604
ENSG00000054793	ATP9A	44.159	2.44939	1.13117	2.16536	0.0303604	0.186882	1	2	0	30	566	180	6	19	66	7	1	18	296	0	42	2	4
ENSG00000138111	MFSD13A	44.0122	-2.13755	0.924708	-2.3116	0.0207999	0.151036	0	0	0	277	11	28	35	2	47	205	29	186	456	0	3739	400	517
ENSG00000087258	GNAO1	43.9467	5.62754	1.2745	4.41548	1.00788e-05	0.00363232	1	0	36	20	80	0	1	0	3	4	1	1	3	1	17	14	2
ENSG00000229447	AC114495.2	43.8064	-3.83199	1.32336	-2.89565	0.00378371	0.0677378	0	0	0	14	1	8	155	0	5	1617	3	3	216	2277	310	138	5
ENSG00000083828	ZNF586	43.7975	-2.15403	0.96796	-2.22533	0.026059	0.171091	1	0	0	368	34	25	14	29	486	169	12	67	0	7054	788	275	60
ENSG00000132185	FCRLA	43.6786	2.946	1.09911	2.68035	0.00735446	0.0885419	0	6	23	86	1	50	37	5	137	9	2	31	4	0	1	220	15
ENSG00000224177	LINC00570	43.596	3.15823	1.50772	2.09471	0.0361969	0.204176	0	0	5	1	721	44	3	4	0	18	0	1	205	0	0	70	49
ENSG00000117983	MUC5B	43.2298	7.98072	1.93632	4.12159	3.76274e-05	0.00672723	1	14	21	5	1	0	0	0	0	7	0	0	0	0	0	0	0
ENSG00000090020	SLC9A1	43.1376	2.50762	0.93878	2.67114	0.0075593	0.0898424	0	0	19	648	71	138	14	1	19	27	3	79	4	1	51	121	89
ENSG00000167291	TBC1D16	43.0664	3.65303	1.49146	2.4493	0.0143134	0.123675	3	18	9	249	0	0	3	3	35	135	4	6	0	0	0	15	0
ENSG00000164086	DUSP7	42.9439	-2.55995	1.08262	-2.36459	0.01805	0.141203	1	0	0	93	10	26	36	4	35	214	1	25	1753	0	295	67	38
ENSG00000180251	SLC9A4	42.7181	9.41934	2.99923	3.14059	0.00168608	0.0467348	0	3	36	0	0	0	3	0	1	0	0	0	0	0	0	0	0
ENSG00000169992	NLGN2	42.6028	5.35754	1.77749	3.0141	0.0025774	0.0574991	102	0	3	7	0	0	0	0	8	5	0	1	0	3	0	11	8
ENSG00000151413	NUBPL	42.5731	-2.59592	1.18499	-2.19066	0.0284761	0.180025	0	0	0	178	11	8	41	9	213	39	91	195	0	0	23	95	624
ENSG00000135378	PRRG4	42.5699	-2.84095	1.24969	-2.27333	0.0230062	0.158915	0	0	0	258	0	0	29	8	106	164	13	736	17	0	93	100	575
ENSG00000160336	ZNF761	42.528	-2.48165	1.15875	-2.14166	0.0322207	0.193045	0	1	0	201	10	0	32	30	582	175	79	105	0	0	57	89	316
ENSG00000168872	DDX19A	42.4601	-2.20433	1.0276	-2.14512	0.0319435	0.192489	0	0	0	197	10	23	97	1	158	286	80	281	3	803	22	91	403
ENSG00000124181	PLCG1	42.3302	3.28724	1.28151	2.56514	0.0103134	0.105361	0	3	21	622	0	101	28	0	14	174	0	12	0	1	12	30	10
ENSG00000274008	Metazoa_SRP	42.1124	-3.40751	1.3816	-2.46634	0.0136501	0.121443	0	2	0	21	0	15	6	1	2	1210	12	472	0	0	82	41	126
ENSG00000140948	ZCCHC14	41.9456	5.64331	1.30515	4.32387	1.53318e-05	0.00408482	102	2	0	50	2	0	39	1	28	11	0	5	0	0	2	13	1
ENSG00000198626	RYR2	41.6776	3.61585	0.987079	3.66319	0.000249098	0.0183535	1	2	9	13	401	159	18	5	10	73	1	34	0	1	5	43	9
ENSG00000105738	SIPA1L3	41.671	2.58344	0.83466	3.0952	0.00196683	0.0507512	51	1	2	593	1	47	143	2	30	62	5	42	26	0	23	167	69
ENSG00000218283	MORF4L1P1	41.6658	-2.43845	0.807926	-3.01815	0.00254321	0.0572957	0	1	1	29	22	10	31	52	1169	37	26	148	100	2	64	108	71
ENSG00000143515	ATP8B2	41.5858	3.67479	1.005	3.65652	0.000255664	0.0185894	50	0	13	183	7	36	53	0	22	37	2	29	0	2	6	48	20
ENSG00000108576	SLC6A4	41.4283	5.05096	1.28947	3.91709	8.96259e-05	0.0106893	0	0	14	9	363	233	0	0	11	0	3	6	3	0	8	34	12
ENSG00000138286	FAM149B1	41.2633	2.30176	0.840599	2.73824	0.00617698	0.0825183	66	1	0	210	34	13	98	9	77	80	4	24	55	0	125	55	18
ENSG00000169313	P2RY12	41.1915	4.13052	1.17496	3.51547	0.000438979	0.0242837	0	0	18	13	196	233	1	3	13	2	8	4	1	2	1	19	9
ENSG00000128567	PODXL	40.9519	5.39828	1.57715	3.42281	0.000619768	0.0285403	19	18	6	13	0	11	0	0	14	3	0	0	0	0	0	27	22
ENSG00000112782	CLIC5	40.6658	-5.51487	1.82367	-3.02405	0.00249414	0.057096	0	0	0	5	0	0	5	1	5	0	0	0	537	28	297	42	0
ENSG00000105737	GRIK5	40.5782	2.89205	1.22304	2.36464	0.0180474	0.141203	0	16	7	163	6	3	42	3	11	148	0	31	0	2	4	2	30
ENSG00000168237	GLYCTK	40.5542	3.07515	1.12025	2.74504	0.00605028	0.0816658	0	21	0	171	11	52	18	2	35	98	3	15	0	0	30	72	27
ENSG00000145349	CAMK2D	40.4919	3.02324	1.10075	2.74653	0.00602287	0.0814084	67	0	0	140	4	193	41	16	64	11	2	25	0	0	8	76	47
ENSG00000146232	NFKBIE	40.3358	2.30018	1.08504	2.1199	0.0340148	0.198207	1	2	22	388	1	0	52	10	43	74	1	27	4	0	43	73	112
ENSG00000234705	HMGA1P4	40.0845	3.90021	1.51621	2.57235	0.0101012	0.104335	28	0	0	62	0	0	682	0	14	83	2	2	0	0	25	77	1
ENSG00000134202	GSTM3	39.8659	2.5395	0.981711	2.58681	0.00968693	0.102252	0	4	3	2143	82	50	4	14	84	3	7	82	1	0	22	44	54
ENSG00000102359	SRPX2	39.7933	8.0546	1.73307	4.64759	3.35835e-06	0.00155829	0	6	28	0	0	26	4	0	0	1	0	2	0	114	0	0	2
ENSG00000064726	BTBD1	39.7767	2.18076	0.87034	2.50563	0.0122232	0.114773	3	1	0	867	13	172	324	5	50	24	3	24	2	2	53	99	130
ENSG00000112659	CUL9	39.7228	2.09908	0.868223	2.41768	0.01562	0.129664	10	7	4	830	5	55	69	4	71	120	3	57	1	2	2	36	93
ENSG00000245848	CEBPA	39.6262	-3.07681	1.24716	-2.46705	0.013623	0.121377	0	2	0	67	0	3	17	6	83	226	9	106	0	0	43	382	794
ENSG00000110841	PPFIBP1	39.6135	-2.64933	1.13255	-2.33927	0.0193215	0.145725	0	0	0	163	6	0	46	66	302	351	12	186	0	1	62	211	309
ENSG00000103184	SEC14L5	39.417	3.4022	1.2909	2.63552	0.00840086	0.0950413	0	12	0	10	256	160	0	0	3	4	9	23	93	0	19	86	1
ENSG00000261253	AC137932.2	39.355	3.03812	1.51286	2.00819	0.0446229	0.228039	0	0	16	4	348	23	0	0	4	0	4	8	0	5	14	72	10
ENSG00000178752	ERFE	39.3465	4.68886	1.45657	3.21912	0.00128585	0.0409528	71	0	0	5	236	13	0	0	2	2	0	1	1	3	1	47	12
ENSG00000085382	HACE1	39.2717	3.28906	1.23323	2.66704	0.00765235	0.090341	0	21	0	170	1	0	71	1	85	31	3	15	1	0	27	78	24
ENSG00000229809	ZNF688	39.0365	2.06622	0.799629	2.58398	0.00976677	0.102607	3	11	4	313	6	76	76	3	6	142	4	55	113	0	27	97	37
ENSG00000186205	2020-03-01	38.8063	-4.25656	1.34352	-3.1682	0.00153384	0.0452138	0	0	0	10	4	0	17	3	11	93	1	461	1	0	1164	67	86
ENSG00000143369	ECM1	38.5745	3.06697	1.00176	3.0616	0.00220158	0.0536929	0	0	16	257	183	83	78	6	20	59	4	60	0	0	3	103	16
ENSG00000010818	HIVEP2	38.4301	2.0454	0.895792	2.28335	0.02241	0.157599	41	0	7	224	20	36	73	6	97	170	8	7	1	0	34	86	58
ENSG00000160957	RECQL4	38.3443	3.35174	1.34853	2.48547	0.0129381	0.117856	35	13	0	24	2	7	54	0	1	127	3	40	0	0	0	31	22
ENSG00000116299	KIAA1324	38.2592	3.34574	1.17522	2.8469	0.0044147	0.0724623	0	20	2	20	5	39	3	0	21	33	2	18	0	2	17	40	31
ENSG00000261971	MMP25-AS1	38.147	2.51451	1.02316	2.45759	0.0139872	0.122381	0	0	14	1054	5	156	20	1	3	21	2	40	34	0	69	124	92
ENSG00000116273	PHF13	38.0588	2.97569	1.09078	2.72804	0.00637118	0.0830899	53	8	0	139	3	5	2	7	14	94	1	21	1	2	20	8	19
ENSG00000101574	METTL4	38.0398	2.99134	1.02702	2.91265	0.00358376	0.0661598	0	3	23	149	29	10	29	4	107	9	5	19	0	0	45	77	16
ENSG00000197372	ZNF675	37.9487	-2.32882	1.18018	-1.97328	0.048464	0.238735	0	1	0	183	1	25	17	18	241	113	79	231	0	0	2	55	382
ENSG00000145375	SPATA5	37.7981	2.18849	1.11201	1.96804	0.0490631	0.239875	0	0	22	124	7	7	112	5	93	138	10	42	0	0	29	75	23
ENSG00000130222	GADD45G	37.7679	5.61074	1.36971	4.09629	4.19824e-05	0.00696307	93	0	0	129	1	62	9	0	1	13	0	2	1	0	0	4	21
ENSG00000077454	LRCH4	37.7466	2.45433	1.10907	2.21295	0.0269009	0.17434	2	0	10	1911	2	64	7	1	2	11	7	29	1	1	19	24	166
ENSG00000148600	CDHR1	37.7251	6.37184	1.4253	4.47052	7.803e-06	0.00300833	0	21	5	10	25	0	6	1	1	1	0	3	0	0	0	24	1
ENSG00000176083	ZNF683	37.7243	3.30043	1.1944	2.76327	0.00572261	0.0804377	0	0	26	191	22	65	4	6	66	1	3	13	1	1	0	132	6
ENSG00000221821	C6orf226	37.7174	2.90615	1.07803	2.69579	0.00702211	0.0870551	74	0	0	187	16	12	77	1	73	41	10	67	0	0	13	64	19
ENSG00000175040	CHST2	37.6423	2.19481	0.888181	2.47113	0.0134687	0.120434	22	8	0	22	57	132	41	0	23	58	2	10	71	1	33	132	102
ENSG00000253394	LINC00534	37.5492	3.52188	1.10868	3.17664	0.00148994	0.044666	3	1	5	17	498	109	1	7	11	0	2	5	4	0	57	122	4
ENSG00000165572	KBTBD6	37.5184	-3.29586	1.21477	-2.71317	0.00666435	0.0855359	3	0	0	87	4	0	6	22	166	5	38	727	0	0	171	56	287
ENSG00000166411	IDH3A	37.4058	-2.08852	0.887642	-2.35288	0.0186286	0.142246	0	0	1	290	3	24	9	54	600	39	20	77	477	1	9	267	82
ENSG00000160293	VAV2	37.2783	2.65102	1.30499	2.03144	0.0422101	0.221443	0	19	0	72	0	17	51	5	17	184	1	40	40	0	0	12	22
ENSG00000235505	AP002004.1	37.2232	2.80932	0.995206	2.82285	0.00475986	0.0751513	2	17	1	38	11	46	64	4	25	171	2	18	1	0	14	35	13
ENSG00000077782	FGFR1	37.178	2.56951	0.986863	2.60372	0.0092218	0.0993366	15	1	4	1803	1	49	55	3	45	73	1	6	0	1	111	125	7
ENSG00000206562	METTL6	37.1531	-2.01231	1.02138	-1.97019	0.0488166	0.239574	0	1	0	201	7	5	47	28	174	200	52	110	0	0	81	265	327
ENSG00000120458	MSANTD2	37.0481	2.85702	1.31503	2.17259	0.0298111	0.185096	0	19	2	61	4	0	1	2	14	4	0	3	111	4	9	9	16
ENSG00000280153	AC133065.6	37.0452	2.4612	1.20598	2.04083	0.0412675	0.219907	0	8	0	560	2	14	332	3	12	140	8	27	0	0	2	17	93
ENSG00000211632	IGKV3D-11	36.813	-6.20581	1.41629	-4.38174	1.17735e-05	0.00390361	0	0	0	4	0	0	1	1	3	0	139	236	5	9	14	207	91
ENSG00000211625	IGKV3D-20	36.8071	-6.01242	1.66231	-3.6169	0.000298154	0.0197712	0	0	0	11	0	0	0	0	4	0	178	261	10	0	33	324	124
ENSG00000197283	SYNGAP1	36.725	3.84334	1.24218	3.09403	0.00197457	0.0507512	8	0	27	133	5	13	11	0	3	84	0	26	0	0	16	39	6
ENSG00000198574	SH2D1B	36.7152	-3.32034	0.852442	-3.89509	9.81624e-05	0.0111461	0	0	127	97	4	4	7	25	348	19	41	70	706	1	149	431	15
ENSG00000242550	SERPINB10	36.645	-4.7079	1.24098	-3.7937	0.000148421	0.0138147	0	1	0	13	2	0	4	4	7	100	0	428	898	0	413	28	96
ENSG00000124217	MOCS3	36.5871	-3.47647	1.46726	-2.36937	0.0178186	0.140329	0	0	0	122	7	0	9	10	134	15	48	195	0	0	0	44	790
ENSG00000179715	PCED1B	36.475	2.43825	0.95249	2.55987	0.0104711	0.105726	0	0	10	188	143	255	3	9	47	29	3	16	1	1	69	116	41
ENSG00000105011	ASF1B	36.3167	-2.47688	1.06431	-2.32722	0.0199536	0.147944	0	0	0	40	63	0	12	31	38	36	12	453	635	0	246	139	77
ENSG00000146904	EPHA1	36.2939	4.43124	1.08474	4.08506	4.40654e-05	0.00709239	0	16	7	93	4	51	16	4	13	15	0	9	0	0	14	9	17
ENSG00000124171	PARD6B	36.2394	-3.35399	0.773674	-4.33514	1.45665e-05	0.00402471	0	1381	0	24	2	23	4	14	166	197	28	212	356	0	1609	281	287
ENSG00000279486	OR2AG1	36.1658	8.81538	2.00592	4.39468	1.10935e-05	0.0038314	0	16	12	0	0	0	3	0	1	0	0	1	0	0	0	0	0
ENSG00000213380	COG8	36.1219	-3.68033	0.983153	-3.7434	0.000181548	0.0152005	0	0	0	108	2	0	8	7	116	78	38	147	448	0	349	239	255
ENSG00000277775	HIST1H3F	36.114	6.71059	1.9453	3.44964	0.000561333	0.0266641	0	6	25	4	0	0	12	0	0	0	0	10	0	0	0	0	6
ENSG00000140807	NKD1	35.9939	6.01274	1.46669	4.09953	4.13994e-05	0.00696307	25	15	4	17	0	0	8	0	5	3	1	5	0	0	0	0	11
ENSG00000172059	KLF11	35.983	3.12206	1.05271	2.96574	0.00301957	0.0618611	25	13	0	279	9	19	5	4	24	82	1	6	1	0	3	32	61
ENSG00000280378	AL353898.3	35.915	-2.88794	1.26843	-2.27678	0.0227991	0.158712	0	0	0	12	9	21	32	1	36	1228	6	81	0	0	216	61	105
ENSG00000126262	FFAR2	35.8488	-4.18405	1.18604	-3.52775	0.00041911	0.0237133	0	0	0	10	6	13	0	7	32	1040	13	239	2	0	155	81	163
ENSG00000154945	ANKRD40	35.7604	-2.2582	0.938694	-2.40568	0.0161422	0.132086	0	0	0	176	6	8	392	9	89	95	5	54	891	612	383	349	22
ENSG00000211664	IGLV2-18	35.7278	-6.11485	1.87496	-3.26132	0.00110897	0.0382213	0	0	0	12	0	0	4	0	6	2	3470	301	1	0	0	2725	4
ENSG00000141577	CEP131	35.648	3.47266	1.00265	3.46348	0.000533237	0.0262531	66	1	1	328	3	24	55	5	3	37	3	23	0	0	8	76	28
ENSG00000260708	AL118516.1	35.2724	3.46049	1.121	3.08696	0.00202213	0.0515738	24	0	1	172	4	32	491	3	62	42	1	56	0	0	0	53	8
ENSG00000135931	ARMC9	35.0739	3.07299	1.12089	2.74156	0.00611485	0.0820825	13	10	9	28	2	28	6	4	99	14	8	10	0	0	0	61	26
ENSG00000105928	GSDME	35.0728	6.14931	1.55815	3.94654	7.92893e-05	0.00973673	1	21	3	3	0	0	10	2	17	2	0	0	1	0	0	5	0
ENSG00000196605	ZNF846	35.0439	2.06696	0.85707	2.41166	0.01588	0.130845	54	0	2	239	6	10	65	11	59	122	8	18	35	0	49	45	35
ENSG00000206432	TMEM200C	35.0294	9.42698	3.00348	3.13868	0.00169709	0.0467348	0	21	4	0	0	0	6	0	0	0	0	0	0	0	0	0	0
ENSG00000196092	PAX5	34.888	3.54653	1.21498	2.91901	0.00351143	0.0656285	1	14	6	465	0	9	5	3	15	43	4	7	0	0	0	74	23
ENSG00000080819	CPOX	34.8166	2.77999	1.19718	2.32211	0.0202268	0.149207	0	0	0	111	471	146	53	2	15	52	5	10	2	0	0	100	97
ENSG00000168255	POLR2J3	34.4965	-2.48326	0.894824	-2.77513	0.0055179	0.0791998	2	0	0	42	29	15	11	3	160	467	39	225	17	0	50	119	304
ENSG00000250305	KIAA1456	34.1578	3.05577	1.50123	2.03551	0.0417997	0.220571	73	0	0	82	0	0	73	0	16	29	1	3	0	0	69	33	81
ENSG00000064989	CALCRL	34.1072	-4.30406	1.45511	-2.95789	0.0030975	0.0619426	0	0	0	35	2	0	9	89	310	30	1	640	1	0	0	2	222
ENSG00000224805	LINC00853	34.0794	2.15516	1.01566	2.12192	0.0338441	0.197693	2	1	1	6	435	77	9	1	8	3	1	31	119	3	48	194	12
ENSG00000103356	EARS2	33.9316	-2.99198	1.14207	-2.61978	0.00879862	0.0969165	0	0	0	192	9	0	5	20	201	32	14	42	1407	0	37	89	42
ENSG00000279673	AC092919.2	33.8966	2.67906	0.980139	2.73335	0.00626938	0.082701	0	0	4	23	399	126	10	2	27	12	1	24	42	3	13	151	13
ENSG00000187017	ESPN	33.8631	5.97656	1.58831	3.76285	0.000167989	0.0147502	6	21	0	4	12	2	0	0	0	9	0	2	0	0	0	24	4
ENSG00000262919	CCNQ	33.5971	2.55064	1.04259	2.44644	0.0144274	0.124248	7	0	17	332	0	80	24	4	21	18	2	7	2	0	117	78	51
ENSG00000178852	EFCAB13	33.5546	2.13836	1.05625	2.02447	0.0429214	0.223477	20	6	6	161	43	12	4	1	16	10	1	10	413	0	1	43	9
ENSG00000234810	AL603840.1	33.4145	4.16945	1.08327	3.84894	0.00011863	0.0123324	0	0	10	10	417	30	8	4	6	4	2	13	1	2	13	14	5
ENSG00000171049	FPR2	33.2725	-3.52417	1.09205	-3.22712	0.00125041	0.0403295	0	0	1	7	7	16	1	30	68	6	10	338	3	0	702	219	75
ENSG00000274641	HIST1H2BO	33.2683	3.44167	1.30137	2.64465	0.00817748	0.0935089	0	0	1	49	526	107	27	2	2	0	2	137	1	1	1	1	4
ENSG00000234694	AL139289.2	33.2227	4.21587	1.2171	3.46387	0.000532455	0.0262531	5	18	0	51	7	48	14	0	4	0	2	15	0	0	30	19	23
ENSG00000165684	SNAPC4	33.1893	2.62518	1.18177	2.2214	0.026324	0.172255	64	0	1	306	0	0	25	1	8	91	2	20	96	0	29	36	42
ENSG00000037042	TUBG2	33.1706	2.56393	0.974846	2.63009	0.00853621	0.0956818	44	2	0	78	128	56	1	12	30	8	7	22	2	0	73	107	10
ENSG00000236104	ZBTB22	33.1317	2.52734	1.27345	1.98463	0.0471852	0.235594	0	0	14	1266	19	0	21	8	20	91	1	36	0	0	1	100	57
ENSG00000231711	LINC00899	33.1173	-3.60509	1.25327	-2.87654	0.00402066	0.0690414	0	0	0	139	3	0	2	4	137	772	1	105	0	2126	176	599	85
ENSG00000135953	MFSD9	33.0979	-2.73729	1.21515	-2.25264	0.0242816	0.164406	0	0	0	223	4	0	15	10	232	171	25	77	0	0	633	304	73
ENSG00000141696	P3H4	32.8719	-4.3458	1.49354	-2.90974	0.00361735	0.066347	0	0	0	37	0	0	9	4	20	39	17	561	0	1	0	73	613
ENSG00000183963	SMTN	32.7124	2.90617	1.01482	2.86373	0.00418681	0.0706812	2	0	14	500	154	15	26	2	7	20	6	73	2	0	0	112	31
ENSG00000124493	GRM4	32.6296	7.69598	1.94096	3.96505	7.33812e-05	0.00957418	0	7	21	0	0	0	1	0	0	2	0	1	0	0	0	5	0
ENSG00000196664	TLR7	32.5854	-3.27644	1.62257	-2.0193	0.0434565	0.22457	0	0	0	13	2	0	39	6	25	0	41	11	0	4	0	20	755
ENSG00000149798	CDC42EP2	32.5836	2.43655	1.09891	2.21724	0.0266065	0.173109	0	0	22	228	3	20	3	7	42	15	6	92	1	0	354	61	31
ENSG00000171295	ZNF440	32.5756	-2.30752	0.998119	-2.31186	0.0207852	0.151036	0	0	1	79	0	41	12	9	135	97	20	324	355	0	174	6	244
ENSG00000189369	GSPT2	32.5542	-2.8445	1.22706	-2.31815	0.0204413	0.14985	0	0	0	234	1	0	9	25	167	216	19	70	0	1	36	84	547
ENSG00000147883	CDKN2B	32.535	4.63297	1.37035	3.38086	0.000722597	0.0302135	0	19	0	5	14	64	1	1	17	1	5	3	0	0	0	35	4
ENSG00000132386	SERPINF1	32.4003	-2.63045	1.23976	-2.12175	0.0338589	0.197693	0	0	0	61	5	0	53	14	22	13	43	10	1114	0	24	27	161
ENSG00000110107	PRPF19	32.3573	3.13562	1.23036	2.54853	0.0108177	0.107306	48	0	0	96	2	21	241	1	15	109	0	54	0	0	3	35	23
ENSG00000171532	NEUROD2	32.2216	7.92516	2.10082	3.77241	0.000161678	0.0146464	0	20	2	4	0	0	0	0	0	2	0	0	0	1	0	1	0
ENSG00000251442	LINC01094	32.1801	2.39865	1.11817	2.14516	0.0319404	0.192489	0	2	17	2	88	26	1	11	13	2	1	41	42	0	110	21	31
ENSG00000274605	AL355338.1	32.1726	-4.3757	1.46668	-2.9834	0.00285069	0.0606475	0	0	0	1	0	0	16	2	62	0	8	522	257	0	19	45	566
ENSG00000026652	AGPAT4	32.123	2.71	1.01479	2.67049	0.00757402	0.0898424	1	9	4	712	30	49	2	7	58	18	1	118	0	0	3	25	25
ENSG00000214391	TUBAP2	32.0819	-3.32567	1.40043	-2.37475	0.0175607	0.139627	0	0	1	12	1381	3	0	4	124	19	78	557	0	0	2	1	242
ENSG00000078804	TP53INP2	31.8023	-2.52831	1.24989	-2.02282	0.0430915	0.2238	0	0	0	109	38	1	10	0	22	868	1	33	454	0	188	103	11
ENSG00000280077	AL353763.2	31.6539	3.92819	1.28203	3.06403	0.00218375	0.0534745	4	15	0	23	3	7	141	2	18	68	0	2	0	0	0	37	8
ENSG00000162971	TYW5	31.5949	-2.18059	0.944166	-2.30954	0.0209137	0.151599	0	0	0	168	6	4	45	30	275	204	17	199	4	0	342	217	60
ENSG00000183722	LHFPL6	31.5642	2.66449	1.35107	1.97213	0.048595	0.239036	0	1	0	220	405	133	0	5	121	4	0	52	0	0	84	68	1
ENSG00000162896	PIGR	31.5449	4.7803	1.82032	2.62608	0.00863746	0.096231	0	0	22	5	0	0	176	0	82	1	1	1	0	0	0	0	4
ENSG00000130396	AFDN	31.4682	2.89961	1.31071	2.21225	0.0269494	0.174382	0	0	17	767	8	37	7	0	8	22	0	17	0	1	149	3	7
ENSG00000253475	AC103769.1	31.3104	-3.04928	1.38922	-2.19495	0.028167	0.178635	0	0	0	25	4	5	35	1	64	392	57	557	0	0	0	14	114
ENSG00000170417	TMEM182	31.28	3.30719	1.333	2.481	0.0131014	0.118245	67	0	1	81	0	0	52	6	70	8	9	14	0	0	1	43	4
ENSG00000243547	HNRNPKP4	31.2689	-2.73441	1.25571	-2.17757	0.029438	0.183728	0	0	0	47	39	4	1	6	47	0	20	29	9	23	15	63	79
ENSG00000117020	AKT3	31.0693	2.91009	1.25807	2.31314	0.0207151	0.150822	0	15	2	32	51	0	5	9	15	95	1	11	3	0	1	1	40
ENSG00000141068	KSR1	31.0389	3.00954	1.03118	2.91854	0.00351669	0.0656528	0	12	4	353	3	49	4	6	55	18	3	19	0	0	9	65	27
ENSG00000219481	NBPF1	31.0305	-2.1394	0.924832	-2.31328	0.0207072	0.150822	0	3	0	134	2	0	12	13	191	121	12	26	481	2	166	235	65
ENSG00000223396	RPS10P7	30.9895	-3.35492	1.20101	-2.79341	0.00521561	0.0772693	2	0	0	28	0	10	8	5	20	31	27	289	1068	0	0	110	77
ENSG00000163638	ADAMTS9	30.7433	9.24064	3.00406	3.07605	0.00209765	0.0526094	0	7	19	0	0	0	10	0	0	0	0	0	0	0	0	0	0
ENSG00000253948	AC104986.2	30.6352	3.15949	1.23173	2.56509	0.0103149	0.105361	35	0	0	41	10	5	343	2	5	28	0	4	140	0	43	23	0
ENSG00000242512	LINC01206	30.5865	7.85623	1.86093	4.22168	2.42489e-05	0.00501555	0	8	17	0	1	0	20	0	0	4	0	0	0	0	0	1	0
ENSG00000259188	AC025040.1	30.5055	-4.20775	1.15601	-3.63988	0.00027276	0.0190794	0	0	0	47	2	0	5	12	311	614	2	101	20	0	266	465	2
ENSG00000180543	TSPYL5	30.4736	5.43392	1.67873	3.23693	0.00120823	0.03998	0	18	1	288	0	0	1	3	2	0	0	2	0	0	0	1	15
ENSG00000179922	ZNF784	30.4115	4.06491	1.38754	2.92959	0.00339408	0.0645265	0	0	24	217	0	8	19	0	7	10	0	25	0	0	36	20	15
ENSG00000225783	MIAT	30.2134	2.72383	1.2764	2.13399	0.0328433	0.194874	0	0	21	46	7	42	14	0	21	326	2	11	0	0	152	55	4
ENSG00000268204	AC008763.1	30.1048	3.23128	1.05748	3.05566	0.00224568	0.0544329	0	0	7	92	358	62	0	0	10	24	5	11	39	1	19	52	13
ENSG00000269086	AC008555.2	30.013	4.30883	1.54103	2.79607	0.0051728	0.0772336	0	11	9	71	1	0	5	0	14	0	3	8	0	3	0	10	1
ENSG00000196951	SCOC-AS1	29.899	2.92487	1.27336	2.29697	0.0216204	0.154981	38	0	0	32	2	0	298	6	94	19	1	11	0	0	36	104	4
ENSG00000278390	AL354696.2	29.8469	3.36925	1.33574	2.52239	0.011656	0.112019	0	11	9	40	0	0	18	3	8	6	3	8	0	0	49	5	40
ENSG00000110079	MS4A4A	29.6925	-2.74464	1.13779	-2.41225	0.0158545	0.130699	0	0	0	32	5	0	46	21	113	18	29	10	984	0	112	132	30
ENSG00000269343	ZNF587B	29.6651	-2.5669	1.12584	-2.28	0.0226079	0.15829	0	0	0	195	4	3	17	6	215	34	17	34	1	0	734	113	136
ENSG00000168273	SMIM4	29.6114	2.6775	1.00808	2.65602	0.00790682	0.0920975	46	0	0	62	6	19	169	3	40	101	6	12	2	0	7	50	30
ENSG00000213478	CFL1P2	29.583	7.98558	1.86112	4.29074	1.78078e-05	0.00440577	0	10	14	3	0	0	2	0	1	3	0	0	0	0	0	0	0
ENSG00000183092	BEGAIN	29.5443	5.96218	1.70429	3.49833	0.000468174	0.0250367	42	0	13	0	0	0	10	0	2	19	0	4	0	0	1	4	0
ENSG00000187513	GJA4	29.468	3.93785	1.46565	2.68676	0.00721497	0.0878192	59	0	2	62	16	46	0	0	0	1	2	25	0	2	0	2	30
ENSG00000168228	ZCCHC4	29.4287	-2.43525	1.10159	-2.21066	0.0270594	0.174753	0	0	0	164	0	26	9	17	129	166	39	110	0	1	144	95	285
ENSG00000233527	ZNF529-AS1	29.3333	2.29456	0.964324	2.37945	0.0173386	0.138725	0	4	0	197	198	38	143	7	55	40	9	47	0	0	6	137	17
ENSG00000230487	PSMG3-AS1	29.2893	2.10422	1.06942	1.96763	0.0491105	0.23988	41	0	0	165	24	110	17	3	43	94	13	3	0	0	8	115	51
ENSG00000253154	AC100801.1	29.2657	5.44926	1.21328	4.49135	7.07726e-06	0.0027935	51	1	2	1	78	84	3	1	2	0	0	22	0	0	1	12	3
ENSG00000187187	ZNF546	29.2074	-2.3985	0.959471	-2.49982	0.0124257	0.115402	0	0	3	81	1	5	9	9	47	59	33	375	444	0	38	41	106
ENSG00000272655	POLR2J4	29.1307	-3.39066	1.29704	-2.61415	0.00894496	0.0980709	0	0	0	38	19	0	5	16	159	0	43	189	0	2	36	82	411
ENSG00000254810	AP001189.3	28.9879	5.37502	1.44736	3.71367	0.000204279	0.0160873	0	0	17	5	195	25	0	2	2	0	1	0	0	1	1	9	7
ENSG00000214756	METTL12	28.9656	3.21086	1.06301	3.02055	0.00252317	0.0571874	10	14	0	92	1	8	15	5	36	33	2	26	0	0	21	28	7
ENSG00000087495	PHACTR3	28.9017	4.52544	1.53598	2.94629	0.0032161	0.0631712	1	16	3	5	12	0	3	1	0	60	0	4	0	0	1	0	4
ENSG00000239855	IGKV1-6	28.8296	-4.55485	1.88256	-2.41949	0.0155421	0.129346	0	0	0	32	0	0	4	0	4	0	146	135	0	0	0	422	54
ENSG00000064692	SNCAIP	28.4734	-7.29356	2.05089	-3.55629	0.000376136	0.0227611	0	0	0	1	0	0	2	0	648	715	0	0	0	0	0	614	2
ENSG00000146426	TIAM2	28.434	3.28759	1.11299	2.95384	0.00313846	0.0623289	51	2	2	29	2	0	44	0	16	33	2	3	63	0	45	24	4
ENSG00000130734	ATG4D	28.4207	2.70363	1.14483	2.3616	0.0181964	0.141359	0	0	7	391	14	284	7	1	16	3	1	20	0	1	3	76	95
ENSG00000243238	IGKV2-30	28.4101	-3.70371	1.31521	-2.81607	0.00486157	0.0761769	0	0	0	53	1	12	0	6	17	0	15600	864	102	0	26	357	147
ENSG00000236320	SLFN14	28.3132	2.63157	1.32795	1.98167	0.0475158	0.236013	0	0	4	25	242	201	2	7	8	1	9	8	0	0	0	42	93
ENSG00000134444	KIAA1468	28.3083	2.06129	0.912147	2.25982	0.0238323	0.162522	0	1	8	528	2	55	126	4	90	76	5	26	1	0	16	121	36
ENSG00000130270	ATP8B3	28.307	-2.39126	1.19882	-1.99468	0.0460783	0.232899	0	0	1	113	16	0	15	2	88	90	16	179	0	0	27	173	528
ENSG00000169184	MN1	28.2885	3.32504	1.37702	2.41466	0.0157498	0.130095	0	0	14	428	0	4	166	6	17	0	5	34	1	0	0	5	39
ENSG00000106992	AK1	28.2358	-2.56085	1.22604	-2.08872	0.0367333	0.205864	5	0	0	17	293	0	1	5	9	1	7	90	277	17	2	175	22
ENSG00000166262	FAM227B	28.2062	2.52517	1.06022	2.38173	0.0172314	0.138134	0	1	15	273	1	38	48	2	76	10	5	10	132	0	0	45	16
ENSG00000260260	SNHG19	27.9123	3.71229	1.37956	2.69093	0.00712539	0.0877145	46	2	0	26	5	0	149	5	4	60	0	35	0	0	0	6	4
ENSG00000174004	NRROS	27.8513	-2.27904	1.1121	-2.04932	0.0404313	0.21743	0	0	0	158	5	5	31	6	90	70	60	306	1	1	2	37	246
ENSG00000187953	PMS2CL	27.6615	3.40747	1.16183	2.93284	0.00335878	0.0642235	4	0	21	72	0	10	1	2	12	34	2	6	1	0	36	32	15
ENSG00000225889	AC012368.1	27.6512	2.76906	1.06763	2.59365	0.00949631	0.101046	0	0	19	24	23	43	6	3	15	42	2	17	1	0	67	52	16
ENSG00000198597	ZNF536	27.6307	5.95757	1.86878	3.18795	0.00143285	0.0437456	0	17	1	159	0	0	2	0	1	1	0	0	0	0	21	0	0
ENSG00000171444	MCC	27.6204	3.10555	1.23899	2.50652	0.0121925	0.114584	1	4	16	19	8	5	7	1	10	39	0	3	0	0	79	1	31
ENSG00000096654	ZNF184	27.5373	-2.18576	1.07924	-2.02527	0.0428394	0.223191	0	0	0	458	1	20	21	54	552	101	24	49	0	1237	50	40	84
ENSG00000197822	OCLN	27.488	-4.86866	1.62395	-2.99804	0.00271722	0.0592163	0	0	1	1	0	0	3	63	606	3	0	195	0	0	0	490	62
ENSG00000283907	AD000090.1	27.4618	9.07255	2.98568	3.03869	0.00237613	0.0558744	0	13	8	2	0	0	1	0	0	0	0	0	0	0	0	0	0
ENSG00000263266	RPS7P1	27.3566	2.2479	1.05142	2.13796	0.0325199	0.193926	35	3	0	23	4	2	106	4	38	47	9	45	6	0	3	4	75
ENSG00000106366	SERPINE1	27.3212	2.26484	0.989502	2.28886	0.0220872	0.156382	0	0	0	141	147	162	170	9	122	6	13	6	2	1	12	56	9
ENSG00000174428	GTF2IRD2B	27.1978	-2.1764	1.01313	-2.1482	0.0316976	0.191634	0	1	0	56	4	16	168	0	15	194	7	28	70	230	68	187	477
ENSG00000104863	LIN7B	26.9653	2.67503	1.09408	2.445	0.0144852	0.124393	40	0	4	57	1	32	54	2	16	25	0	40	0	0	43	135	25
ENSG00000279396	AC130469.2	26.951	-3.58163	1.29358	-2.76877	0.00562688	0.0798648	0	0	0	22	12	8	0	1	35	224	41	260	0	0	46	19	364
ENSG00000152767	FARP1	26.8111	3.86957	1.31129	2.95095	0.00316795	0.0626709	0	1	20	4	0	0	20	5	15	6	1	7	1	2	8	3	3
ENSG00000260233	SSSCA1-AS1	26.7767	2.96206	1.21107	2.44582	0.0144525	0.124335	0	15	0	37	5	15	5	3	17	20	4	48	0	96	1	34	32
ENSG00000155893	PXYLP1	26.6341	2.65193	1.06003	2.50175	0.012358	0.115121	0	1	16	92	0	34	41	2	25	20	5	15	1	0	68	49	23
ENSG00000086205	FOLH1	26.6109	6.10305	2.89842	2.10565	0.035235	0.202245	0	17	1	0	0	0	9	3	8	0	0	0	0	0	0	0	0
ENSG00000157734	SNX22	26.5523	2.03816	1.00926	2.01946	0.0434393	0.224552	0	0	3	75	198	176	9	2	39	43	5	31	1	0	6	156	81
ENSG00000227355	AL359644.1	26.5417	2.41527	1.00302	2.408	0.0160401	0.13164	0	1	0	67	381	49	20	8	15	3	8	16	21	0	100	41	9
ENSG00000163794	UCN	26.5338	-3.54754	1.64417	-2.15765	0.0309554	0.188669	0	0	0	74	0	0	11	0	0	196	0	3	65	0	407	848	123
ENSG00000205038	PKHD1L1	26.5304	2.72173	1.02488	2.65566	0.00791536	0.0920975	0	1	2	22	362	36	27	2	11	1	2	7	47	1	62	114	1
ENSG00000166343	MSS51	26.3691	-3.62769	1.32968	-2.72824	0.00636738	0.0830899	1	0	1	10	2	5	1	0	5	94	75	17	0	0	46	11	419
ENSG00000249274	PDLIM1P4	26.269	-3.98822	1.26842	-3.14426	0.0016651	0.0465497	0	0	0	19	5	0	6	0	30	221	3	10	9	20	57	33	20
ENSG00000214425	LRRC37A4P	26.2306	-2.20182	1.1205	-1.96503	0.0494109	0.240851	0	0	0	105	1	2	49	12	155	387	12	306	0	2	16	56	101
ENSG00000260078	AC007342.3	26.2172	-3.93453	1.33764	-2.9414	0.00326733	0.0632875	0	1	1	4	2	0	3	0	13	91	1	48	2	0	739	79	168
ENSG00000232684	ATP11A-AS1	26.1981	3.50723	1.69777	2.06578	0.038849	0.213399	0	3	18	4	0	0	1	2	1	108	0	18	0	0	0	5	1
ENSG00000236936	AL031005.1	26.1518	4.90131	1.48326	3.30442	0.000951737	0.0351401	0	7	0	0	148	175	0	1	0	2	1	7	0	2	1	13	3
ENSG00000159200	RCAN1	26.007	2.94433	1.11893	2.63139	0.00850365	0.0956746	38	1	4	246	7	11	8	3	11	1	0	5	0	0	90	42	33
ENSG00000075275	CELSR1	25.8682	4.26093	1.36422	3.12335	0.00178806	0.0483565	0	5	13	9	1	41	4	1	12	5	0	11	0	2	0	38	0
ENSG00000088836	SLC4A11	25.8269	4.99914	1.54559	3.23446	0.00121873	0.0400159	0	16	0	14	32	0	2	3	12	2	3	1	0	0	0	2	0
ENSG00000261526	AC012615.1	25.8156	2.30121	1.15142	1.99859	0.0456526	0.231446	47	0	0	232	20	3	17	7	71	0	4	56	1	0	33	140	4
ENSG00000264365	AC023983.1	25.7481	-5.36765	1.45732	-3.68323	0.0002303	0.0173542	0	0	0	2	0	0	3	0	2	791	0	46	195	0	113	50	169
ENSG00000138798	EGF	25.7156	3.41995	1.01693	3.36303	0.000770927	0.0309354	3	1	2	51	228	183	9	13	7	8	6	15	0	0	2	8	4
ENSG00000236939	BAALC-AS2	25.5116	4.63416	1.98375	2.33606	0.0194879	0.145988	0	0	0	268	0	0	570	3	0	0	0	0	0	0	32	1	12
ENSG00000198121	LPAR1	25.4284	3.46041	1.4723	2.35034	0.0187564	0.142766	1	13	0	1	0	0	80	3	39	13	0	11	0	1	0	54	9
ENSG00000251661	AC136475.1	25.3317	3.6425	1.43629	2.53605	0.0112112	0.109329	55	0	1	241	0	1	10	1	15	0	2	22	0	0	0	15	48
ENSG00000223298	RNY3P8	25.2069	6.00186	1.51119	3.9716	7.13917e-05	0.00957418	0	16	0	2	22	8	7	0	0	0	0	3	0	0	3	5	8
ENSG00000265791	AC127024.4	25.1319	-3.74062	0.975009	-3.8365	0.000124801	0.0125391	0	0	0	27	2	10	2	2	17	286	39	34	188	0	134	138	213
ENSG00000046604	DSG2	25.1003	-4.11376	1.59291	-2.58255	0.00980743	0.102644	0	1	0	0	3	0	5	22	321	68	0	220	0	0	0	27	405
ENSG00000261218	AC099524.1	25.0713	-2.88388	1.15706	-2.49243	0.0126872	0.116824	0	1	0	5	0	9	216	3	8	788	2	47	173	0	2214	190	35
ENSG00000277435	AC138649.2	25.0595	4.25097	1.35264	3.14272	0.00167387	0.0465595	0	0	0	5	394	160	1	4	10	3	2	12	0	0	0	39	6
ENSG00000145390	USP53	25.0546	2.15469	1.08626	1.98359	0.0473021	0.235594	0	0	14	85	3	19	77	6	77	60	4	18	1	0	1	24	60
ENSG00000007520	TSR3	24.8607	2.72275	1.15482	2.35772	0.0183875	0.141951	44	0	0	374	2	31	16	0	3	52	2	8	2	0	22	16	83
ENSG00000157388	CACNA1D	24.5661	4.93661	1.45789	3.38612	0.000708882	0.0301329	0	13	4	5	1	0	12	0	3	6	0	1	1	0	7	0	20
ENSG00000276644	DACH1	24.355	-3.89342	1.06452	-3.65742	0.000254762	0.0185894	0	0	0	5	6	1	9	21	45	792	2	57	40	0	95	135	25
ENSG00000198324	FAM109A	24.1788	2.13596	1.06427	2.00697	0.0447529	0.228422	22	2	0	441	35	51	15	1	14	49	4	42	0	0	0	75	90
ENSG00000214485	RPL7P1	24.1611	-2.88974	1.26611	-2.28237	0.0224676	0.15765	1	0	0	2	5	1	27	64	691	22	11	159	6	0	0	11	21
ENSG00000114270	COL7A1	24.152	6.01256	1.51631	3.96526	7.33164e-05	0.00957418	3	7	11	15	0	0	18	1	0	7	0	3	0	0	0	0	4
ENSG00000066185	ZMYND12	24.077	2.66699	1.24453	2.14297	0.0321153	0.192692	1	0	4	71	123	204	6	8	39	1	9	11	0	2	0	0	11
ENSG00000182050	MGAT4C	24.0324	7.48997	1.61212	4.64603	3.38392e-06	0.00155829	4	13	2	1	0	0	36	0	0	1	1	0	0	0	0	3	0
ENSG00000253797	UTP14C	23.9383	-2.30771	1.17624	-1.96194	0.0497692	0.241462	0	0	0	108	21	0	17	11	104	321	20	249	0	0	19	84	161
ENSG00000124587	PEX6	23.9381	-2.61686	1.17952	-2.21858	0.026515	0.172785	0	0	0	160	4	0	11	6	47	320	0	14	434	0	184	107	122
ENSG00000170374	SP7	23.9191	8.29695	1.97845	4.19365	2.74496e-05	0.00535364	0	1	21	3	0	0	3	0	2	0	0	0	0	0	0	0	0
ENSG00000166348	USP54	23.9145	2.74173	1.33471	2.05418	0.0399581	0.216396	0	7	8	77	0	15	6	0	110	22	3	25	0	0	0	56	16
ENSG00000173567	ADGRF3	23.8107	5.63847	1.49684	3.76691	0.00016528	0.0147502	0	15	1	18	1	0	6	1	10	9	0	3	0	0	0	3	0
ENSG00000100285	NEFH	23.7817	5.57671	1.83877	3.03284	0.00242262	0.0564869	0	15	1	46	0	0	0	0	157	0	0	0	0	0	18	3	2
ENSG00000180549	FUT7	23.77	-3.82506	1.17913	-3.24397	0.00117876	0.0396146	0	1	0	20	3	4	0	4	5	252	4	78	1	0	331	617	43
ENSG00000105708	ZNF14	23.6502	-3.40596	1.14938	-2.96331	0.00304349	0.0618611	0	0	0	60	3	3	6	41	703	106	16	29	0	0	77	12	77
ENSG00000100079	LGALS2	23.5927	-2.93618	1.40118	-2.0955	0.0361263	0.204176	0	0	0	0	0	10	2589	26	6	39	20	38	2389	0	0	380	356
ENSG00000163017	ACTG2	23.518	4.79546	1.78143	2.69191	0.00710445	0.0876974	9	0	18	2	0	0	6	0	2	0	1	8	0	0	0	0	25
ENSG00000108018	SORCS1	23.5139	4.78347	1.64738	2.90368	0.00368809	0.0671144	2	5	13	7	1	0	15	0	4	0	5	0	0	0	0	0	12
ENSG00000244405	ETV5	23.3967	3.18845	1.23743	2.57667	0.00997566	0.103425	25	0	1	44	0	0	262	2	48	48	2	16	0	0	20	11	7
ENSG00000102032	RENBP	23.3666	-3.2174	1.20572	-2.66846	0.00762004	0.0900393	0	0	0	154	6	1	4	1	8	12	33	428	10	3523	14	39	320
ENSG00000184110	EIF3C	23.354	-2.22539	0.960861	-2.31604	0.0205561	0.150362	2	0	1	80	7	7	5	39	812	19	2	42	21	0	20	69	69
ENSG00000182218	HHIPL1	23.3336	8.42451	1.95813	4.30233	1.69012e-05	0.00424528	0	15	1	0	2	0	9	0	0	1	0	0	0	0	0	0	0
ENSG00000172575	RASGRP1	23.2707	2.40306	0.935885	2.56769	0.0102379	0.104897	3	9	0	167	4	46	39	1	42	79	1	16	2	0	9	96	14
ENSG00000137857	DUOX1	23.2687	3.2927	1.0603	3.10544	0.00189995	0.050235	0	11	3	48	15	10	6	1	8	33	2	12	0	0	7	40	19
ENSG00000222037	IGLC6	23.1972	-4.06445	1.52425	-2.66653	0.00766396	0.090365	0	0	0	10	0	4	7	0	6	1	120	172	0	0	60	157	6
ENSG00000255007	LINC02489	23.1531	7.47905	1.72361	4.33918	1.43015e-05	0.00402471	59	0	0	2	50	0	0	1	1	0	0	1	0	0	0	2	0
ENSG00000249072	AC114801.3	23.1077	8.8206	3.00567	2.93465	0.00333924	0.0639976	0	10	8	8	0	0	0	0	0	0	0	0	0	2	0	0	0
ENSG00000234975	FTH1P2	23.0203	2.38308	1.12403	2.12012	0.0339955	0.198164	7	1	10	2	53	15	1	6	46	1	2	43	14	3	0	6	4
ENSG00000177432	NAP1L5	23.0023	3.28986	1.18772	2.76991	0.00560723	0.0798648	1	7	8	66	5	8	10	5	104	2	0	2	1	0	0	33	3
ENSG00000271086	NAMA	22.9996	8.8105	3.00572	2.93125	0.00337605	0.0644052	0	15	1	0	0	0	3	0	0	0	0	0	0	0	0	0	0
ENSG00000106003	LFNG	22.8648	2.94054	1.33782	2.19801	0.0279486	0.177999	2	12	0	21	0	0	37	0	9	539	0	16	3	0	38	72	28
ENSG00000179921	GPBAR1	22.8519	-2.9	1.39123	-2.08449	0.0371159	0.207115	1	0	0	9	21	0	6	6	44	8	78	32	0	0	0	477	130
ENSG00000240382	IGKV1-17	22.8508	-5.37135	1.56017	-3.44279	0.00057574	0.0270386	0	0	0	6	0	1	0	1	6	0	87	392	0	0	40	150	39
ENSG00000198915	RASGEF1A	22.808	2.42297	1.05495	2.29676	0.0216326	0.154981	17	6	0	319	4	4	21	0	18	110	2	7	1	0	48	37	10
ENSG00000176641	RNF152	22.7724	4.28724	1.22643	3.49571	0.000472796	0.0252026	17	0	11	2	15	5	58	0	1	32	0	0	18	1	7	1	2
ENSG00000267199	AP001029.2	22.7093	8.40388	3.00092	2.80043	0.0051034	0.0769922	0	1	20	0	0	0	0	0	0	0	0	1	0	0	0	0	0
ENSG00000117477	CCDC181	22.6784	5.73223	1.80721	3.17187	0.00151463	0.0448789	0	12	4	5	1	0	12	0	0	18	0	0	0	0	0	9	0
ENSG00000249898	MCPH1-AS1	22.6279	2.51679	1.01565	2.47801	0.0132116	0.118776	0	1	4	29	171	113	2	4	27	65	3	20	2	1	0	38	21
ENSG00000146070	PLA2G7	22.5137	4.42544	1.49242	2.96527	0.00302413	0.0618611	0	1	18	7	9	7	1	0	2	0	1	1	0	0	0	16	31
ENSG00000203900	AL121827.1	22.4909	8.77796	3.00587	2.92028	0.00349719	0.0654362	0	14	2	0	0	0	0	0	0	0	0	0	0	0	0	0	0
ENSG00000138795	LEF1	22.4539	2.19576	0.941224	2.33288	0.0196545	0.146771	5	0	4	456	1	146	19	3	50	28	5	4	0	2	30	35	30
ENSG00000227502	LINC01268	22.4293	-3.2863	1.28708	-2.5533	0.0106709	0.106825	0	0	1	1065	1	0	2	16	42	4	86	41	0	0	71	28	146
ENSG00000274220	AC009163.7	22.3677	4.01759	1.49641	2.68482	0.00725696	0.0880072	0	1	18	12	0	2	1	0	6	27	3	16	0	0	0	1	11
ENSG00000233476	EEF1A1P6	22.3198	-3.19103	1.11979	-2.84966	0.00437662	0.0723385	1	0	0	11	1	5	10	16	206	15	1	18	13	16	5	12	25
ENSG00000100024	UPB1	22.2914	3.55141	1.36042	2.61052	0.00904039	0.0985292	0	12	2	47	6	0	1	2	7	24	0	8	0	0	49	2	3
ENSG00000115687	PASK	22.2492	2.12215	0.96366	2.20217	0.0276531	0.176865	1	0	9	171	9	63	72	5	64	3	10	29	0	0	8	54	39
ENSG00000231177	LINC00852	22.1602	-3.38799	1.64253	-2.06266	0.0391451	0.214386	0	0	0	108	1	0	0	0	23	0	1	3	714	0	359	251	6
ENSG00000232818	RPS2P32	22.1031	-4.0245	1.74637	-2.30449	0.0211952	0.152904	0	0	0	40	3	0	1	0	26	0	8	507	0	0	0	54	383
ENSG00000117090	SLAMF1	22.0979	3.31719	1.39913	2.3709	0.0177448	0.140083	0	8	0	54	4	175	4	1	80	0	2	5	0	0	0	82	2
ENSG00000214193	SH3D21	22.076	2.43447	1.11178	2.1897	0.0285458	0.180279	16	0	0	355	4	17	207	8	21	22	8	46	0	0	0	29	29
ENSG00000163554	SPTA1	21.9868	2.33394	0.969937	2.40628	0.0161157	0.131999	0	4	0	234	116	98	18	1	76	34	8	15	12	0	0	99	10
ENSG00000137941	TTLL7	21.9392	2.94235	0.956177	3.07721	0.00208949	0.0524841	1	4	1	7	68	184	13	5	15	12	0	7	7	1	1	49	36
ENSG00000259877	AC009113.1	21.906	-2.23882	1.00899	-2.21888	0.026495	0.172723	0	0	0	106	5	18	11	0	53	84	26	89	377	0	28	48	211
ENSG00000100908	EMC9	21.855	2.07247	1.04156	1.98977	0.0466164	0.234178	0	9	0	162	28	28	9	1	31	12	2	41	88	0	0	94	25
ENSG00000162105	SHANK2	21.8076	5.71992	1.35138	4.23264	2.30959e-05	0.00501555	39	0	6	0	1	25	4	0	3	3	0	12	1	0	0	4	2
ENSG00000224699	LAMTOR5-AS1	21.8033	3.88748	1.06645	3.64525	0.000267134	0.0188449	40	2	1	41	8	0	33	2	12	3	2	8	0	0	10	37	10
ENSG00000260477	LINC01584	21.7848	8.73804	3.00605	2.90682	0.00365123	0.0665166	0	4	15	0	0	0	1	0	0	0	0	0	0	0	0	0	0
ENSG00000173482	PTPRM	21.653	4.0468	1.55129	2.60866	0.00908975	0.0987483	0	4	13	23	0	0	9	4	15	1	0	38	0	0	0	1	3
ENSG00000251600	AC139713.2	21.6267	4.0397	1.16569	3.46552	0.000529212	0.0262531	0	1	0	3	369	43	13	2	3	1	1	10	4	1	0	39	10
ENSG00000189013	KIR2DL4	21.616	6.3985	1.6052	3.98612	6.71634e-05	0.00927863	0	0	18	6	6	45	1	0	3	0	1	0	0	0	0	0	5
ENSG00000224715	Z82186.1	21.5647	8.24596	3.0014	2.74737	0.00600758	0.0813153	0	12	3	0	0	0	0	0	0	0	0	0	0	1	0	0	0
ENSG00000013297	CLDN11	21.5526	4.80717	1.56638	3.06896	0.00214808	0.0531506	0	9	7	11	1	0	2	0	0	1	0	2	1	0	31	10	0
ENSG00000112039	FANCE	21.5264	3.18425	1.37922	2.30873	0.0209586	0.151726	45	0	0	24	1	0	68	2	15	8	0	41	9	0	0	3	47
ENSG00000255306	AC004923.4	21.4242	7.21148	1.52664	4.72376	2.3152e-06	0.00112886	17	10	0	14	0	1	16	0	0	0	0	2	0	0	0	3	1
ENSG00000183484	GPR132	21.3048	-2.38641	1.21443	-1.96504	0.0494099	0.240851	0	0	0	68	1	32	2	1	80	144	38	183	0	0	23	41	226
ENSG00000120549	KIAA1217	21.2892	5.09533	1.40785	3.61923	0.000295484	0.0196728	0	13	1	1	4	0	10	3	2	3	1	6	0	0	0	3	1
ENSG00000111052	LIN7A	21.2888	-3.77777	1.19841	-3.15232	0.00161979	0.0461293	0	0	2	2	2	0	3	7	230	371	0	7	98	0	163	96	86
[truncated: 1,912 more rows]

## Sheet: up
ID	genename	baseMean	log2FoldChange	lfcSE	stat	pvalue	padj	BXB015	BXB016	BXB018	BXB019	BXB004	BXB012	BXB014	BXB005	BXB006	BXB007	BXB001	BXB002	BXB008	BXB009	BXB010	BXB011	BXB013
[truncated: 2,408 more rows]

[truncated: 2 more sheets: down, LCF2&padj0.05]
