# Supplementary material for: Platelet transcriptome profiles provide potential therapeutic targets for elderly acute myelocytic leukemia patients
Source: J Transl Med. 2021 Sep 10;19:388. doi: 10.1186/s12967-021-03041-8 (PMC8431913; doi:10.1186/s12967-021-03041-8)
Supplement: Supplementary file 3 — Additional file 3. KEGG pathway enrichment analysis results. [file 12967_2021_3041_MOESM3_ESM.xlsx]

## Sheet: KEGG_UP_Result
	ID	Description	GeneRatio	BgRatio	pvalue	p.adjust	qvalue	geneID	Count
hsa04512	hsa04512	ECM-receptor interaction	24/717	88/8075	3.85203e-07	0.000120569	0.000112317	3674/10319/3909/8516/51206/284217/7448/1297/3910/7143/63923/22801/1280/1291/3688/1293/7148/3913/256076/1605/2811/5649/3914/1288	24
hsa04510	hsa04510	Focal adhesion	39/717	201/8075	2.02682e-06	0.000317197	0.000295488	3674/7414/10319/5601/3909/8516/284217/2321/8395/2889/7448/1297/896/3910/7143/10000/63923/1729/5879/7094/22801/1950/1280/2064/1291/1956/3688/7424/7791/7410/1293/7148/3913/256076/23396/5649/3914/1288/55742	39
hsa04723	hsa04723	Retrograde endocannabinoid signaling	31/717	148/8075	4.45782e-06	0.0004651	0.000433269	5601/2775/2564/374291/1268/4709/4694/2892/2791/4695/773/775/2893/776/3765/3760/2565/5568/4712/4714/2562/4725/2915/2567/200959/2563/6300/4540/4537/4538/4539	31
hsa04974	hsa04974	Protein digestion and absorption	22/717	103/8075	7.90795e-05	0.00618797	0.00576448	5646/477/1301/50509/1310/1307/6547/6505/1297/1294/1280/1291/1295/1293/1281/256076/153201/85301/1288/1302/340267/643834	22
hsa05033	hsa05033	Nicotine addiction	11/717	40/8075	0.000525634	0.0329047	0.0306528	2564/2892/773/2893/2565/2562/2567/200959/2563/116443/2904	11
hsa04713	hsa04713	Circadian entrainment	19/717	97/8075	0.000754332	0.039351	0.0366579	8913/117/2775/2892/2791/55811/817/775/2977/2893/776/3765/3760/5568/5187/5592/8912/6262/2904	19
hsa05412	hsa05412	Arrhythmogenic right ventricular cardiomyopathy	16/717	77/8075	0.000997331	0.0445949	0.041543	3674/88/8516/6547/284217/2010/22801/51176/3688/775/776/6444/1605/29119/487/6262	16
hsa04514	hsa04514	Cell adhesion molecules	25/717	149/8075	0.00133996	0.0524258	0.0488379	5010/923/1272/9369/999/8516/6614/4897/959/8506/5792/3688/10666/925/4685/7412/23114/83700/57555/5797/6403/25945/940/9378/6900	25
hsa04724	hsa04724	Glutamatergic synapse	20/717	114/8075	0.00228722	0.0795445	0.0741007	2775/2901/6505/6506/2914/2892/2791/773/775/2893/776/50944/22941/3760/2899/5568/2915/116443/85358/2904	20
hsa04714	hsa04714	Thermogenesis	33/717	231/8075	0.00405754	0.122228	0.113863	5606/6602/2260/2641/374291/1268/4709/4694/1350/10975/4695/57521/63976/55811/27089/5568/4712/4714/5346/4725/7388/25915/84987/788/5592/6300/155/4540/4512/4537/4538/4539/4509	33
hsa05213	hsa05213	Endometrial cancer	12/717	58/8075	0.00429554	0.122228	0.113863	999/4292/4616/1647/10000/1026/10912/51176/1950/2064/1956/29119	12
hsa04015	hsa04015	Rap1 signaling pathway	30/717	210/8075	0.00598295	0.156055	0.145375	3674/5606/999/10235/2260/2775/2321/23094/2889/10000/1268/8074/5335/4301/9771/5879/7094/1950/1956/3688/7424/7410/1435/57121/9863/6300/51466/26037/1902/2904	30
hsa04151	hsa04151	PI3K-Akt signaling pathway	45/717	354/8075	0.00837547	0.177139	0.165016	3674/10319/3909/5522/3566/2260/8516/5106/284217/2321/7448/1297/896/3910/7143/10000/8074/63923/1026/2791/468/5879/22801/1950/1280/57521/2064/1291/1956/4915/3688/7424/1293/7148/3575/3913/256076/2066/1435/57121/9863/5649/3914/1288/1902	45
hsa05322	hsa05322	Systemic lupus erythematosus	21/717	136/8075	0.0084021	0.177139	0.165016	959/8970/3017/8365/8290/940/8340/8969/128312/8363/2904/8355/8344/8361/8348/8294/8360/8343/8968/8335/8346	21
hsa05217	hsa05217	Basal cell carcinoma	12/717	63/8075	0.00854236	0.177139	0.165016	2736/4616/2737/1647/8643/1026/652/10912/80326/51176/7476/54361	12
hsa04260	hsa04260	Cardiac muscle contraction	15/717	87/8075	0.00905504	0.177139	0.165016	477/6548/6547/7139/1350/10975/775/776/70/27089/7388/10345/487/6262/4512	15
hsa05414	hsa05414	Dilated cardiomyopathy	16/717	96/8075	0.00991274	0.182511	0.17002	3674/8516/6547/284217/2010/7139/22801/3688/775/776/70/5568/6444/1605/487/6262	16
hsa04727	hsa04727	GABAergic synapse	15/717	89/8075	0.011129	0.193522	0.180277	2775/2564/5334/2791/2571/9568/773/775/776/2565/5568/2562/2567/200959/2563	15
hsa05410	hsa05410	Hypertrophic cardiomyopathy	15/717	90/8075	0.012297	0.202577	0.188713	3674/8516/6547/284217/2010/7139/22801/3688/775/776/70/6444/1605/487/6262	15
hsa05034	hsa05034	Alcoholism	26/717	187/8075	0.0140598	0.220036	0.204977	2775/8970/2791/468/4915/3017/8365/5568/6571/8290/8340/8969/128312/8363/116443/2904/8355/8344/8361/8348/8294/8360/8343/8968/8335/8346	26
hsa05222	hsa05222	Small cell lung cancer	15/717	92/8075	0.0149184	0.222355	0.207138	3674/10319/3909/4616/284217/3910/1647/10000/1026/10912/1030/3688/3913/3914/1288	15
hsa04911	hsa04911	Insulin secretion	14/717	86/8075	0.0185405	0.263781	0.245728	6833/477/117/2641/6513/468/817/775/776/5568/9699/27445/885/6262	14
hsa04520	hsa04520	Adherens junction	12/717	71/8075	0.021399	0.291213	0.271283	7414/999/2260/4301/5879/51176/2064/5792/1956/5797/25945/29119	12
hsa04611	hsa04611	Platelet activation	18/717	124/8075	0.0251302	0.318093	0.296324	3674/10235/9138/51206/5742/5023/10000/7094/3688/2977/5568/6786/1281/64805/10125/2811/5592/6300	18
hsa05231	hsa05231	Choline metabolism in cancer	15/717	98/8075	0.0254068	0.318093	0.296324	5601/1608/8527/9468/8395/10000/5335/57153/5879/1950/1609/1956/9162/23396/6584	15
hsa05032	hsa05032	Morphine addiction	14/717	91/8075	0.0290022	0.349141	0.325247	2775/2564/4988/2791/9568/773/3765/3760/2565/5568/2562/2567/200959/2563	14
hsa04350	hsa04350	TGF-beta signaling pathway	14/717	94/8075	0.0370606	0.415655	0.387209	9978/268/653/90/130399/652/4091/7044/1030/4681/100532736/26585/79875/1874	14
hsa04660	hsa04660	T cell receptor signaling pathway	15/717	104/8075	0.0406063	0.415655	0.387209	9020/5601/9402/4773/959/7535/10000/5335/4794/925/7410/10125/940/6300/916	15
hsa04721	hsa04721	Synaptic vesicle cycle	12/717	78/8075	0.0412826	0.415655	0.387209	6534/1785/6530/6505/6532/6506/6812/773/10814/6571/1212/161	12
hsa05216	hsa05216	Thyroid cancer	7/717	37/8075	0.0414922	0.415655	0.387209	999/4616/1647/1026/10912/51176/5979	7
hsa02010	hsa02010	ABC transporters	8/717	45/8075	0.042263	0.415655	0.387209	6833/10060/215/8714/10058/94160/10351/26154	8
hsa04728	hsa04728	Dopaminergic synapse	18/717	132/8075	0.0433976	0.415655	0.387209	5601/5522/2775/10000/2892/2791/468/773/817/775/2893/776/3765/3760/5568/6571/6300/2904	18
hsa04010	hsa04010	MAPK signaling pathway	35/717	294/8075	0.0439519	0.415655	0.387209	9020/8913/23542/5606/5601/10235/2260/4208/2122/4616/2321/5924/1647/10000/8074/468/10912/5879/1950/2064/773/2768/1956/4915/7424/775/776/57551/5568/10125/2066/1435/1850/6300/8912	35
hsa00410	hsa00410	beta-Alanine metabolism	6/717	30/8075	0.0451511	0.415655	0.387209	54498/51733/35/2571/339896/1807	6
hsa04666	hsa04666	Fc gamma R-mediated phagocytosis	14/717	97/8075	0.0466103	0.416829	0.388302	85477/1785/55616/8395/10000/5335/57180/5879/274/4651/7410/1072/8877/23396	14
hsa05016	hsa05016	Huntington disease	36/717	306/8075	0.0480373	0.417657	0.389074	1770/5601/5438/10105/6506/374291/1768/4709/4694/2892/1350/10975/7979/4695/2893/55567/27089/4712/4714/4725/2915/7388/10540/1212/161/146754/257202/4540/4512/4537/4538/7052/4539/4509/347688/2904	36
hsa05223	hsa05223	Non-small cell lung cancer	11/717	72/8075	0.0515589	0.431464	0.401936	4616/1647/10000/5335/1026/10912/1950/2064/1956/5979/6777	11
hsa04020	hsa04020	Calcium signaling pathway	25/717	201/8075	0.0523822	0.431464	0.401936	8913/57172/55283/6547/10105/5023/5335/3706/1950/2064/773/817/1956/775/776/5568/6786/2915/8877/2066/10345/155/487/8912/6262	25
hsa04929	hsa04929	GnRH secretion	10/717	64/8075	0.0542488	0.435381	0.405585	8913/10000/7223/9568/775/776/3765/3760/348980/8912	10
hsa04066	hsa04066	HIF-1 signaling pathway	15/717	109/8075	0.0575165	0.450066	0.419265	9978/7076/2321/5054/2026/10000/6513/5335/1026/1950/2064/817/1956/5213/80201	15
hsa05020	hsa05020	Prion disease	32/717	273/8075	0.0621531	0.464169	0.432403	5601/10105/374291/4709/4694/1350/10975/7979/468/4695/5879/4851/775/4685/776/27089/5568/4712/4714/4725/7388/6300/6262/116443/4540/4512/4537/4538/4539/4509/347688/2904	32
hsa04923	hsa04923	Regulation of lipolysis in adipocytes	9/717	57/8075	0.0622847	0.464169	0.432403	5742/10000/4886/5568/364/112267859/5346/5592/155	9
hsa04072	hsa04072	Phospholipase D signaling pathway	19/717	148/8075	0.0644613	0.469218	0.437106	56895/1608/8527/1785/8395/10000/5335/2914/1950/1609/2768/1956/9162/2915/8877/57121/23396/1902/10554	19
hsa00430	hsa00430	Taurine and hypotaurine metabolism	3/717	11/8075	0.0670807	0.477071	0.444422	2571/339896/124975	3
hsa04919	hsa04919	Thyroid hormone signaling pathway	16/717	121/8075	0.0685885	0.477071	0.444422	477/6548/10000/6513/5335/652/53919/10499/4851/5213/1827/54361/5568/10231/487/4855	16
hsa05212	hsa05212	Pancreatic cancer	11/717	76/8075	0.0711384	0.48405	0.450923	10928/5601/4616/1647/10000/1026/10912/5879/1950/2064/1956	11
hsa04810	hsa04810	Regulation of actin cytoskeleton	26/717	218/8075	0.0732919	0.485593	0.45236	3674/85477/7414/10787/9138/2260/8516/6548/4627/8395/8074/1729/57180/50649/5879/22801/1950/2768/1956/4478/3688/7410/1072/57121/23396/1902	26
hsa04978	hsa04978	Mineral absorption	9/717	59/8075	0.0744679	0.485593	0.45236	477/1811/6547/4502/6569/55630/55503/475/4501	9
hsa05210	hsa05210	Colorectal cancer	12/717	86/8075	0.0766584	0.489675	0.456163	5601/4292/4616/2956/1647/10000/1026/10912/5879/51176/1950/1956	12
hsa00190	hsa00190	Oxidative phosphorylation	17/717	133/8075	0.0796889	0.493038	0.459295	374291/4709/4694/1350/10975/4695/27089/4712/4714/4725/7388/4540/4512/4537/4538/4539/4509	17
hsa05031	hsa05031	Amphetamine addiction	10/717	69/8075	0.082232	0.493038	0.459295	2892/468/817/775/2893/776/5568/6571/116443/2904	10
hsa05165	hsa05165	Human papillomavirus infection	37/717	331/8075	0.0834421	0.493038	0.459295	3674/27175/10319/3909/54626/5522/8516/284217/3955/7448/1297/896/3910/7143/10000/63923/11317/1026/80326/22801/1950/1280/1291/1956/4851/3688/7476/54361/1293/5568/7148/3913/256076/5649/3914/1288/4855	37
hsa04726	hsa04726	Serotonergic synapse	15/717	115/8075	0.0834856	0.493038	0.459295	2775/5742/6532/239/2791/773/351/775/776/3765/3760/5568/6571/2562/3751	15
hsa04928	hsa04928	Parathyroid hormone synthesis, secretion and action	14/717	106/8075	0.0851802	0.49373	0.45994	846/9138/2260/4208/5744/8074/1026/468/6569/9826/2768/1956/4325/5568	14
hsa05230	hsa05230	Central carbon metabolism in cancer	10/717	70/8075	0.0887228	0.504913	0.470358	2260/10000/6513/4916/2064/23410/1956/5213/80201/5979	10
hsa04962	hsa04962	Vasopressin-regulated water reabsorption	7/717	44/8075	0.0908527	0.505819	0.471202	1781/8655/8766/5568/360/359/10540	7
hsa05235	hsa05235	PD-L1 expression and PD-1 checkpoint pathway in cancer	12/717	89/8075	0.0937761	0.505819	0.471202	5606/4773/7535/10000/5335/1950/4794/1956/10125/940/6300/916	12
hsa04961	hsa04961	Endocrine and other factor-regulated calcium reabsorption	8/717	53/8075	0.0939456	0.505819	0.471202	477/1785/6547/8766/5568/3817/1212/161	8
hsa00670	hsa00670	One carbon pool by folate	4/717	20/8075	0.0953461	0.505819	0.471202	160428/10841/7298/4524	4
hsa05205	hsa05205	Proteoglycans in cancer	24/717	205/8075	0.0971002	0.506539	0.471873	9138/2260/6548/7023/7448/10000/7291/5335/1026/3236/80326/5879/2064/817/287/1956/4478/3688/7476/7410/54361/5568/2066/6300	24
hsa05218	hsa05218	Melanoma	10/717	72/8075	0.102603	0.525356	0.489402	999/2260/4616/1647/10000/8074/1026/10912/1950/1956	10
hsa04933	hsa04933	AGE-RAGE signaling pathway in diabetic complications	13/717	100/8075	0.104064	0.525356	0.489402	5601/50507/5054/10000/5335/1729/5879/7424/7412/1281/6777/6300/1288	13
hsa04930	hsa04930	Type II diabetes mellitus	7/717	46/8075	0.109218	0.537571	0.500781	6833/8913/5601/773/775/80201/776	7
hsa00770	hsa00770	Pantothenate and CoA biosynthesis	4/717	21/8075	0.109919	0.537571	0.500781	51733/339896/1807/53354	4
hsa04932	hsa04932	Non-alcoholic fatty liver disease	18/717	150/8075	0.115435	0.555865	0.517823	51085/5601/6720/374291/10000/4709/4694/1350/10975/468/4695/5879/27089/4712/4714/4725/7388/4512	18
hsa05145	hsa05145	Toxoplasmosis	14/717	112/8075	0.119709	0.567709	0.528856	5606/10319/5601/3909/2775/284217/959/10105/3910/10000/3688/3913/6300/3914	14
hsa05214	hsa05214	Glioma	10/717	75/8075	0.125642	0.577919	0.538367	57172/4616/1647/10000/5335/1026/10912/1950/817/1956	10
hsa00513	hsa00513	Various types of N-glycan biosynthesis	6/717	39/8075	0.127491	0.577919	0.538367	4121/1603/283358/83539/11282/25834	6
hsa05202	hsa05202	Transcriptional misregulation in cancer	22/717	192/8075	0.128034	0.577919	0.538367	2115/6929/862/4208/2521/4616/2321/4066/1647/8013/1031/1026/2892/10912/7102/8290/171558/5079/6757/2119/8355/8968	22
hsa00240	hsa00240	Pyrimidine metabolism	8/717	57/8075	0.129247	0.577919	0.538367	1890/51733/4833/30833/1807/956/7298/4860	8
hsa05203	hsa05203	Viral carcinogenesis	23/717	204/8075	0.137978	0.608269	0.566641	85477/3249/896/11317/8970/1026/468/5879/1030/3017/8365/5568/6777/8340/128312/8363/8344/8361/8348/8294/8360/8343/8346	23
hsa00603	hsa00603	Glycosphingolipid biosynthesis - globo and isoglobo series	3/717	15/8075	0.142457	0.619291	0.576908	53947/26301/10690	3
hsa04024	hsa04024	cAMP signaling pathway	24/717	216/8075	0.147692	0.625515	0.582706	477/5601/117/6548/268/2737/2641/10000/2892/4301/5879/9568/55811/817/775/2893/776/7410/4886/5568/487/6262/116443/2904	24
hsa04070	hsa04070	Phosphatidylinositol signaling system	12/717	97/8075	0.149854	0.625515	0.582706	9108/3631/1608/8527/3705/10423/8395/5335/3706/1609/9162/23396	12
hsa00510	hsa00510	N-Glycan biosynthesis	7/717	50/8075	0.151304	0.625515	0.582706	6480/4121/4248/1603/84620/11282/25834	7
hsa05219	hsa05219	Bladder cancer	6/717	41/8075	0.151882	0.625515	0.582706	1890/999/1026/1950/2064/1956	6
hsa05224	hsa05224	Breast cancer	17/717	147/8075	0.156141	0.633176	0.589842	2260/5241/4616/1647/10000/8074/1026/10912/80326/51176/1950/2064/1956/4851/7476/54361/4855	17
hsa04730	hsa04730	Long-term depression	8/717	60/8075	0.15961	0.633176	0.589842	2775/2892/2781/773/2768/2895/2977/5592	8
hsa05012	hsa05012	Parkinson disease	27/717	249/8075	0.159811	0.633176	0.589842	5601/10105/374291/4709/5335/4694/1350/10975/7979/468/4695/817/27089/5568/4712/6571/4714/4725/7388/7318/4540/4512/4537/4538/4539/4509/347688	27
hsa05120	hsa05120	Epithelial cell signaling in Helicobacter pylori infection	9/717	70/8075	0.165501	0.642654	0.598672	9020/5601/5335/5879/1956/2921/83700/150084/6300	9
hsa04530	hsa04530	Tight junction	19/717	169/8075	0.168614	0.642654	0.598672	5010/5601/8531/5522/58538/4627/11149/51421/4301/57180/5879/2064/4478/3688/776/79778/5568/83700/150084	19
hsa05226	hsa05226	Gastric cancer	17/717	149/8075	0.169535	0.642654	0.598672	999/4292/4616/1647/10000/8074/1026/10912/80326/51176/1950/2064/1956/1030/7476/54361/29119	17
hsa00561	hsa00561	Glycerolipid metabolism	8/717	61/8075	0.170416	0.642654	0.598672	56895/1608/8527/1609/9162/132158/150763/10554	8
hsa04261	hsa04261	Adrenergic signaling in cardiomyocytes	17/717	150/8075	0.17645	0.656943	0.611983	477/5522/6548/6547/6324/10000/7139/468/817/775/776/70/5568/6331/6300/487/6262	17
hsa04014	hsa04014	Ras signaling pathway	25/717	232/8075	0.178965	0.656943	0.611983	10928/5601/10235/2260/2321/5924/7535/10000/8074/5335/2791/4301/9771/5879/1950/8844/1956/4915/7424/5568/10125/1435/22821/8831/2904	25
hsa04360	hsa04360	Axon guidance	20/717	181/8075	0.180502	0.656943	0.611983	54437/57556/4773/5335/7223/5879/7225/80031/2044/817/2041/3688/54361/6091/1072/22885/6586/6092/10507/91584	20
hsa04068	hsa04068	FoxO signaling pathway	15/717	131/8075	0.184502	0.663783	0.618355	5601/4616/5106/1647/10000/1026/10365/1032/10912/1950/1956/1030/3575/6300/100132074	15
hsa04658	hsa04658	Th1 and Th2 cell differentiation	11/717	92/8075	0.19105	0.671129	0.625198	5601/3566/4773/7535/5335/11317/4794/4851/6777/6300/916	11
hsa05146	hsa05146	Amoebiasis	12/717	102/8075	0.192155	0.671129	0.625198	7414/10319/3909/284217/3910/2921/5568/1281/3913/3914/1288/5275	12
hsa00310	hsa00310	Lysine degradation	8/717	63/8075	0.192976	0.671129	0.625198	93166/2122/9739/63976/56950/5352/8085/9757	8
hsa00562	hsa00562	Inositol phosphate metabolism	9/717	73/8075	0.1968	0.676904	0.630578	9108/3631/3705/10423/8395/5335/3706/9651/23396	9
hsa04110	hsa04110	Cell cycle	14/717	124/8075	0.209335	0.709558	0.660997	27127/4616/9978/896/1647/1031/1026/1032/1028/8881/10912/1030/2810/1874	14
hsa05014	hsa05014	Amyotrophic lateral sclerosis	37/717	364/8075	0.212655	0.709558	0.660997	1770/5606/2521/4744/6506/374291/1768/4709/3181/4694/1350/10975/7979/468/4695/5879/91181/55567/27089/4712/4714/4725/7388/10540/2066/146754/6300/257202/4540/4512/4537/4538/4539/4509/400916/347688/2904	37
hsa04934	hsa04934	Cushing syndrome	17/717	155/8075	0.213094	0.709558	0.660997	8913/1031/1026/468/80326/51176/817/1956/1030/775/7476/776/54361/5568/8085/8912/3284	17
hsa04012	hsa04012	ErbB signaling pathway	10/717	85/8075	0.220029	0.724937	0.675324	5601/10000/5335/1026/1950/2064/817/1956/6777/2066	10
hsa05135	hsa05135	Yersinia infection	15/717	137/8075	0.233347	0.752267	0.700783	5606/5601/9138/4773/8395/7535/10000/5335/57180/5879/3688/925/7410/23396/6300	15
hsa00650	hsa00650	Butanoate metabolism	4/717	28/8075	0.233852	0.752267	0.700783	7915/35/2571/123876	4
hsa00514	hsa00514	Other types of O-glycan biosynthesis	6/717	47/8075	0.235534	0.752267	0.700783	6480/3955/79695/11227/84620/8473	6
hsa05340	hsa05340	Primary immunodeficiency	5/717	38/8075	0.245037	0.774713	0.721693	959/7535/925/3575/916	5
hsa00564	hsa00564	Glycerophospholipid metabolism	11/717	98/8075	0.251163	0.78614	0.732338	56895/1608/8527/9468/10423/10390/1609/9162/64850/150763/10554	11
hsa04976	hsa04976	Bile secretion	10/717	90/8075	0.275471	0.853687	0.795263	477/6579/6548/8714/6513/10864/9376/1576/5568/358	10
hsa05416	hsa05416	Viral myocarditis	7/717	60/8075	0.281597	0.864117	0.804978	284217/959/5879/1525/6444/1605/940	7
hsa01523	hsa01523	Antifolate resistance	4/717	31/8075	0.294595	0.886617	0.825939	239/8714/7298/4524	4
hsa04710	hsa04710	Circadian rhythm	4/717	31/8075	0.294595	0.886617	0.825939	6095/9978/79365/5187	4
hsa05010	hsa05010	Alzheimer disease	36/717	369/8075	0.298201	0.888922	0.828086	5601/50507/10105/374291/57142/10000/4709/4694/1350/10975/7979/468/348/4695/80326/351/775/7476/776/54361/27089/4712/4714/4725/2915/7388/1435/487/4540/4512/4537/4538/4539/4509/347688/2904	36
hsa04670	hsa04670	Leukocyte transendothelial migration	12/717	114/8075	0.311506	0.914681	0.852082	5010/7414/5335/4301/5879/4478/3688/7410/7412/83700/29119/6300	12
hsa04136	hsa04136	Autophagy - other	4/717	32/8075	0.315308	0.914681	0.852082	84971/57521/285973/79065	4
hsa00860	hsa00860	Porphyrin and chlorophyll metabolism	5/717	42/8075	0.315609	0.914681	0.852082	1371/7389/2990/7390/3145	5
hsa04330	hsa04330	Notch signaling pathway	6/717	53/8075	0.32981	0.944882	0.880216	3955/11317/1840/4851/171558/4855	6
hsa03430	hsa03430	Mismatch repair	3/717	23/8075	0.335086	0.944882	0.880216	4292/2956/6117	3
hsa04964	hsa04964	Proximal tubule bicarbonate reclamation	3/717	23/8075	0.335086	0.944882	0.880216	477/5106/358	3
hsa03460	hsa03460	Fanconi anemia pathway	6/717	54/8075	0.346066	0.9594	0.893741	4292/29089/2178/6117/51455/84126	6
hsa04927	hsa04927	Cortisol synthesis and secretion	7/717	65/8075	0.354977	0.9594	0.893741	8913/468/775/776/5568/8912/3284	7
hsa00533	hsa00533	Glycosaminoglycan biosynthesis - keratan sulfate	2/717	14/8075	0.356873	0.9594	0.893741	10678/9435	2
hsa05215	hsa05215	Prostate cancer	10/717	97/8075	0.358831	0.9594	0.893741	2260/10000/1026/468/51176/1950/2064/1956/367/2119	10
hsa00534	hsa00534	Glycosaminoglycan biosynthesis - heparan sulfate / heparin	3/717	24/8075	0.360254	0.9594	0.893741	9957/3340/9653	3
hsa04977	hsa04977	Vitamin digestion and absorption	3/717	24/8075	0.360254	0.9594	0.893741	338/2346/80704	3
hsa04971	hsa04971	Gastric acid secretion	8/717	76/8075	0.361691	0.9594	0.893741	477/6548/54207/817/3758/3773/5568/389015	8
hsa01522	hsa01522	Endocrine resistance	10/717	98/8075	0.371066	0.966774	0.90061	5601/10000/1031/1026/2064/1956/4851/5568/6300/4855	10
hsa04925	hsa04925	Aldosterone synthesis and secretion	10/717	98/8075	0.371066	0.966774	0.90061	8913/57172/477/468/817/775/776/5568/8912/3284	10
hsa05100	hsa05100	Bacterial invasion of epithelial cells	8/717	77/8075	0.375566	0.966774	0.90061	7414/999/1785/57180/5879/3688/1212/29119	8
hsa00760	hsa00760	Nicotinate and nicotinamide metabolism	4/717	35/8075	0.377891	0.966774	0.90061	30833/23410/23057/4860	4
hsa04540	hsa04540	Gap junction	9/717	88/8075	0.379914	0.966774	0.90061	1950/1956/2977/57369/5568/2915/5592/1902/347688	9
hsa04921	hsa04921	Oxytocin signaling pathway	15/717	154/8075	0.392899	0.980055	0.912983	57172/4208/2775/4773/1026/817/1956/775/2977/776/1827/3765/3760/5568/6262	15
hsa00480	hsa00480	Glutathione metabolism	6/717	57/8075	0.39514	0.980055	0.912983	4953/9588/2947/124975/257202/51471	6
hsa04664	hsa04664	Fc epsilon RI signaling pathway	7/717	68/8075	0.399921	0.980055	0.912983	5606/5601/10000/5335/5879/7410/6300	7
hsa00983	hsa00983	Drug metabolism - other enzymes	8/717	79/8075	0.403402	0.980055	0.912983	1890/51733/4833/2947/1807/7498/1576/2990	8
hsa03420	hsa03420	Nucleotide excision repair	5/717	47/8075	0.406489	0.980055	0.912983	9978/6117/8451/1069/404672	5
hsa04668	hsa04668	TNF signaling pathway	11/717	112/8075	0.409497	0.980055	0.912983	9020/5606/5601/10000/468/7424/7412/2921/6374/1435/6300	11
hsa04218	hsa04218	Cellular senescence	15/717	156/8075	0.412757	0.980055	0.912983	5606/4616/4773/5054/59341/896/1647/10000/1026/10912/1030/776/6300/3805/1874	15
hsa04924	hsa04924	Renin secretion	7/717	69/8075	0.414918	0.980055	0.912983	117/775/2977/776/5568/155/358	7
hsa00250	hsa00250	Alanine, aspartate and glutamate metabolism	4/717	37/8075	0.419377	0.980055	0.912983	2346/7915/2571/284716	4
hsa04960	hsa04960	Aldosterone-regulated sodium reabsorption	4/717	37/8075	0.419377	0.980055	0.912983	477/6337/3758/2810	4
hsa04725	hsa04725	Cholinergic synapse	11/717	113/8075	0.421216	0.980055	0.912983	2775/10000/2791/468/773/817/775/776/3760/5568/56479	11
hsa04390	hsa04390	Hippo signaling pathway	15/717	157/8075	0.422708	0.980055	0.912983	999/2736/5522/268/5054/653/896/652/80326/51176/85407/7159/7476/54361/29119	15
hsa04370	hsa04370	VEGF signaling pathway	6/717	59/8075	0.427819	0.984612	0.917227	4773/10000/5335/5879/8877/6300	6
hsa00601	hsa00601	Glycosphingolipid biosynthesis - lacto and neolacto series	3/717	27/8075	0.434527	0.987203	0.919641	53947/10678/10690	3
hsa05030	hsa05030	Cocaine addiction	5/717	49/8075	0.442614	0.987203	0.919641	468/5568/6571/116443/2904	5
hsa04371	hsa04371	Apelin signaling pathway	13/717	137/8075	0.44374	0.987203	0.919641	999/4208/6548/6547/5054/10000/10365/2791/55811/5568/5346/8877/6262	13
hsa04064	hsa04064	NF-kappa B signaling pathway	10/717	104/8075	0.44495	0.987203	0.919641	9020/4616/959/7535/1647/5335/10912/10913/7412/2921	10
hsa04912	hsa04912	GnRH signaling pathway	9/717	93/8075	0.445126	0.987203	0.919641	5606/5601/468/817/1956/775/776/5568/6300	9
hsa00360	hsa00360	Phenylalanine metabolism	2/717	17/8075	0.453375	0.987203	0.919641	3242/5053	2
hsa00910	hsa00910	Nitrogen metabolism	2/717	17/8075	0.453375	0.987203	0.919641	771/761	2
hsa00620	hsa00620	Pyruvate metabolism	4/717	39/8075	0.460181	0.987203	0.919641	3029/4199/5106/97	4
hsa04340	hsa04340	Hedgehog signaling pathway	5/717	50/8075	0.460485	0.987203	0.919641	2736/2737/8643/5568/132884	5
hsa04979	hsa04979	Cholesterol metabolism	5/717	50/8075	0.460485	0.987203	0.919641	29116/338/3988/348/27329	5

## Sheet: KEGG_DOWN_result
	ID	Description	GeneRatio	BgRatio	pvalue	p.adjust	qvalue	geneID	Count
hsa04141	hsa04141	Protein processing in endoplasmic reticulum	22/358	171/8075	5.98097e-06	0.000939014	0.00093491	3309/9709/5610/51619/56681/3326/91319/10483/5611/3312/6185/6745/6238/10130/10299/2923/10960/7327/30001/6048/3303/1650	22
hsa04612	hsa04612	Antigen processing and presentation	14/358	78/8075	6.77988e-06	0.000939014	0.00093491	972/3309/3326/3312/10197/2923/3123/3127/3303/3133/3134/10437/6892/3804	14
hsa05168	hsa05168	Herpes simplex virus 1 infection	37/358	498/8075	0.00126822	0.117099	0.116587	972/330/3459/5610/440515/7738/8717/7561/80264/6431/684/6041/5451/7553/388561/2923/55769/126070/54811/5499/163049/79898/389114/339327/79862/3123/90321/171392/84914/3127/1616/3133/3134/81856/5500/101060200/6892	37
hsa05134	hsa05134	Legionellosis	8/358	57/8075	0.00340101	0.217342	0.216392	56681/3312/7099/1915/2919/3684/3303/4671	8
hsa04144	hsa04144	Endocytosis	21/358	252/8075	0.00392313	0.217342	0.216392	51534/998/7251/3312/10096/829/9525/9559/84612/116986/4193/8394/30011/2264/10109/3799/3579/3303/3133/3134/29082	21
hsa03015	hsa03015	mRNA surveillance pathway	10/358	97/8075	0.0105199	0.440044	0.438121	5527/1477/23435/29107/53981/55308/5499/23708/10921/5500	10
hsa05202	hsa05202	Transcriptional misregulation in cancer	16/358	192/8075	0.0111202	0.440044	0.438121	330/3205/1053/604/7850/4193/2120/1848/9611/4211/2005/1669/3684/3728/1050/3206	16
hsa03050	hsa03050	Proteasome	6/358	46/8075	0.0152359	0.491358	0.489211	5700/5688/10213/5690/10197/5718	6
hsa03060	hsa03060	Protein export	4/358	23/8075	0.0172362	0.491358	0.489211	3309/6729/6726/90701	4
hsa03450	hsa03450	Non-homologous end-joining	3/358	13/8075	0.0177385	0.491358	0.489211	4361/7520/64421	3
hsa05150	hsa05150	Staphylococcus aureus infection	9/358	96/8075	0.0260624	0.656299	0.653431	25984/714/1669/3684/2358/719/712/3123/3127	9
hsa04621	hsa04621	NOD-like receptor signaling pathway	14/358	181/8075	0.0299983	0.692461	0.689435	330/3326/7531/2633/5585/84674/6041/7099/91662/3428/2919/1669/837/4671	14
hsa05332	hsa05332	Graft-versus-host disease	5/358	42/8075	0.0368953	0.744068	0.740817	3123/3127/3133/3134/3804	5
hsa05164	hsa05164	Influenza A	13/358	171/8075	0.0401863	0.744068	0.740817	3459/5610/5611/8717/8743/29107/6041/7099/4599/7177/3123/51284/3127	13
hsa04940	hsa04940	Type I diabetes mellitus	5/358	43/8075	0.0402925	0.744068	0.740817	3382/3123/3127/3133/3134	5
hsa05020	hsa05020	Prion disease	18/358	273/8075	0.0593422	0.903418	0.89947	3309/5700/5688/3312/10213/5690/5880/5530/4720/714/7846/10963/7386/3799/712/1537/5718/3303	18
hsa00280	hsa00280	Valine, leucine and isoleucine degradation	5/358	48/8075	0.0600525	0.903418	0.89947	217/3157/1892/5095/197322	5
hsa03018	hsa03018	RNA degradation	7/358	79/8075	0.0601769	0.903418	0.89947	2023/87178/9125/255967/11157/118460/55802	7
hsa03013	hsa03013	RNA transport	13/358	186/8075	0.0694689	0.903418	0.89947	10762/7341/23435/1968/79228/29107/1915/51808/55308/10605/8663/10921/23636	13
hsa05221	hsa05221	Acute myeloid leukemia	6/358	67/8075	0.0755647	0.903418	0.89947	1053/1848/6774/3684/3728/1050	6
hsa04614	hsa04614	Renin-angiotensin system	3/358	23/8075	0.0794418	0.903418	0.89947	1511/1359/10159	3
hsa05330	hsa05330	Allograft rejection	4/358	38/8075	0.0859854	0.903418	0.89947	3123/3127/3133/3134	4
hsa05170	hsa05170	Human immunodeficiency virus 1 infection	14/358	212/8075	0.0880666	0.903418	0.89947	8907/25939/8717/5880/684/7099/5530/130340/2923/2787/3133/3134/6892/140564	14
hsa03460	hsa03460	Fanconi anemia pathway	5/358	54/8075	0.0898544	0.903418	0.89947	57599/6118/91442/7156/2188	5
hsa04120	hsa04120	Ubiquitin mediated proteolysis	10/358	140/8075	0.0922221	0.903418	0.89947	330/55236/51619/9817/4214/4193/9039/246184/7334/7327	10
hsa04217	hsa04217	Necroptosis	11/358	159/8075	0.0950622	0.903418	0.89947	330/3459/5610/3326/8717/9525/8743/7099/142/6774/29082	11
hsa05130	hsa05130	Pathogenic Escherichia coli infection	13/358	197/8075	0.098145	0.903418	0.89947	998/2017/8717/2597/10096/8743/7099/10109/7846/10972/837/100506658/4671	13
hsa03440	hsa03440	Homologous recombination	4/358	41/8075	0.106642	0.903418	0.89947	4361/4683/6118/7156	4
hsa01212	hsa01212	Fatty acid metabolism	5/358	57/8075	0.107157	0.903418	0.89947	51495/1892/3992/2180/197322	5
hsa05169	hsa05169	Epstein-Barr virus infection	13/358	202/8075	0.113265	0.903418	0.89947	5610/5700/8717/10213/4193/2923/6774/3123/5718/3127/3133/3134/6892	13
hsa01230	hsa01230	Biosynthesis of amino acids	6/358	75/8075	0.114514	0.903418	0.89947	5832/2023/5230/2597/7167/3419	6
hsa00062	hsa00062	Fatty acid elongation	3/358	27/8075	0.11553	0.903418	0.89947	51495/1892/117145	3
hsa00601	hsa00601	Glycosphingolipid biosynthesis - lacto and neolacto series	3/358	27/8075	0.11553	0.903418	0.89947	6484/2528/2529	3
hsa05203	hsa05203	Viral carcinogenesis	13/358	204/8075	0.119677	0.903418	0.89947	5610/998/5700/8717/7531/10971/4193/3190/6774/728340/8364/3133/3134	13
hsa05145	hsa05145	Toxoplasmosis	8/358	112/8075	0.123508	0.903418	0.89947	330/3459/3312/7099/6774/3123/3127/3303	8
hsa05140	hsa05140	Leishmaniasis	6/358	77/8075	0.125583	0.903418	0.89947	3459/7099/1915/3684/3123/3127	6
hsa05416	hsa05416	Viral myocarditis	5/358	60/8075	0.12596	0.903418	0.89947	5880/3123/3127/3133/3134	5
hsa04068	hsa04068	FoxO signaling pathway	9/358	131/8075	0.126975	0.903418	0.89947	9454/604/847/8743/3276/116986/4193/6774/5571	9
hsa04530	hsa04530	Tight junction	11/358	169/8075	0.129913	0.903418	0.89947	998/2017/4214/10096/57826/84612/10109/7846/5571/4771/100506658	11
hsa03320	hsa03320	PPAR signaling pathway	6/358	78/8075	0.131307	0.903418	0.89947	3157/1593/123/2180/4973/440503	6
hsa03022	hsa03022	Basal transcription factors	4/358	45/8075	0.137277	0.903418	0.89947	129685/728340/51616/6884	4
hsa05012	hsa05012	Parkinson disease	15/358	249/8075	0.140394	0.903418	0.89947	3309/9627/5700/5688/10213/5690/10131/4720/7846/7386/3799/1537/7327/5718/1616	15
hsa05132	hsa05132	Salmonella infection	15/358	249/8075	0.140394	0.903418	0.89947	330/998/3326/8717/2597/10096/8743/5585/7099/65082/10109/7846/3799/837/4671	15
hsa01200	hsa01200	Carbon metabolism	8/358	118/8075	0.1525	0.903418	0.89947	2023/5230/2597/7167/847/1892/3419/5095	8
hsa04662	hsa04662	B cell receptor signaling pathway	6/358	82/8075	0.155402	0.903418	0.89947	11024/5880/5530/11006/11025/102725035	6
hsa00730	hsa00730	Thiamine metabolism	2/358	16/8075	0.156533	0.903418	0.89947	204/203	2
hsa03020	hsa03020	RNA polymerase	3/358	31/8075	0.156549	0.903418	0.89947	221830/548644/246721	3
hsa05310	hsa05310	Asthma	3/358	31/8075	0.156549	0.903418	0.89947	6037/3123/3127	3
hsa05321	hsa05321	Inflammatory bowel disease	5/358	65/8075	0.160357	0.906508	0.902546	3459/7099/6774/3123/3127	5
hsa00600	hsa00600	Sphingolipid metabolism	4/358	49/8075	0.170992	0.932648	0.928572	91012/8560/8879/4758	4
hsa04610	hsa04610	Complement and coagulation cascades	6/358	85/8075	0.174658	0.932648	0.928572	3687/714/3684/719/712/5265	6
hsa00010	hsa00010	Glycolysis / Gluconeogenesis	5/358	67/8075	0.175082	0.932648	0.928572	2023/5230/217/2597/7167	5
hsa00061	hsa00061	Fatty acid biosynthesis	2/358	18/8075	0.188653	0.985979	0.98167	2180/197322	2
