# Supplementary material for: Platelet transcriptome profiles provide potential therapeutic targets for elderly acute myelocytic leukemia patients
Source: J Transl Med. 2021 Sep 10;19:388. doi: 10.1186/s12967-021-03041-8 (PMC8431913; doi:10.1186/s12967-021-03041-8)
Supplement: Supplementary file 4 — Additional file 4. GO enrichment analysis results of genes with downward transcript levels. [file 12967_2021_3041_MOESM4_ESM.xlsx]

## Sheet: BP_down
	ID	Description	GeneRatio	BgRatio	pvalue	p.adjust	qvalue	geneID	Count
GO:0043312	GO:0043312	neutrophil degranulation	72/689	485/18670	2.34495e-24	9.41982e-21	8.47798e-21	ACPP/AP1M1/XRCC5/CEACAM1/GSTP1/FCN1/CPNE3/CEACAM6/LYZ/HSP90AB1/CTSG/SIRPB1/CST3/MAGT1/DNAJC3/ATP8B4/RAB3D/BST1/HSPA8/PSMD14/GCA/MMP8/VAMP8/CAT/ADGRE5/RAP2C/SLPI/CEACAM8/FGL2/BST2/CHIT1/TCN1/CD63/ANXA3/ITGAX/SLC2A5/DEGS1/PLAC8/MS4A3/EEF1A1/CDA/S100A11/MNDA/CXCL1/S100P/DEFA4/LAIR1/CD300A/PAFAH1B2/RNASE2/RNASE3/ITGAM/CEACAM3/FPR2/LRG1/C3AR1/AZU1/OLR1/JUP/CXCR2/RAP2B/ATP6AP2/MCEMP1/PRTN3/PSMD12/SERPI…	72
GO:0002283	GO:0002283	neutrophil activation involved in immune response	72/689	488/18670	3.4229e-24	9.41982e-21	8.47798e-21	ACPP/AP1M1/XRCC5/CEACAM1/GSTP1/FCN1/CPNE3/CEACAM6/LYZ/HSP90AB1/CTSG/SIRPB1/CST3/MAGT1/DNAJC3/ATP8B4/RAB3D/BST1/HSPA8/PSMD14/GCA/MMP8/VAMP8/CAT/ADGRE5/RAP2C/SLPI/CEACAM8/FGL2/BST2/CHIT1/TCN1/CD63/ANXA3/ITGAX/SLC2A5/DEGS1/PLAC8/MS4A3/EEF1A1/CDA/S100A11/MNDA/CXCL1/S100P/DEFA4/LAIR1/CD300A/PAFAH1B2/RNASE2/RNASE3/ITGAM/CEACAM3/FPR2/LRG1/C3AR1/AZU1/OLR1/JUP/CXCR2/RAP2B/ATP6AP2/MCEMP1/PRTN3/PSMD12/SERPI…	72
GO:0042119	GO:0042119	neutrophil activation	72/689	498/18670	1.18032e-23	1.83467e-20	1.65123e-20	ACPP/AP1M1/XRCC5/CEACAM1/GSTP1/FCN1/CPNE3/CEACAM6/LYZ/HSP90AB1/CTSG/SIRPB1/CST3/MAGT1/DNAJC3/ATP8B4/RAB3D/BST1/HSPA8/PSMD14/GCA/MMP8/VAMP8/CAT/ADGRE5/RAP2C/SLPI/CEACAM8/FGL2/BST2/CHIT1/TCN1/CD63/ANXA3/ITGAX/SLC2A5/DEGS1/PLAC8/MS4A3/EEF1A1/CDA/S100A11/MNDA/CXCL1/S100P/DEFA4/LAIR1/CD300A/PAFAH1B2/RNASE2/RNASE3/ITGAM/CEACAM3/FPR2/LRG1/C3AR1/AZU1/OLR1/JUP/CXCR2/RAP2B/ATP6AP2/MCEMP1/PRTN3/PSMD12/SERPI…	72
GO:0002446	GO:0002446	neutrophil mediated immunity	72/689	499/18670	1.33333e-23	1.83467e-20	1.65123e-20	ACPP/AP1M1/XRCC5/CEACAM1/GSTP1/FCN1/CPNE3/CEACAM6/LYZ/HSP90AB1/CTSG/SIRPB1/CST3/MAGT1/DNAJC3/ATP8B4/RAB3D/BST1/HSPA8/PSMD14/GCA/MMP8/VAMP8/CAT/ADGRE5/RAP2C/SLPI/CEACAM8/FGL2/BST2/CHIT1/TCN1/CD63/ANXA3/ITGAX/SLC2A5/DEGS1/PLAC8/MS4A3/EEF1A1/CDA/S100A11/MNDA/CXCL1/S100P/DEFA4/LAIR1/CD300A/PAFAH1B2/RNASE2/RNASE3/ITGAM/CEACAM3/FPR2/LRG1/C3AR1/AZU1/OLR1/JUP/CXCR2/RAP2B/ATP6AP2/MCEMP1/PRTN3/PSMD12/SERPI…	72
GO:0043488	GO:0043488	regulation of mRNA stability	22/689	177/18670	6.44114e-07	0.00070904	0.000638147	THRAP3/HNRNPC/PSMC1/PSMA7/PSMD10/HSPA8/PSMD14/SET/TARDBP/HNRNPR/PSMB2/PSME3/RNASEL/FTO/CARHSP1/PAIP1/ZFP36L1/YTHDF3/PSMD12/HSPA1A/EXOSC6/DCP1A	22
GO:0042590	GO:0042590	antigen processing and presentation of exogenous peptide antigen via MHC class I	14/689	79/18670	1.02892e-06	0.000820272	0.000738257	PSMC1/PSMA7/PSMD10/PSMD14/VAMP8/PSMB2/PSME3/PDIA3/PSMD12/FCGR1B/HLA-E/HLA-F/IFI30/TAPBP	14
GO:0043487	GO:0043487	regulation of RNA stability	22/689	183/18670	1.14152e-06	0.000820272	0.000738257	THRAP3/HNRNPC/PSMC1/PSMA7/PSMD10/HSPA8/PSMD14/SET/TARDBP/HNRNPR/PSMB2/PSME3/RNASEL/FTO/CARHSP1/PAIP1/ZFP36L1/YTHDF3/PSMD12/HSPA1A/EXOSC6/DCP1A	22
GO:0061013	GO:0061013	regulation of mRNA catabolic process	23/689	199/18670	1.31069e-06	0.000820272	0.000738257	THRAP3/HNRNPC/PSMC1/PSMA7/PSMD10/HSPA8/PSMD14/SET/TARDBP/HNRNPR/PSMB2/PSME3/RNASEL/PNPT1/FTO/CARHSP1/PAIP1/ZFP36L1/YTHDF3/PSMD12/HSPA1A/EXOSC6/DCP1A	23
GO:1903311	GO:1903311	regulation of mRNA metabolic process	31/689	324/18670	1.34129e-06	0.000820272	0.000738257	THRAP3/HNRNPC/PSMC1/PSMA7/PSMD10/HSPA8/PSMD14/SET/TARDBP/SMU1/SRSF6/HNRNPR/PSMB2/PSME3/RNASEL/PNPT1/FTO/CARHSP1/CWC22/HNRNPK/PAIP1/RBM4B/ZFP36L1/YTHDF3/SRSF10/PSMD12/HSPA1A/RNPS1/EXOSC6/CDK11B/DCP1A	31
GO:0002474	GO:0002474	antigen processing and presentation of peptide antigen via MHC class I	15/689	96/18670	2.24625e-06	0.00123634	0.00111272	PSMC1/PSMA7/PSMD10/PSMD14/VAMP8/PSMB2/PSME3/MR1/PDIA3/PSMD12/FCGR1B/HLA-E/HLA-F/IFI30/TAPBP	15
GO:0002479	GO:0002479	antigen processing and presentation of exogenous peptide antigen via MHC class I, TAP-dependent	13/689	75/18670	3.23135e-06	0.00152206	0.00136988	PSMC1/PSMA7/PSMD10/PSMD14/VAMP8/PSMB2/PSME3/PDIA3/PSMD12/FCGR1B/HLA-E/HLA-F/TAPBP	13
GO:0045088	GO:0045088	regulation of innate immune response	29/689	305/18670	3.31845e-06	0.00152206	0.00136988	BIRC3/IFNGR1/XRCC5/CEACAM1/FCN1/NCR2/HSP90AB1/PSMC1/PSMA7/SAMHD1/PSMD10/TLR8/PSMD14/SUMO1/EREG/PSMB2/FFAR2/PSME3/PTPN22/RNASEL/MNDA/IFI16/FPR2/PTPN2/YTHDF3/PSMD12/SH2D1B/HLA-E/HLA-F	29
GO:0060333	GO:0060333	interferon-gamma-mediated signaling pathway	14/689	91/18670	5.87197e-06	0.0024861	0.00223753	IFNGR1/HSP90AB1/SUMO1/GBP1/TRIM21/OASL/TRIM68/PTPN2/HLA-DRB1/FCGR1B/HLA-DRB5/HLA-E/HLA-F/IFI30	14
GO:0002573	GO:0002573	myeloid leukocyte differentiation	22/689	204/18670	6.93413e-06	0.00257237	0.00231517	CD74/CDC42/CEACAM1/OSTM1/SNX10/CEBPE/PRXL2A/HOXA7/TLR4/PARP1/LRRK1/C1QC/IFI16/CCR1/NRROS/PTPN2/ZFP36L1/LILRB4/PRTN3/ZNF675/LILRB3/CEBPA	22
GO:0048002	GO:0048002	antigen processing and presentation of peptide antigen	21/689	189/18670	7.01045e-06	0.00257237	0.00231517	CD74/AP1M1/PSMC1/PSMA7/PSMD10/PSMD14/CAPZA1/VAMP8/PSMB2/PSME3/AP1S3/MR1/PDIA3/HLA-DRB1/PSMD12/FCGR1B/HLA-DRB5/HLA-E/HLA-F/IFI30/TAPBP	21
GO:0002478	GO:0002478	antigen processing and presentation of exogenous peptide antigen	20/689	175/18670	7.54805e-06	0.00259653	0.00233692	CD74/AP1M1/PSMC1/PSMA7/PSMD10/PSMD14/CAPZA1/VAMP8/PSMB2/PSME3/AP1S3/PDIA3/HLA-DRB1/PSMD12/FCGR1B/HLA-DRB5/HLA-E/HLA-F/IFI30/TAPBP	20
GO:1903900	GO:1903900	regulation of viral life cycle	18/689	149/18670	9.9013e-06	0.00308437	0.00277598	CD74/EIF2AK2/TSG101/HACD3/FCN1/VPS4B/SLPI/BST2/TRIM21/OASL/RNASEL/MX1/IFI16/FAM111A/MPHOSPH8/ZNF502/TRIM59/APOBEC3D	18
GO:0032984	GO:0032984	protein-containing complex disassembly	29/689	323/18670	1.01312e-05	0.00308437	0.00277598	VTA1/CAPG/MRPS10/SMARCE1/MRPS34/TSG101/CARMIL1/GRWD1/HSPA8/MRPS30/MRPS27/CSNK1A1/MRPL3/PLEK/CAPZA1/VAMP8/SET/VPS4B/C12orf65/VPS33A/MRPL49/MRPS18C/KIF5B/PPP1CA/AURKAIP1/MRPL30/ARID2/GSPT2/MRPL33	29
GO:0006401	GO:0006401	RNA catabolic process	33/689	397/18670	1.28412e-05	0.00308437	0.00277598	THRAP3/HNRNPC/PSMC1/PSMA7/PSMD10/HSPA8/PSMD14/SET/TARDBP/HNRNPR/PSMB2/PSME3/RNASEL/PNPT1/SSB/FTO/CNOT9/PAN3/CARHSP1/LSM6/SMG8/RNASE2/RNASE3/PAIP1/ZFP36L1/YTHDF3/PNRC2/GSPT2/PSMD12/HSPA1A/RNPS1/EXOSC6/DCP1A	33
GO:1903901	GO:1903901	negative regulation of viral life cycle	13/689	85/18670	1.34406e-05	0.00308437	0.00277598	EIF2AK2/FCN1/SLPI/BST2/TRIM21/OASL/RNASEL/MX1/IFI16/FAM111A/MPHOSPH8/TRIM59/APOBEC3D	13
GO:0030099	GO:0030099	myeloid cell differentiation	34/689	416/18670	1.35857e-05	0.00308437	0.00277598	CD74/CDC42/HOXA9/CEACAM1/OSTM1/SNX10/CEBPE/BCL6/RBBP5/PRXL2A/HOXA7/PRMT1/TLR4/VPS33A/PARP1/MEIS1/PIP4K2A/LRRK1/C1QC/IFI16/CCR1/PRDX3/STAT3/RASGRP4/NRROS/PTPN2/ZFP36L1/LILRB4/PRTN3/H4C3/ZNF675/HSPA1A/LILRB3/CEBPA	34
GO:0019884	GO:0019884	antigen processing and presentation of exogenous antigen	20/689	182/18670	1.35934e-05	0.00308437	0.00277598	CD74/AP1M1/PSMC1/PSMA7/PSMD10/PSMD14/CAPZA1/VAMP8/PSMB2/PSME3/AP1S3/PDIA3/HLA-DRB1/PSMD12/FCGR1B/HLA-DRB5/HLA-E/HLA-F/IFI30/TAPBP	20
GO:0006402	GO:0006402	mRNA catabolic process	31/689	364/18670	1.45573e-05	0.00308437	0.00277598	THRAP3/HNRNPC/PSMC1/PSMA7/PSMD10/HSPA8/PSMD14/SET/TARDBP/HNRNPR/PSMB2/PSME3/RNASEL/PNPT1/SSB/FTO/CNOT9/PAN3/CARHSP1/LSM6/SMG8/PAIP1/ZFP36L1/YTHDF3/PNRC2/GSPT2/PSMD12/HSPA1A/RNPS1/EXOSC6/DCP1A	31
GO:0035646	GO:0035646	endosome to melanosome transport	5/689	10/18670	1.45701e-05	0.00308437	0.00277598	AP1M1/ANKRD27/CD63/BLOC1S5/BLOC1S3	5
GO:0043485	GO:0043485	endosome to pigment granule transport	5/689	10/18670	1.45701e-05	0.00308437	0.00277598	AP1M1/ANKRD27/CD63/BLOC1S5/BLOC1S3	5
GO:0048757	GO:0048757	pigment granule maturation	5/689	10/18670	1.45701e-05	0.00308437	0.00277598	AP1M1/ANKRD27/CD63/BLOC1S5/BLOC1S3	5
GO:1903707	GO:1903707	negative regulation of hemopoiesis	18/689	155/18670	1.71231e-05	0.00349057	0.00314157	CD74/HOXA9/CEACAM1/TMEM176B/BCL6/HOXA7/PRMT1/FGL2/ANXA1/TLR4/MEIS1/C1QC/PTPN2/ZFP36L1/LILRB4/H4C3/ZNF675/LILRB3	18
GO:0048525	GO:0048525	negative regulation of viral process	14/689	101/18670	2.00775e-05	0.00394666	0.00355206	EIF2AK2/FCN1/TARDBP/SLPI/BST2/TRIM21/OASL/RNASEL/MX1/IFI16/FAM111A/MPHOSPH8/TRIM59/APOBEC3D	14
GO:0045638	GO:0045638	negative regulation of myeloid cell differentiation	13/689	91/18670	2.84763e-05	0.00540461	0.00486423	HOXA9/CEACAM1/HOXA7/PRMT1/TLR4/MEIS1/C1QC/PTPN2/ZFP36L1/LILRB4/H4C3/ZNF675/LILRB3	13
GO:0019882	GO:0019882	antigen processing and presentation	22/689	226/18670	3.47445e-05	0.00636721	0.00573058	CD74/AP1M1/PSMC1/PSMA7/PSMD10/PSMD14/CAPZA1/VAMP8/PSMB2/FGL2/PSME3/AP1S3/MR1/PDIA3/HLA-DRB1/PSMD12/FCGR1B/HLA-DRB5/HLA-E/HLA-F/IFI30/TAPBP	22
GO:0019058	GO:0019058	viral life cycle	28/689	328/18670	3.58618e-05	0.00636721	0.00573058	VTA1/CD74/EIF2AK2/CDC42/TSG101/HACD3/FCN1/NUP50/HSP90AB1/RAB29/VAMP8/VPS4B/SLPI/DEK/BST2/TRIM21/OASL/RNASEL/MX1/IFI16/FAM111A/MPHOSPH8/ZNF502/HSPA1A/NUP62/TRIM59/APOBEC3D/CHMP4A	28
GO:0071346	GO:0071346	cellular response to interferon-gamma	19/689	180/18670	3.89447e-05	0.0066985	0.00602875	IFNGR1/HSP90AB1/GAPDH/ACTR3/SUMO1/GBP1/TRIM21/OASL/TLR4/TRIM68/KIF5B/PTPN2/HLA-DRB1/FCGR1B/HLA-DRB5/HLA-E/HLA-F/IFI30/CCL23	19
GO:0043476	GO:0043476	pigment accumulation	5/689	12/18670	4.30505e-05	0.00696911	0.0062723	AP1M1/ANKRD27/CD63/BLOC1S5/BLOC1S3	5
GO:0043482	GO:0043482	cellular pigment accumulation	5/689	12/18670	4.30505e-05	0.00696911	0.0062723	AP1M1/ANKRD27/CD63/BLOC1S5/BLOC1S3	5
GO:0034341	GO:0034341	response to interferon-gamma	20/689	199/18670	4.97118e-05	0.00781754	0.0070359	IFNGR1/HSP90AB1/GAPDH/ACTR3/SUMO1/GBP1/BST2/TRIM21/OASL/TLR4/TRIM68/KIF5B/PTPN2/HLA-DRB1/FCGR1B/HLA-DRB5/HLA-E/HLA-F/IFI30/CCL23	20
GO:0045071	GO:0045071	negative regulation of viral genome replication	10/689	59/18670	5.37197e-05	0.00799117	0.00719218	EIF2AK2/SLPI/BST2/OASL/RNASEL/MX1/IFI16/FAM111A/MPHOSPH8/APOBEC3D	10
GO:0061077	GO:0061077	chaperone-mediated protein folding	10/689	59/18670	5.37197e-05	0.00799117	0.00719218	CD74/HSPA5/FKBP1A/HSPA8/PTGES3/TRAP1/DFFA/DNAJC7/ERO1A/HSPA1A	10
GO:0002683	GO:0002683	negative regulation of immune system process	33/689	435/18670	7.90119e-05	0.0114442	0.0103	CD74/HOXA9/CEACAM1/SAMHD1/TMEM176B/BCL6/GBP1/HOXA7/PKN1/PRMT1/FGL2/BST2/PTPN22/C5AR2/ANXA1/TLR4/MEIS1/C1QC/MNDA/IFI16/CD300A/PTPN2/CXCR2/ZFP36L1/YTHDF3/LILRB4/H4C3/ZNF675/LILRB3/HLA-E/HLA-F/TARM1/MILR1	33
GO:1902106	GO:1902106	negative regulation of leukocyte differentiation	13/689	103/18670	0.000106044	0.0147518	0.0132768	CD74/CEACAM1/TMEM176B/BCL6/HOXA7/FGL2/ANXA1/TLR4/C1QC/PTPN2/LILRB4/ZNF675/LILRB3	13
GO:0006458	GO:0006458	'de novo' protein folding	8/689	41/18670	0.000107208	0.0147518	0.0132768	CD74/HSPA5/FKBP1A/HSPA8/PTGES3/DNAJC7/ERO1A/HSPA1A	8
GO:0051085	GO:0051085	chaperone cofactor-dependent protein refolding	7/689	32/18670	0.000135879	0.0182409	0.0164171	CD74/HSPA5/HSPA8/PTGES3/DNAJC7/ERO1A/HSPA1A	7
GO:0019079	GO:0019079	viral genome replication	14/689	122/18670	0.000164338	0.0215361	0.0193828	EIF2AK2/CDC42/HACD3/RAB29/SLPI/DEK/BST2/OASL/RNASEL/MX1/IFI16/FAM111A/MPHOSPH8/APOBEC3D	14
GO:1903706	GO:1903706	regulation of hemopoiesis	34/689	475/18670	0.00018901	0.0240525	0.0216476	CD74/FOXC1/EIF2AK2/HOXA9/CEACAM1/PSMC1/PSMA7/PSMD10/TMEM176B/BCL6/PSMD14/RBBP5/PRXL2A/HOXA7/PSMB2/PRMT1/FGL2/PSME3/ANXA1/TLR4/MEIS1/C1QC/CCR1/STAT3/PRELID1/PTPN2/ZFP36L1/LILRB4/H4C3/PSMD12/ZNF675/HSPA1A/LILRB3/FNIP1	34
GO:0070424	GO:0070424	regulation of nucleotide-binding oligomerization domain containing signaling pathway	4/689	9/18670	0.000199746	0.0240525	0.0216476	BIRC3/PTPN22/TLR4/HSPA1A	4
GO:0090435	GO:0090435	protein localization to nuclear envelope	4/689	9/18670	0.000199746	0.0240525	0.0216476	OSBPL8/SUMO1/TOR1AIP1/TOR1AIP2	4
GO:0002831	GO:0002831	regulation of response to biotic stimulus	30/689	400/18670	0.00020102	0.0240525	0.0216476	BIRC3/IFNGR1/XRCC5/CEACAM1/FCN1/NCR2/HSP90AB1/PSMC1/PSMA7/SAMHD1/PSMD10/TLR8/PSMD14/SUMO1/EREG/PSMB2/FFAR2/FGL2/PSME3/PTPN22/RNASEL/MNDA/IFI16/FPR2/PTPN2/YTHDF3/PSMD12/SH2D1B/HLA-E/HLA-F	30
GO:0034620	GO:0034620	cellular response to unfolded protein	15/689	140/18670	0.000210094	0.0246033	0.0221434	HSPA5/HERPUD1/EIF2AK2/MYDGF/DERL3/DNAJC3/TMEM33/HSPA8/SSR1/PDIA6/CLGN/PTPN2/ERO1A/DAXX/HSPA1A	15
GO:0043903	GO:0043903	regulation of interspecies interactions between organisms	20/689	222/18670	0.000223452	0.0256225	0.0230607	CD74/EIF2AK2/TSG101/HACD3/FCN1/GAPDH/VPS4B/TARDBP/SLPI/BST2/TRIM21/OASL/RNASEL/MX1/IFI16/FAM111A/MPHOSPH8/ZNF502/TRIM59/APOBEC3D	20
GO:0001819	GO:0001819	positive regulation of cytokine production	33/689	464/18670	0.000262722	0.0293506	0.0264159	CD74/MRE11/BIRC3/IFNGR1/EIF2AK2/XRCC5/FCN1/TLR8/GAPDH/MMP8/LRRFIP1/EREG/FFAR2/PTPN22/ANXA1/HILPDA/TLR4/LUM/NLRP12/FAM49B/MNDA/IFI16/UCN/STAT3/C3AR1/AZU1/ATP6AP2/TLR7/HSPA1A/HLA-E/HLA-F/TRIM16/CRCP	33
GO:0050792	GO:0050792	regulation of viral process	19/689	208/18670	0.000266629	0.0293506	0.0264159	CD74/EIF2AK2/TSG101/HACD3/FCN1/VPS4B/TARDBP/SLPI/BST2/TRIM21/OASL/RNASEL/MX1/IFI16/FAM111A/MPHOSPH8/ZNF502/TRIM59/APOBEC3D	19
GO:0048066	GO:0048066	developmental pigmentation	8/689	47/18670	0.000290352	0.0313353	0.0282022	AP1M1/ANKRD27/CD63/VPS33A/LRMDA/ATP6AP2/BLOC1S5/BLOC1S3	8
GO:0034504	GO:0034504	protein localization to nucleus	22/689	262/18670	0.000301535	0.0319163	0.0287252	OSBPL8/NUP50/YWHAE/SUMO1/TARDBP/PIN1/NXT1/MDM2/TAF8/PPP3CA/TOR1AIP1/PARP1/CCT3/STAT3/TOR1AIP2/JUP/NF2/LILRB4/CHP1/TOPORS/NOL8/NUP62	22
GO:0035967	GO:0035967	cellular response to topologically incorrect protein	16/689	161/18670	0.000311776	0.0320091	0.0288087	HSPA5/HERPUD1/EIF2AK2/MYDGF/DERL3/DNAJC3/TMEM33/HSPA8/SSR1/PDIA6/CLGN/PTPN2/ERO1A/DAXX/RNF5/HSPA1A	16
GO:0006303	GO:0006303	double-strand break repair via nonhomologous end joining	11/689	86/18670	0.000315226	0.0320091	0.0288087	MRE11/XRCC5/NBN/PSMD14/SUMO1/DCLRE1C/RNF168/NUDT16L1/UBE2V2/UBE2N/H4C3	11
GO:0032612	GO:0032612	interleukin-1 production	13/689	115/18670	0.000323211	0.0320091	0.0288087	CEACAM1/GSTP1/TLR8/IL1R2/ANXA1/TLR4/NLRP12/MR1/MNDA/IFI16/CX3CR1/AZU1/TRIM16	13
GO:0001774	GO:0001774	microglial cell activation	8/689	48/18670	0.000337306	0.0320091	0.0288087	IFNGR1/TLR8/MMP8/ITGAM/FPR2/AZU1/C1QA/TLR7	8
GO:0002269	GO:0002269	leukocyte activation involved in inflammatory response	8/689	48/18670	0.000337306	0.0320091	0.0288087	IFNGR1/TLR8/MMP8/ITGAM/FPR2/AZU1/C1QA/TLR7	8
GO:0002762	GO:0002762	negative regulation of myeloid leukocyte differentiation	8/689	48/18670	0.000337306	0.0320091	0.0288087	CEACAM1/HOXA7/TLR4/C1QC/PTPN2/LILRB4/ZNF675/LILRB3	8
GO:0051084	GO:0051084	'de novo' posttranslational protein folding	7/689	37/18670	0.000354111	0.0330344	0.0297315	CD74/HSPA5/HSPA8/PTGES3/DNAJC7/ERO1A/HSPA1A	7
GO:0032677	GO:0032677	regulation of interleukin-8 production	10/689	74/18670	0.000373852	0.0342947	0.0308657	CD74/FCN1/TLR8/FFAR2/PTPN22/C5AR2/ANXA1/TLR4/TLR7/HSPA1A	10
GO:0034976	GO:0034976	response to endoplasmic reticulum stress	23/689	285/18670	0.000391955	0.0353659	0.0318299	HSPA5/HERPUD1/EIF2AK2/MYDGF/DERL3/HM13/DNAJC3/TMEM33/TARDBP/SSR1/TMX1/TMCO1/PDIA6/MARCHF6/NRBF2/CLGN/PDIA3/PTPN2/UBE2G2/CASP4/ERO1A/RNF5/HSPA1A	23
GO:0032652	GO:0032652	regulation of interleukin-1 production	12/689	103/18670	0.000411384	0.0365203	0.0328688	CEACAM1/GSTP1/TLR8/IL1R2/ANXA1/TLR4/NLRP12/MNDA/IFI16/CX3CR1/AZU1/TRIM16	12
GO:0006415	GO:0006415	translational termination	12/689	104/18670	0.000449759	0.0392932	0.0353645	MRPS10/MRPS34/MRPS30/MRPS27/MRPL3/C12orf65/MRPL49/MRPS18C/AURKAIP1/MRPL30/GSPT2/MRPL33	12
GO:0050858	GO:0050858	negative regulation of antigen receptor-mediated signaling pathway	6/689	28/18670	0.000464515	0.0399483	0.035954	CEACAM1/GBP1/PTPN22/CD300A/PTPN2/LILRB4	6
GO:0043409	GO:0043409	negative regulation of MAPK cascade	17/689	184/18670	0.0004831	0.0407674	0.0366912	GSTP1/PSMD10/GBP1/PIN1/PTPN22/TLR4/DUSP6/NCOR1/NLRP12/DUSP7/PHB/CD300A/C3orf33/PTPN2/NF2/ZNF675/NUP62	17
GO:0098883	GO:0098883	synapse pruning	4/689	11/18670	0.00049308	0.0407674	0.0366912	C1QC/CX3CR1/ITGAM/C1QA	4
GO:0050856	GO:0050856	regulation of T cell receptor signaling pathway	7/689	39/18670	0.00049626	0.0407674	0.0366912	CEACAM1/GBP1/RAB29/PTPN22/CD300A/PTPN2/LILRB4	7
GO:1900034	GO:1900034	regulation of cellular response to heat	10/689	79/18670	0.000635717	0.0514557	0.0463109	NUP50/HSP90AB1/YWHAE/HSPA8/PTGES3/RPA2/BAG4/DNAJC7/HSPA1A/NUP62	10
GO:0050860	GO:0050860	negative regulation of T cell receptor signaling pathway	5/689	20/18670	0.000659108	0.0525758	0.0473191	CEACAM1/GBP1/PTPN22/PTPN2/LILRB4	5
GO:0000726	GO:0000726	non-recombinational repair	11/689	94/18670	0.000682008	0.0532652	0.0479395	MRE11/XRCC5/NBN/PSMD14/SUMO1/DCLRE1C/RNF168/NUDT16L1/UBE2V2/UBE2N/H4C3	11
GO:0090022	GO:0090022	regulation of neutrophil chemotaxis	6/689	30/18670	0.000687583	0.0532652	0.0479395	CD74/BST1/RAC2/C5AR2/C3AR1/CXCR2	6
GO:0060759	GO:0060759	regulation of response to cytokine stimulus	17/689	190/18670	0.000696784	0.0532652	0.0479395	CD74/BIRC3/IFNGR1/GSTP1/HSP90AB1/SAMHD1/TRADD/IL1R2/SUMO1/RNASEL/TLR4/PTPN2/YTHDF3/CASP4/ZNF675/HSPA1A/CD24	17
GO:0045416	GO:0045416	positive regulation of interleukin-8 biosynthetic process	4/689	12/18670	0.000718094	0.0541423	0.0487289	CD74/TLR8/TLR4/TLR7	4
GO:0042116	GO:0042116	macrophage activation	11/689	95/18670	0.000746152	0.0547576	0.0492827	CD74/IFNGR1/TLR8/MMP8/TLR4/ITGAM/FPR2/AZU1/C1QA/TLR7/CEBPA	11
GO:0045069	GO:0045069	regulation of viral genome replication	11/689	95/18670	0.000746152	0.0547576	0.0492827	EIF2AK2/HACD3/SLPI/BST2/OASL/RNASEL/MX1/IFI16/FAM111A/MPHOSPH8/APOBEC3D	11
GO:0006986	GO:0006986	response to unfolded protein	16/689	176/18670	0.000834117	0.0604077	0.0543678	HSPA5/HERPUD1/EIF2AK2/MYDGF/HSP90AB1/DERL3/DNAJC3/TMEM33/HSPA8/SSR1/PDIA6/CLGN/PTPN2/ERO1A/DAXX/HSPA1A	16
GO:0032637	GO:0032637	interleukin-8 production	10/689	82/18670	0.000855159	0.0611272	0.0550154	CD74/FCN1/TLR8/FFAR2/PTPN22/C5AR2/ANXA1/TLR4/TLR7/HSPA1A	10
GO:1903828	GO:1903828	negative regulation of cellular protein localization	12/689	112/18670	0.00087992	0.0617117	0.0555415	TP53INP2/DERL3/TMEM59/GBP1/LYPLA1/BAG4/COMMD1/KCNE1/UBE2G2/LILRB4/CHP1/UBXN2B	12
GO:0001959	GO:0001959	regulation of cytokine-mediated signaling pathway	16/689	177/18670	0.000886465	0.0617117	0.0555415	CD74/BIRC3/IFNGR1/GSTP1/HSP90AB1/SAMHD1/TRADD/IL1R2/SUMO1/RNASEL/PTPN2/YTHDF3/CASP4/ZNF675/HSPA1A/CD24	16
GO:0031647	GO:0031647	regulation of protein stability	22/689	284/18670	0.000896973	0.0617117	0.0555415	HSP90AB1/HSPA8/PTGES3/GAPDH/SUMO1/TARDBP/PEX6/PIN1/HIP1/TRIM21/MDM2/USP3/ATP1B1/B4GALT5/CCT3/PHB/PRKRA/NF2/TAF9B/CHP1/RNF5/HSPA1A	22
GO:0070432	GO:0070432	regulation of nucleotide-binding oligomerization domain containing 2 signaling pathway	3/689	6/18670	0.00092063	0.0625574	0.0563026	PTPN22/TLR4/HSPA1A	3
GO:0060218	GO:0060218	hematopoietic stem cell differentiation	10/689	83/18670	0.000940822	0.0631498	0.0568358	FOXC1/EIF2AK2/XRCC5/PSMC1/PSMA7/PSMD10/PSMD14/PSMB2/PSME3/PSMD12	10
GO:0045089	GO:0045089	positive regulation of innate immune response	18/689	214/18670	0.00101299	0.0671744	0.0604579	XRCC5/FCN1/PSMC1/PSMA7/PSMD10/TLR8/PSMD14/EREG/PSMB2/FFAR2/PSME3/MNDA/IFI16/FPR2/PSMD12/SH2D1B/HLA-E/HLA-F	18
GO:0030225	GO:0030225	macrophage differentiation	7/689	44/18670	0.00105411	0.0690693	0.0621635	CDC42/CEBPE/PARP1/C1QC/NRROS/PTPN2/CEBPA	7
GO:1901532	GO:1901532	regulation of hematopoietic progenitor cell differentiation	10/689	85/18670	0.00113328	0.0733835	0.0660462	FOXC1/EIF2AK2/PSMC1/PSMA7/PSMD10/PSMD14/PSMB2/PSME3/PSMD12/FNIP1	10
GO:0035966	GO:0035966	response to topologically incorrect protein	17/689	199/18670	0.00116662	0.0741461	0.0667326	HSPA5/HERPUD1/EIF2AK2/MYDGF/HSP90AB1/DERL3/DNAJC3/TMEM33/HSPA8/SSR1/PDIA6/CLGN/PTPN2/ERO1A/DAXX/RNF5/HSPA1A	17
GO:0043624	GO:0043624	cellular protein complex disassembly	18/689	217/18670	0.00118749	0.0741461	0.0667326	CAPG/MRPS10/MRPS34/CARMIL1/HSPA8/MRPS30/MRPS27/MRPL3/PLEK/CAPZA1/VPS4B/C12orf65/MRPL49/MRPS18C/AURKAIP1/MRPL30/GSPT2/MRPL33	18
GO:0061900	GO:0061900	glial cell activation	8/689	58/18670	0.00123998	0.0741461	0.0667326	IFNGR1/TLR8/MMP8/ITGAM/FPR2/AZU1/C1QA/TLR7	8
GO:0042058	GO:0042058	regulation of epidermal growth factor receptor signaling pathway	10/689	86/18670	0.00124092	0.0741461	0.0667326	CDC42/TSG101/CEACAM1/EREG/HIP1/CNOT9/SH3KBP1/PTPN2/PDE6G/NUP62	10
GO:0061136	GO:0061136	regulation of proteasomal protein catabolic process	16/689	183/18670	0.0012628	0.0741461	0.0667326	HERPUD1/KEAP1/HSP90AB1/DERL3/PSMC1/PSMD10/CSNK1A1/PSMD14/SUMO1/UCHL5/PSME3/MDM2/COMMD1/UBE2G2/HSPA1A/CEBPA	16
GO:1902036	GO:1902036	regulation of hematopoietic stem cell differentiation	9/689	72/18670	0.00128522	0.0741461	0.0667326	FOXC1/EIF2AK2/PSMC1/PSMA7/PSMD10/PSMD14/PSMB2/PSME3/PSMD12	9
GO:0006414	GO:0006414	translational elongation	13/689	133/18670	0.00129162	0.0741461	0.0667326	MRPS10/MRPS34/MRPS30/MRPS27/MRPL3/SRP9/MRPL49/EEF1A1/MRPS18C/AURKAIP1/MRPL30/SELENOT/MRPL33	13
GO:0002761	GO:0002761	regulation of myeloid leukocyte differentiation	12/689	117/18670	0.00129255	0.0741461	0.0667326	CD74/CEACAM1/PRXL2A/HOXA7/TLR4/C1QC/CCR1/PTPN2/ZFP36L1/LILRB4/ZNF675/LILRB3	12
GO:0062012	GO:0062012	regulation of small molecule metabolic process	29/689	429/18670	0.00133746	0.0741461	0.0667326	CD74/ENO1/CEACAM1/NUP50/PSMC1/PSMA7/PSMD10/LONP2/HMGCS1/PSMD14/PLEK/GNMT/PSMB2/PSME3/ANXA1/PARP1/PRXL2C/CDA/FGFR4/IGF2/STAT3/P2RY6/PPP1CA/PTPN2/PRKAG1/PSMD12/NUP62/PPP1CB/PLIN5	29
GO:0033209	GO:0033209	tumor necrosis factor-mediated signaling pathway	15/689	167/18670	0.00135218	0.0741461	0.0667326	BIRC3/GSTP1/PSMC1/PSMA7/PSMD10/TRADD/PSMD14/PSMB2/PSME3/BAG4/PTPN2/CASP4/PSMD12/ZNF675/HSPA1A	15
GO:0002752	GO:0002752	cell surface pattern recognition receptor signaling pathway	2/689	2/18670	0.00136001	0.0741461	0.0667326	FCN1/FFAR2	2
GO:0006050	GO:0006050	mannosamine metabolic process	2/689	2/18670	0.00136001	0.0741461	0.0667326	RENBP/NAGK	2
GO:0006051	GO:0006051	N-acetylmannosamine metabolic process	2/689	2/18670	0.00136001	0.0741461	0.0667326	RENBP/NAGK	2
GO:0061901	GO:0061901	regulation of 1-phosphatidylinositol-3-kinase activity	2/689	2/18670	0.00136001	0.0741461	0.0667326	AGAP2/FPR2	2
GO:0061903	GO:0061903	positive regulation of 1-phosphatidylinositol-3-kinase activity	2/689	2/18670	0.00136001	0.0741461	0.0667326	AGAP2/FPR2	2
GO:0050852	GO:0050852	T cell receptor signaling pathway	17/689	202/18670	0.00137359	0.0741461	0.0667326	CEACAM1/PSMC1/PSMA7/PSMD10/PSMD14/GBP1/RAB29/PSMB2/PSME3/PTPN22/CD300A/PTPN2/UBE2N/LILRB4/HLA-DRB1/PSMD12/HLA-DRB5	17
GO:0045920	GO:0045920	negative regulation of exocytosis	6/689	34/18670	0.00137407	0.0741461	0.0667326	CEACAM1/VPS4B/ANXA1/CD300A/RAB33B/HLA-F	6
GO:0032543	GO:0032543	mitochondrial translation	13/689	135/18670	0.0014804	0.0783909	0.070553	MRPS10/MRPS34/EARS2/MRPS30/MRPS27/MRPL3/MRPL49/MRPS18C/AURKAIP1/NGRN/MRPL30/MRPL33/GATC	13
GO:0070125	GO:0070125	mitochondrial translational elongation	10/689	88/18670	0.00148122	0.0783909	0.070553	MRPS10/MRPS34/MRPS30/MRPS27/MRPL3/MRPL49/MRPS18C/AURKAIP1/MRPL30/MRPL33	10
GO:0070373	GO:0070373	negative regulation of ERK1 and ERK2 cascade	9/689	74/18670	0.00156366	0.0801384	0.0721258	GSTP1/GBP1/PIN1/TLR4/DUSP6/NLRP12/PHB/C3orf33/PTPN2	9
GO:0031086	GO:0031086	nuclear-transcribed mRNA catabolic process, deadenylation-independent decay	3/689	7/18670	0.00156695	0.0801384	0.0721258	ZFP36L1/PNRC2/DCP1A	3
GO:0045359	GO:0045359	positive regulation of interferon-beta biosynthetic process	3/689	7/18670	0.00156695	0.0801384	0.0721258	TLR8/TLR4/TLR7	3
GO:0031952	GO:0031952	regulation of protein autophosphorylation	7/689	47/18670	0.00157248	0.0801384	0.0721258	MRE11/PPP2R5C/NBN/RAP2C/NLRP12/RAP2B/CHP1	7
GO:0070126	GO:0070126	mitochondrial translational termination	10/689	89/18670	0.00161481	0.0815404	0.0733876	MRPS10/MRPS34/MRPS30/MRPS27/MRPL3/MRPL49/MRPS18C/AURKAIP1/MRPL30/MRPL33	10
GO:0034605	GO:0034605	cellular response to heat	13/689	137/18670	0.00169151	0.0846371	0.0761747	HSPA5/NUP50/HSP90AB1/YWHAE/HSPA8/PTGES3/SUMO1/RPA2/BAG4/DNAJC7/DAXX/HSPA1A/NUP62	13
GO:0030968	GO:0030968	endoplasmic reticulum unfolded protein response	12/689	121/18670	0.00172785	0.0856766	0.0771103	HSPA5/HERPUD1/EIF2AK2/MYDGF/DERL3/DNAJC3/TMEM33/SSR1/PDIA6/CLGN/PTPN2/ERO1A	12
GO:0045861	GO:0045861	negative regulation of proteolysis	25/689	358/18670	0.0018054	0.0873498	0.0786162	BIRC3/HERPUD1/HSP90AB1/DERL3/CST3/RENBP/YWHAE/GAPDH/IL1R2/TMEM59/UCHL5/PI3/SLPI/BST2/TRIM21/SERPINF1/MDM2/TNFAIP8/IFI16/PRDX3/UBE2G2/SERPINA1/FNIP1/SERPINB10/NAIP	25
GO:0150146	GO:0150146	cell junction disassembly	4/689	15/18670	0.00181271	0.0873498	0.0786162	C1QC/CX3CR1/ITGAM/C1QA	4
GO:0019730	GO:0019730	antimicrobial humoral response	12/689	122/18670	0.00185369	0.0873498	0.0786162	LYZ/CTSG/GAPDH/PI3/SLPI/CXCL1/DEFA4/RNASE3/AZU1/PRTN3/HMGN2/HLA-E	12
GO:0046031	GO:0046031	ADP metabolic process	12/689	122/18670	0.00185369	0.0873498	0.0786162	AK2/ENO1/NUP50/PGK1/AK1/GAPDH/TPI1/PRXL2C/PGM2L1/STAT3/PRKAG1/NUP62	12
GO:0050931	GO:0050931	pigment cell differentiation	6/689	36/18670	0.00186953	0.0873498	0.0786162	AP1M1/ANKRD27/CD63/LRMDA/BLOC1S5/BLOC1S3	6
GO:1902622	GO:1902622	regulation of neutrophil migration	6/689	36/18670	0.00186953	0.0873498	0.0786162	CD74/BST1/RAC2/C5AR2/C3AR1/CXCR2	6
GO:0016051	GO:0016051	carbohydrate biosynthetic process	17/689	208/18670	0.00188161	0.0873498	0.0786162	GYG2/ENO1/PGK1/SLC25A11/ST3GAL4/GAPDH/TPI1/PLEK/GNMT/CHST12/B4GALT5/PGM2L1/IGF2/P2RY6/PPP1CA/PTPN2/PPP1CB	17
GO:0045454	GO:0045454	cell redox homeostasis	9/689	76/18670	0.00188856	0.0873498	0.0786162	NME8/TXNDC15/RAC2/TMX1/PDIA6/PRDX3/PDIA3/ERO1A/SELENOT	9
GO:2000482	GO:2000482	regulation of interleukin-8 secretion	5/689	25/18670	0.0019389	0.0889308	0.0800391	FCN1/FFAR2/PTPN22/C5AR2/ANXA1	5
GO:0006457	GO:0006457	protein folding	18/689	227/18670	0.00196523	0.0893936	0.0804556	CD74/HSPA5/FKBP1A/HSP90AB1/PSMC1/DNAJC3/HSPA8/PTGES3/TRAP1/PDIA6/CLGN/BAG4/DFFA/CCT3/PDIA3/DNAJC7/ERO1A/HSPA1A	18
GO:0032757	GO:0032757	positive regulation of interleukin-8 production	7/689	49/18670	0.00201555	0.090931	0.0818393	CD74/FCN1/TLR8/FFAR2/TLR4/TLR7/HSPA1A	7
GO:0032481	GO:0032481	positive regulation of type I interferon production	9/689	77/18670	0.00207008	0.0926319	0.0833701	MRE11/XRCC5/TLR8/LRRFIP1/PTPN22/TLR4/IFI16/TLR7/CRCP	9
GO:0046034	GO:0046034	ATP metabolic process	22/689	304/18670	0.00213659	0.094837	0.0853548	AK2/COX15/ENO1/NUP50/PGK1/AK1/HSPA8/GAPDH/TPI1/ATP1B1/PARP1/ATP6V1B2/PRXL2C/NDUFS2/PGM2L1/STAT3/UQCRFS1/NMNAT1/CYC1/PRKAG1/HSPA1A/NUP62	22
GO:0051224	GO:0051224	negative regulation of protein transport	16/689	193/18670	0.00218703	0.0962995	0.086671	DERL3/TLR8/IL1R2/GBP1/LYPLA1/PTPN22/C5AR2/ANXA1/PPP3CA/NLRP12/BAG4/NDUFAF2/KCNE1/UBE2G2/CHP1/PPP1R11	16
GO:0006302	GO:0006302	double-strand break repair	19/689	248/18670	0.00221428	0.0967254	0.0870543	MRE11/XRCC5/SAMHD1/NBN/MCM4/WDR48/PSMD14/SUMO1/RPA2/DEK/PARP1/MMS22L/DCLRE1C/RNF168/NUDT16L1/UBE2V2/UBE2N/MORF4L1/H4C3	19
GO:0010972	GO:0010972	negative regulation of G2/M transition of mitotic cell cycle	10/689	93/18670	0.00225017	0.0967575	0.0870832	MRE11/PSMC1/PSMA7/PSMD10/NBN/PSMD14/PSMB2/PSME3/GPR132/PSMD12	10
GO:1901184	GO:1901184	regulation of ERBB signaling pathway	10/689	93/18670	0.00225017	0.0967575	0.0870832	CDC42/TSG101/CEACAM1/EREG/HIP1/CNOT9/SH3KBP1/PTPN2/PDE6G/NUP62	10
GO:0031349	GO:0031349	positive regulation of defense response	26/689	384/18670	0.0022681	0.0967722	0.0870965	XRCC5/FCN1/PSMC1/PSMA7/PSMD10/TLR8/TRADD/PSMD14/MMP8/VAMP8/EREG/PSMB2/FFAR2/PSME3/TLR4/NLRP12/MNDA/IFI16/UCN/FPR2/TLR7/PSMD12/SH2D1B/HLA-E/HLA-F/CEBPA	26
GO:1903531	GO:1903531	negative regulation of secretion by cell	17/689	212/18670	0.00230131	0.0968235	0.0871426	CEACAM1/TLR8/IL1R2/GBP1/VAMP8/VPS4B/PTPN22/C5AR2/ANXA1/PPP3CA/NLRP12/UCN/NDUFAF2/CD300A/RAB33B/PPP1R11/HLA-F	17
GO:0051168	GO:0051168	nuclear export	16/689	194/18670	0.00230448	0.0968235	0.0871426	NUP50/YWHAE/FYTTD1/SRSF6/THOC6/NXT1/CAMK1/MDM2/SSB/PHAX/CPSF2/DDX19A/CHP1/SDAD1/RNPS1/NUP62	16
GO:0052548	GO:0052548	regulation of endopeptidase activity	28/689	425/18670	0.00233052	0.097126	0.0874148	BIRC3/HERPUD1/CST3/RENBP/TRADD/YWHAE/GAPDH/PSMD14/UCHL5/TNFSF10/PI3/SLPI/HIP1/BST2/PSME3/SERPINF1/MDM2/NLRP12/TNFAIP8/IFI16/PRDX3/STAT3/PRELID1/CASP4/SERPINA1/FNIP1/SERPINB10/NAIP	28
GO:0034975	GO:0034975	protein folding in endoplasmic reticulum	4/689	16/18670	0.00234698	0.097126	0.0874148	HSPA5/DNAJC3/PDIA3/ERO1A	4
GO:0010951	GO:0010951	negative regulation of endopeptidase activity	19/689	250/18670	0.00242368	0.0979683	0.088173	BIRC3/HERPUD1/CST3/RENBP/YWHAE/GAPDH/UCHL5/PI3/SLPI/BST2/SERPINF1/MDM2/TNFAIP8/IFI16/PRDX3/SERPINA1/FNIP1/SERPINB10/NAIP	19
GO:0045350	GO:0045350	interferon-beta biosynthetic process	3/689	8/18670	0.00243853	0.0979683	0.088173	TLR8/TLR4/TLR7	3
GO:0045357	GO:0045357	regulation of interferon-beta biosynthetic process	3/689	8/18670	0.00243853	0.0979683	0.088173	TLR8/TLR4/TLR7	3
GO:1901029	GO:1901029	negative regulation of mitochondrial outer membrane permeabilization involved in apoptotic signaling pathway	3/689	8/18670	0.00243853	0.0979683	0.088173	MPV17L/HSPA1A/SLC35F6	3
GO:0045637	GO:0045637	regulation of myeloid cell differentiation	19/689	251/18670	0.00253446	0.100952	0.0908584	CD74/HOXA9/CEACAM1/RBBP5/PRXL2A/HOXA7/PRMT1/TLR4/MEIS1/C1QC/CCR1/STAT3/PTPN2/ZFP36L1/LILRB4/H4C3/ZNF675/HSPA1A/LILRB3	19
GO:0019674	GO:0019674	NAD metabolic process	7/689	51/18670	0.00254948	0.100952	0.0908584	ENO1/PGK1/BST1/GAPDH/TPI1/PGM2L1/NMNAT1	7
GO:0070997	GO:0070997	neuron death	24/689	348/18670	0.00259489	0.102016	0.091816	HSPA5/HSP90AB1/PSMC1/ADNP/CASP2/GAPDH/RAB29/SET/PIN1/SERPINF1/AGAP2/TLR4/PARP1/UCN/CX3CR1/STAT3/ITGAM/C1QA/NMNAT1/CHP1/DAXX/HLA-F/NAIP/CHMP4A	24
GO:0060337	GO:0060337	type I interferon signaling pathway	10/689	95/18670	0.00263577	0.102164	0.091949	HSP90AB1/SAMHD1/BST2/OASL/RNASEL/MX1/PTPN2/YTHDF3/HLA-E/HLA-F	10
GO:0071357	GO:0071357	cellular response to type I interferon	10/689	95/18670	0.00263577	0.102164	0.091949	HSP90AB1/SAMHD1/BST2/OASL/RNASEL/MX1/PTPN2/YTHDF3/HLA-E/HLA-F	10
GO:0006611	GO:0006611	protein export from nucleus	15/689	179/18670	0.00267297	0.102771	0.0924952	NUP50/YWHAE/FYTTD1/SRSF6/THOC6/NXT1/CAMK1/MDM2/SSB/CPSF2/DDX19A/CHP1/SDAD1/RNPS1/NUP62	15
GO:1904950	GO:1904950	negative regulation of establishment of protein localization	16/689	197/18670	0.00268877	0.102771	0.0924952	DERL3/TLR8/IL1R2/GBP1/LYPLA1/PTPN22/C5AR2/ANXA1/PPP3CA/NLRP12/BAG4/NDUFAF2/KCNE1/UBE2G2/CHP1/PPP1R11	16
GO:0140053	GO:0140053	mitochondrial gene expression	14/689	162/18670	0.00275966	0.103096	0.0927877	MRPS10/MRPS34/EARS2/MRPS30/MRPS27/MRPL3/PNPT1/MRPL49/MRPS18C/AURKAIP1/NGRN/MRPL30/MRPL33/GATC	14
GO:0006735	GO:0006735	NADH regeneration	5/689	27/18670	0.00277219	0.103096	0.0927877	ENO1/PGK1/GAPDH/TPI1/PGM2L1	5
GO:0061621	GO:0061621	canonical glycolysis	5/689	27/18670	0.00277219	0.103096	0.0927877	ENO1/PGK1/GAPDH/TPI1/PGM2L1	5
GO:0061718	GO:0061718	glucose catabolic process to pyruvate	5/689	27/18670	0.00277219	0.103096	0.0927877	ENO1/PGK1/GAPDH/TPI1/PGM2L1	5
GO:0016052	GO:0016052	carbohydrate catabolic process	16/689	198/18670	0.00282811	0.104469	0.0940238	ENO1/NUP50/PGK1/GAPDH/TPI1/CHIT1/FUT6/PRXL2C/PGM2L1/STAT3/PPP1CA/FUT7/PRKAG1/NEU1/NUP62/PPP1CB	16
GO:0032731	GO:0032731	positive regulation of interleukin-1 beta production	7/689	52/18670	0.00285414	0.104728	0.0942568	TLR8/TLR4/NLRP12/MNDA/IFI16/AZU1/TRIM16	7
GO:0052547	GO:0052547	regulation of peptidase activity	29/689	452/18670	0.00289026	0.105351	0.0948176	BIRC3/HERPUD1/CST3/RENBP/TRADD/YWHAE/GAPDH/PSMD14/UCHL5/TNFSF10/PI3/SLPI/HIP1/BST2/PSME3/SERPINF1/MDM2/NLRP12/TNFAIP8/IFI16/PCOLCE2/PRDX3/STAT3/PRELID1/CASP4/SERPINA1/FNIP1/SERPINB10/NAIP	29
GO:0016485	GO:0016485	protein processing	17/689	217/18670	0.0029333	0.106216	0.0955963	BIRC3/ENO1/CTSG/HM13/PGK1/LONP2/CASP2/IL1R2/TMEM59/CPM/MDM2/PARP1/IFI16/CPA3/PMPCA/SEC11C/ATP6AP2	17
GO:1901214	GO:1901214	regulation of neuron death	22/689	313/18670	0.0030528	0.109821	0.0988407	HSP90AB1/PSMC1/ADNP/CASP2/RAB29/SET/PIN1/SERPINF1/AGAP2/TLR4/PARP1/UCN/CX3CR1/STAT3/ITGAM/C1QA/NMNAT1/CHP1/DAXX/HLA-F/NAIP/CHMP4A	22
GO:0019722	GO:0019722	calcium-mediated signaling	17/689	218/18670	0.00307558	0.109922	0.0989314	HOMER3/TMEM38A/LAT2/FKBP1A/BST1/PLEK/GBP1/PPP3CA/ATP1B1/TMBIM4/CCR1/CX3CR1/FPR2/P2RY6/AZU1/CXCR2/CHP1	17
GO:0010823	GO:0010823	negative regulation of mitochondrion organization	7/689	53/18670	0.00318593	0.112724	0.101453	PSMD10/BAG4/MPV17L/PRELID1/HSPA1A/SLC35F6/FNIP1	7
GO:0035456	GO:0035456	response to interferon-beta	5/689	28/18670	0.00327386	0.112724	0.101453	BST2/PNPT1/MNDA/IFI16/UBE2G2	5
GO:0061615	GO:0061615	glycolytic process through fructose-6-phosphate	5/689	28/18670	0.00327386	0.112724	0.101453	ENO1/PGK1/GAPDH/TPI1/PGM2L1	5
GO:0061620	GO:0061620	glycolytic process through glucose-6-phosphate	5/689	28/18670	0.00327386	0.112724	0.101453	ENO1/PGK1/GAPDH/TPI1/PGM2L1	5
GO:0051048	GO:0051048	negative regulation of secretion	18/689	238/18670	0.00327686	0.112724	0.101453	CD74/CEACAM1/TLR8/IL1R2/GBP1/VAMP8/VPS4B/PTPN22/C5AR2/ANXA1/PPP3CA/NLRP12/UCN/NDUFAF2/CD300A/RAB33B/PPP1R11/HLA-F	18
GO:0051607	GO:0051607	defense response to virus	18/689	238/18670	0.00327686	0.112724	0.101453	BIRC3/EIF2AK2/SAMHD1/TLR8/DNAJC3/GBP1/FGL2/BST2/OASL/RNASEL/MX1/IFI16/FAM111A/RNASE2/AZU1/TLR7/CRCP/APOBEC3D	18
GO:0038061	GO:0038061	NIK/NF-kappaB signaling	15/689	183/18670	0.00329959	0.112801	0.101523	BIRC3/EIF2AK2/PSMC1/PSMA7/PSMD10/TRADD/PSMD14/MMP8/PSMB2/PSME3/PTPN22/TLR4/NLRP12/TLR7/PSMD12	15
GO:0002244	GO:0002244	hematopoietic progenitor cell differentiation	14/689	166/18670	0.00344528	0.117055	0.105351	FOXC1/EIF2AK2/XRCC5/PSMC1/PSMA7/PSMD10/PSMD14/PLEK/PSMB2/PSME3/ARL11/PLD4/PSMD12/FNIP1	14
GO:0070371	GO:0070371	ERK1 and ERK2 cascade	22/689	317/18670	0.00355532	0.119295	0.107367	CD74/CEACAM1/GSTP1/GBP1/GLIPR2/PIN1/PTPN22/C5AR2/TLR4/DUSP6/NLRP12/PRXL2C/FGFR4/SCIMP/CCR1/PHB/FPR2/P2RY6/C3orf33/PTPN2/ZFP36L1/CCL23	22
GO:0034340	GO:0034340	response to type I interferon	10/689	99/18670	0.00356505	0.119295	0.107367	HSP90AB1/SAMHD1/BST2/OASL/RNASEL/MX1/PTPN2/YTHDF3/HLA-E/HLA-F	10
GO:0006165	GO:0006165	nucleoside diphosphate phosphorylation	12/689	132/18670	0.00357625	0.119295	0.107367	ENO1/NUP50/PGK1/AK1/GAPDH/TPI1/PRXL2C/PGM2L1/STAT3/NME6/PRKAG1/NUP62	12
GO:0045862	GO:0045862	positive regulation of proteolysis	24/689	358/18670	0.00371984	0.120834	0.108753	HERPUD1/ENO1/KEAP1/PSMC1/PSMD10/TRADD/CSNK1A1/WDR48/PSMD14/SUMO1/TNFSF10/HIP1/PSME3/MDM2/NLRP12/FGFR4/IFI16/PCOLCE2/STAT3/PRELID1/AURKAIP1/CASP4/HSPA1A/CEBPA	24
GO:0043161	GO:0043161	proteasome-mediated ubiquitin-dependent protein catabolic process	27/689	419/18670	0.00373729	0.120834	0.108753	HSPA5/HERPUD1/PPP2R5C/KEAP1/HSP90AB1/DERL3/PSMC1/PSMA7/PSMD10/CSNK1A1/PSMD14/SUMO1/UCHL5/PSMB2/PSME3/MDM2/MARCHF6/RMND5A/COMMD1/CDC26/UBE2G2/PSMD12/TOPORS/RNF5/HSPA1A/UBXN2B/CEBPA	27
GO:0031396	GO:0031396	regulation of protein ubiquitination	16/689	204/18670	0.00379539	0.120834	0.108753	BIRC3/HSPA5/HERPUD1/FKBP1A/HSP90AB1/PSMD10/WDR48/PIN1/PTPN22/FEM1A/COMMD1/UBE2N/CHP1/TOPORS/DAXX/HSPA1A	16
GO:0070498	GO:0070498	interleukin-1-mediated signaling pathway	10/689	100/18670	0.00383375	0.120834	0.108753	PSMC1/PSMA7/PSMD10/PSMD14/IL1R2/PSMB2/PSME3/UBE2N/PSMD12/ZNF675	10
GO:0072606	GO:0072606	interleukin-8 secretion	5/689	29/18670	0.00383767	0.120834	0.108753	FCN1/FFAR2/PTPN22/C5AR2/ANXA1	5
GO:0070372	GO:0070372	regulation of ERK1 and ERK2 cascade	21/689	300/18670	0.0039301	0.120834	0.108753	CD74/CEACAM1/GSTP1/GBP1/GLIPR2/PIN1/PTPN22/C5AR2/TLR4/DUSP6/NLRP12/PRXL2C/FGFR4/SCIMP/CCR1/PHB/FPR2/P2RY6/C3orf33/PTPN2/CCL23	21
GO:0002477	GO:0002477	antigen processing and presentation of exogenous peptide antigen via MHC class Ib	2/689	3/18670	0.00397993	0.120834	0.108753	HLA-E/HLA-F	2
GO:0033484	GO:0033484	nitric oxide homeostasis	2/689	3/18670	0.00397993	0.120834	0.108753	GSTP1/ADNP	2
GO:0035879	GO:0035879	plasma membrane lactate transport	2/689	3/18670	0.00397993	0.120834	0.108753	SLC16A3/EMB	2
GO:0061738	GO:0061738	late endosomal microautophagy	2/689	3/18670	0.00397993	0.120834	0.108753	HSPA8/VPS4B	2
GO:0070426	GO:0070426	positive regulation of nucleotide-binding oligomerization domain containing signaling pathway	2/689	3/18670	0.00397993	0.120834	0.108753	TLR4/HSPA1A	2
GO:0070434	GO:0070434	positive regulation of nucleotide-binding oligomerization domain containing 2 signaling pathway	2/689	3/18670	0.00397993	0.120834	0.108753	TLR4/HSPA1A	2
GO:0090204	GO:0090204	protein localization to nuclear pore	2/689	3/18670	0.00397993	0.120834	0.108753	OSBPL8/SUMO1	2
GO:0110025	GO:0110025	DNA strand resection involved in replication fork processing	2/689	3/18670	0.00397993	0.120834	0.108753	MRE11/SAMHD1	2
GO:0150064	GO:0150064	vertebrate eye-specific patterning	2/689	3/18670	0.00397993	0.120834	0.108753	ITGAM/C1QA	2
GO:0009135	GO:0009135	purine nucleoside diphosphate metabolic process	12/689	134/18670	0.00404081	0.120834	0.108753	AK2/ENO1/NUP50/PGK1/AK1/GAPDH/TPI1/PRXL2C/PGM2L1/STAT3/PRKAG1/NUP62	12
GO:0009179	GO:0009179	purine ribonucleoside diphosphate metabolic process	12/689	134/18670	0.00404081	0.120834	0.108753	AK2/ENO1/NUP50/PGK1/AK1/GAPDH/TPI1/PRXL2C/PGM2L1/STAT3/PRKAG1/NUP62	12
GO:0046939	GO:0046939	nucleotide phosphorylation	12/689	134/18670	0.00404081	0.120834	0.108753	ENO1/NUP50/PGK1/AK1/GAPDH/TPI1/PRXL2C/PGM2L1/STAT3/NME6/PRKAG1/NUP62	12
GO:0010466	GO:0010466	negative regulation of peptidase activity	19/689	262/18670	0.00405974	0.120834	0.108753	BIRC3/HERPUD1/CST3/RENBP/YWHAE/GAPDH/UCHL5/PI3/SLPI/BST2/SERPINF1/MDM2/TNFAIP8/IFI16/PRDX3/SERPINA1/FNIP1/SERPINB10/NAIP	19
GO:0051346	GO:0051346	negative regulation of hydrolase activity	29/689	463/18670	0.00406147	0.120834	0.108753	BIRC3/HERPUD1/FKBP1A/CST3/RENBP/YWHAE/GAPDH/PHACTR1/PHACTR2/UCHL5/SET/PI3/SLPI/BST2/SERPINF1/ANXA1/MDM2/TNFAIP8/BAG4/DFFA/IFI16/PRDX3/CHP1/SERPINA1/PPP1R11/PLIN5/FNIP1/SERPINB10/NAIP	29
GO:0032611	GO:0032611	interleukin-1 beta production	10/689	101/18670	0.00411824	0.121864	0.10968	GSTP1/TLR8/TLR4/NLRP12/MR1/MNDA/IFI16/CX3CR1/AZU1/TRIM16	10
GO:0090305	GO:0090305	nucleic acid phosphodiester bond hydrolysis	21/689	302/18670	0.00424127	0.124834	0.112352	MRE11/N4BP2/SAMHD1/TSNAX/RPA2/RNASEL/PNPT1/DBR1/ISG20L2/PARP1/DCLRE1C/PAN3/DFFA/NOL9/CPSF2/RNASE2/RNASE3/NMNAT1/PNRC2/EXOSC6/DCP1A	21
GO:0006405	GO:0006405	RNA export from nucleus	12/689	135/18670	0.0042906	0.125614	0.113055	NUP50/FYTTD1/SRSF6/THOC6/NXT1/SSB/PHAX/CPSF2/DDX19A/SDAD1/RNPS1/NUP62	12
GO:0009185	GO:0009185	ribonucleoside diphosphate metabolic process	12/689	136/18670	0.00455263	0.131227	0.118107	AK2/ENO1/NUP50/PGK1/AK1/GAPDH/TPI1/PRXL2C/PGM2L1/STAT3/PRKAG1/NUP62	12
GO:0006337	GO:0006337	nucleosome disassembly	4/689	19/18670	0.00457769	0.131227	0.118107	SMARCE1/GRWD1/SET/ARID2	4
GO:0045414	GO:0045414	regulation of interleukin-8 biosynthetic process	4/689	19/18670	0.00457769	0.131227	0.118107	CD74/TLR8/TLR4/TLR7	4
GO:0048025	GO:0048025	negative regulation of mRNA splicing, via spliceosome	4/689	19/18670	0.00457769	0.131227	0.118107	SRSF6/HNRNPK/SRSF10/RNPS1	4
GO:0051604	GO:0051604	protein maturation	20/689	285/18670	0.00468742	0.13283	0.119549	BIRC3/ENO1/FKBP1A/CTSG/HM13/PGK1/LONP2/CASP2/IL1R2/TMEM59/CPM/MDM2/PARP1/CIAO1/IFI16/CPA3/PMPCA/SEC11C/ATP6AP2/ERO1A	20
GO:0009132	GO:0009132	nucleoside diphosphate metabolic process	13/689	154/18670	0.00469355	0.13283	0.119549	AK2/ENO1/NUP50/PGK1/AK1/GAPDH/TPI1/PRXL2C/PGM2L1/STAT3/NME6/PRKAG1/NUP62	13
GO:0021762	GO:0021762	substantia nigra development	6/689	43/18670	0.00470602	0.13283	0.119549	HSPA5/CDC42/YWHAE/ZNF430/YWHAQ/ZNF148	6
GO:2001233	GO:2001233	regulation of apoptotic signaling pathway	26/689	406/18670	0.00475395	0.133499	0.120151	CD74/HERPUD1/ENO1/GSTP1/CTTN/PSMD10/TRADD/CASP2/YWHAE/TNFSF10/TRAP1/PSME3/YWHAQ/MDM2/PARP1/MPV17L/HNRNPK/PDIA3/CX3CR1/PRELID1/PPP1CA/PTPN2/PRKRA/TAF9B/HSPA1A/SLC35F6	26
GO:0019320	GO:0019320	hexose catabolic process	7/689	57/18670	0.00481515	0.134531	0.12108	ENO1/PGK1/GAPDH/TPI1/FUT6/PGM2L1/FUT7	7
GO:1903897	GO:1903897	regulation of PERK-mediated unfolded protein response	3/689	10/18670	0.00494423	0.13744	0.123698	HSPA5/TMEM33/PTPN2	3
GO:0045742	GO:0045742	positive regulation of epidermal growth factor receptor signaling pathway	5/689	31/18670	0.00516795	0.142937	0.128645	EREG/HIP1/CNOT9/PDE6G/NUP62	5
GO:0002833	GO:0002833	positive regulation of response to biotic stimulus	18/689	249/18670	0.00524588	0.14323	0.128909	XRCC5/FCN1/PSMC1/PSMA7/PSMD10/TLR8/PSMD14/EREG/PSMB2/FFAR2/PSME3/MNDA/IFI16/FPR2/PSMD12/SH2D1B/HLA-E/HLA-F	18
GO:2001234	GO:2001234	negative regulation of apoptotic signaling pathway	17/689	230/18670	0.00527665	0.14323	0.128909	CD74/HERPUD1/ENO1/GSTP1/CTTN/PSMD10/TRADD/TNFSF10/TRAP1/PSME3/MDM2/MPV17L/CX3CR1/PRELID1/TAF9B/HSPA1A/SLC35F6	17
GO:0071622	GO:0071622	regulation of granulocyte chemotaxis	6/689	44/18670	0.00528263	0.14323	0.128909	CD74/BST1/RAC2/C5AR2/C3AR1/CXCR2	6
GO:1903573	GO:1903573	negative regulation of response to endoplasmic reticulum stress	6/689	44/18670	0.00528263	0.14323	0.128909	HSPA5/HERPUD1/DERL3/DNAJC3/UBE2G2/HSPA1A	6
GO:1902750	GO:1902750	negative regulation of cell cycle G2/M phase transition	10/689	105/18670	0.00542671	0.146352	0.131719	MRE11/PSMC1/PSMA7/PSMD10/NBN/PSMD14/PSMB2/PSME3/GPR132/PSMD12	10
GO:0033157	GO:0033157	regulation of intracellular protein transport	18/689	250/18670	0.00546484	0.146352	0.131719	SAR1A/DERL3/YWHAE/RAB29/TARDBP/RAC2/CAMK1/YWHAQ/MDM2/LCP1/BAG4/ITGAM/KIF5B/JUP/KCNE1/UBE2G2/CHP1/NUP62	18
GO:0032434	GO:0032434	regulation of proteasomal ubiquitin-dependent protein catabolic process	11/689	122/18670	0.00549912	0.146352	0.131719	HERPUD1/KEAP1/HSP90AB1/PSMD10/CSNK1A1/SUMO1/UCHL5/MDM2/COMMD1/HSPA1A/CEBPA	11
GO:1903320	GO:1903320	regulation of protein modification by small protein conjugation or removal	17/689	231/18670	0.00550687	0.146352	0.131719	BIRC3/HSPA5/HERPUD1/FKBP1A/HSP90AB1/PSMD10/WDR48/PIN1/TRIM21/PTPN22/FEM1A/COMMD1/UBE2N/CHP1/TOPORS/DAXX/HSPA1A	17
GO:0035458	GO:0035458	cellular response to interferon-beta	4/689	20/18670	0.00555734	0.146352	0.131719	PNPT1/MNDA/IFI16/UBE2G2	4
GO:0042228	GO:0042228	interleukin-8 biosynthetic process	4/689	20/18670	0.00555734	0.146352	0.131719	CD74/TLR8/TLR4/TLR7	4
GO:0000209	GO:0000209	protein polyubiquitination	21/689	310/18670	0.00569806	0.149343	0.134411	UBE2D4/PSMC1/PSMA7/PSMD10/PSMD14/RNF114/PSMB2/RLIM/PSME3/TRIM21/PTPN22/MARCHF6/RMND5A/RNF168/UBE2V2/CDC26/UBE2N/UBE2G2/PSMD12/TOPORS/RNF5	21
GO:0050710	GO:0050710	negative regulation of cytokine secretion	8/689	74/18670	0.00583212	0.15073	0.13566	TLR8/IL1R2/GBP1/PTPN22/C5AR2/ANXA1/NLRP12/PPP1R11	8
GO:0032732	GO:0032732	positive regulation of interleukin-1 production	7/689	59/18670	0.00583313	0.15073	0.13566	TLR8/TLR4/NLRP12/MNDA/IFI16/AZU1/TRIM16	7
GO:0045824	GO:0045824	negative regulation of innate immune response	7/689	59/18670	0.00583313	0.15073	0.13566	CEACAM1/SAMHD1/IFI16/PTPN2/YTHDF3/HLA-E/HLA-F	7
GO:0071356	GO:0071356	cellular response to tumor necrosis factor	20/689	291/18670	0.00588261	0.151299	0.136171	BIRC3/GSTP1/PSMC1/PSMA7/PSMD10/TRADD/PSMD14/GBP1/PSMB2/PSME3/BAG4/PTPN2/ZFP36L1/CASP4/PSMD12/ZNF675/OCLN/HSPA1A/CEBPA/CCL23	20
GO:0034248	GO:0034248	regulation of cellular amide metabolic process	29/689	476/18670	0.00593968	0.151516	0.136367	IFNGR1/EIF2AK2/DNAJC3/EIF4H/LARP4B/GAPDH/MRPS27/PAIP2B/HNRNPR/TRAP1/PIN1/EIF2S3/FTO/SRP9/CNOT9/EIF4E3/UCN/ZCCHC4/STAT3/CNBP/TMED10/PAIP1/PPP1CA/RBM4B/NGRN/EIF3C/ZFP36L1/YTHDF3/SELENOT	29
GO:0032651	GO:0032651	regulation of interleukin-1 beta production	9/689	90/18670	0.00594611	0.151516	0.136367	GSTP1/TLR8/TLR4/NLRP12/MNDA/IFI16/CX3CR1/AZU1/TRIM16	9
GO:1903050	GO:1903050	regulation of proteolysis involved in cellular protein catabolic process	16/689	214/18670	0.0060008	0.152205	0.136987	HERPUD1/KEAP1/HSP90AB1/DERL3/PSMC1/PSMD10/CSNK1A1/PSMD14/SUMO1/UCHL5/PSME3/MDM2/COMMD1/UBE2G2/HSPA1A/CEBPA	16
GO:0050900	GO:0050900	leukocyte migration	30/689	499/18670	0.00624426	0.157653	0.14189	CD74/CEACAM1/CEACAM6/SLC8B1/BST1/HOXA7/CEACAM8/FFAR2/RAC2/C5AR2/ANXA1/ITGAX/SLC16A3/NLRP12/ATP1B1/CXCL1/CCR1/CD300A/CX3CR1/ITGAM/CEACAM3/FPR2/C3AR1/AZU1/OLR1/FUT7/CXCR2/GCNT1/PRTN3/CCL23	30
GO:0150076	GO:0150076	neuroinflammatory response	8/689	75/18670	0.00632313	0.158915	0.143026	IFNGR1/TLR8/MMP8/ITGAM/FPR2/AZU1/C1QA/TLR7	8
GO:0050821	GO:0050821	protein stabilization	14/689	178/18670	0.00637438	0.159476	0.14353	HSP90AB1/PTGES3/GAPDH/SUMO1/PEX6/PIN1/HIP1/ATP1B1/CCT3/PHB/PRKRA/TAF9B/CHP1/HSPA1A	14
GO:0002218	GO:0002218	activation of innate immune response	12/689	142/18670	0.00640537	0.159526	0.143575	XRCC5/FCN1/PSMC1/PSMA7/PSMD10/PSMD14/PSMB2/FFAR2/PSME3/MNDA/IFI16/PSMD12	12
GO:0043300	GO:0043300	regulation of leukocyte degranulation	6/689	46/18670	0.00658849	0.160254	0.144231	CEACAM1/VAMP8/RAC2/CD300A/ITGAM/HLA-F	6
GO:0045351	GO:0045351	type I interferon biosynthetic process	3/689	11/18670	0.00661341	0.160254	0.144231	TLR8/TLR4/TLR7	3
GO:0046348	GO:0046348	amino sugar catabolic process	3/689	11/18670	0.00661341	0.160254	0.144231	RENBP/NAGK/CHIT1	3
GO:0046607	GO:0046607	positive regulation of centrosome cycle	3/689	11/18670	0.00661341	0.160254	0.144231	VPS4B/NUP62/UBXN2B	3
GO:1903441	GO:1903441	protein localization to ciliary membrane	3/689	11/18670	0.00661341	0.160254	0.144231	GGA1/RAB29/ARL3	3
GO:0031498	GO:0031498	chromatin disassembly	4/689	21/18670	0.00666754	0.160254	0.144231	SMARCE1/GRWD1/SET/ARID2	4
GO:0032986	GO:0032986	protein-DNA complex disassembly	4/689	21/18670	0.00666754	0.160254	0.144231	SMARCE1/GRWD1/SET/ARID2	4
GO:0036499	GO:0036499	PERK-mediated unfolded protein response	4/689	21/18670	0.00666754	0.160254	0.144231	HSPA5/HERPUD1/TMEM33/PTPN2	4
GO:0018279	GO:0018279	protein N-linked glycosylation via asparagine	5/689	33/18670	0.00679513	0.161906	0.145718	DERL3/MAGT1/RPN2/UBE2G2/DDOST	5
GO:1901186	GO:1901186	positive regulation of ERBB signaling pathway	5/689	33/18670	0.00679513	0.161906	0.145718	EREG/HIP1/CNOT9/PDE6G/NUP62	5
GO:2000117	GO:2000117	negative regulation of cysteine-type endopeptidase activity	9/689	92/18670	0.00685672	0.16267	0.146405	BIRC3/HERPUD1/YWHAE/MDM2/TNFAIP8/IFI16/PRDX3/FNIP1/NAIP	9
GO:0032479	GO:0032479	regulation of type I interferon production	11/689	126/18670	0.0069819	0.164039	0.147638	MRE11/XRCC5/TLR8/LRRFIP1/PIN1/TRIM21/PTPN22/TLR4/IFI16/TLR7/CRCP	11
GO:0010803	GO:0010803	regulation of tumor necrosis factor-mediated signaling pathway	7/689	61/18670	0.00700385	0.164039	0.147638	BIRC3/GSTP1/TRADD/PTPN2/CASP4/ZNF675/HSPA1A	7
GO:0030888	GO:0030888	regulation of B cell proliferation	7/689	61/18670	0.00700385	0.164039	0.147638	CD74/BST1/BCL6/PKN1/TLR4/MNDA/CD300A	7
GO:0001818	GO:0001818	negative regulation of cytokine production	20/689	296/18670	0.00706007	0.164655	0.148192	HOMER3/CEACAM1/GSTP1/HSP90AB1/TLR8/BCL6/IL1R2/GBP1/MMP8/PIN1/BST2/PTPN22/C5AR2/ANXA1/TLR4/NLRP12/CX3CR1/PPP1R11/HLA-F/CD24	20
GO:0045727	GO:0045727	positive regulation of translation	11/689	127/18670	0.00739735	0.166806	0.150128	DNAJC3/LARP4B/MRPS27/EIF2S3/UCN/ZCCHC4/CNBP/PAIP1/NGRN/EIF3C/YTHDF3	11
GO:0071426	GO:0071426	ribonucleoprotein complex export from nucleus	11/689	127/18670	0.00739735	0.166806	0.150128	NUP50/FYTTD1/SRSF6/THOC6/NXT1/SSB/CPSF2/DDX19A/SDAD1/RNPS1/NUP62	11
GO:0045930	GO:0045930	negative regulation of mitotic cell cycle	22/689	338/18670	0.00746569	0.166806	0.150128	MRE11/FOXC1/PSMC1/PSMA7/PSMD10/NBN/CASP2/BCL6/PSMD14/ARID3A/RPA2/PSMB2/PRMT1/PSME3/MDM2/PNPT1/CNOT9/NME6/AURKAIP1/GPR132/ZFP36L1/PSMD12	22
GO:0033559	GO:0033559	unsaturated fatty acid metabolic process	10/689	110/18670	0.0074957	0.166806	0.150128	CD74/GSTP1/PTGES3/ALOX5AP/ANXA1/DEGS1/FADS1/ACSL1/CYP2S1/CYP4F3	10
GO:0006521	GO:0006521	regulation of cellular amino acid metabolic process	7/689	62/18670	0.00765053	0.166806	0.150128	PSMC1/PSMA7/PSMD10/PSMD14/PSMB2/PSME3/PSMD12	7
GO:0032387	GO:0032387	negative regulation of intracellular transport	7/689	62/18670	0.00765053	0.166806	0.150128	DERL3/BAG4/CD300A/ARHGAP1/KCNE1/UBE2G2/CHP1	7
GO:0018196	GO:0018196	peptidyl-asparagine modification	5/689	34/18670	0.00772979	0.166806	0.150128	DERL3/MAGT1/RPN2/UBE2G2/DDOST	5
GO:0010730	GO:0010730	negative regulation of hydrogen peroxide biosynthetic process	2/689	4/18670	0.00776518	0.166806	0.150128	MPV17L/STAT3	2
GO:0031860	GO:0031860	telomeric 3' overhang formation	2/689	4/18670	0.00776518	0.166806	0.150128	MRE11/NBN	2
GO:0042126	GO:0042126	nitrate metabolic process	2/689	4/18670	0.00776518	0.166806	0.150128	SUOX/MARC1	2
GO:0045356	GO:0045356	positive regulation of interferon-alpha biosynthetic process	2/689	4/18670	0.00776518	0.166806	0.150128	TLR8/TLR7	2
GO:0045629	GO:0045629	negative regulation of T-helper 2 cell differentiation	2/689	4/18670	0.00776518	0.166806	0.150128	BCL6/ANXA1	2
GO:0046498	GO:0046498	S-adenosylhomocysteine metabolic process	2/689	4/18670	0.00776518	0.166806	0.150128	GNMT/GAMT	2
GO:0110088	GO:0110088	hippocampal neuron apoptotic process	2/689	4/18670	0.00776518	0.166806	0.150128	CX3CR1/ITGAM	2
GO:0110089	GO:0110089	regulation of hippocampal neuron apoptotic process	2/689	4/18670	0.00776518	0.166806	0.150128	CX3CR1/ITGAM	2
GO:0150062	GO:0150062	complement-mediated synapse pruning	2/689	4/18670	0.00776518	0.166806	0.150128	ITGAM/C1QA	2
GO:1902511	GO:1902511	negative regulation of apoptotic DNA fragmentation	2/689	4/18670	0.00776518	0.166806	0.150128	DFFA/NMNAT1	2
GO:1903899	GO:1903899	positive regulation of PERK-mediated unfolded protein response	2/689	4/18670	0.00776518	0.166806	0.150128	TMEM33/PTPN2	2
GO:1990966	GO:1990966	ATP generation from poly-ADP-D-ribose	2/689	4/18670	0.00776518	0.166806	0.150128	PARP1/NMNAT1	2
GO:0032606	GO:0032606	type I interferon production	11/689	128/18670	0.00783182	0.166806	0.150128	MRE11/XRCC5/TLR8/LRRFIP1/PIN1/TRIM21/PTPN22/TLR4/IFI16/TLR7/CRCP	11
GO:0071166	GO:0071166	ribonucleoprotein complex localization	11/689	128/18670	0.00783182	0.166806	0.150128	NUP50/FYTTD1/SRSF6/THOC6/NXT1/SSB/CPSF2/DDX19A/SDAD1/RNPS1/NUP62	11
GO:0051289	GO:0051289	protein homotetramerization	9/689	94/18670	0.00787053	0.166806	0.150128	ACPP/HM13/SAMHD1/HINT3/CAT/GNMT/CDA/NAXE/TK1	9
GO:0019883	GO:0019883	antigen processing and presentation of endogenous antigen	4/689	22/18670	0.00791519	0.166806	0.150128	CD74/HLA-E/HLA-F/TAPBP	4
GO:0031342	GO:0031342	negative regulation of cell killing	4/689	22/18670	0.00791519	0.166806	0.150128	CEACAM1/HSP90AB1/HLA-E/HLA-F	4
GO:0042176	GO:0042176	regulation of protein catabolic process	24/689	381/18670	0.00791999	0.166806	0.150128	HERPUD1/KEAP1/HSP90AB1/DERL3/GGA1/PSMC1/CST3/PSMD10/ASB9/CSNK1A1/PSMD14/SUMO1/UCHL5/PIN1/PSME3/AGAP2/MDM2/ATRAID/EEF1A1/PHB/COMMD1/UBE2G2/HSPA1A/CEBPA	24
GO:0051250	GO:0051250	negative regulation of lymphocyte activation	12/689	146/18670	0.00794024	0.166806	0.150128	CD74/CEACAM1/BCL6/PKN1/FGL2/PTPN22/ANXA1/MNDA/CD300A/PTPN2/HLA-F/TARM1	12
GO:0042059	GO:0042059	negative regulation of epidermal growth factor receptor signaling pathway	6/689	48/18670	0.00811385	0.169805	0.152827	CDC42/TSG101/EREG/SH3KBP1/PTPN2/NUP62	6
GO:0006417	GO:0006417	regulation of translation	26/689	424/18670	0.00820517	0.171065	0.153961	EIF2AK2/DNAJC3/EIF4H/LARP4B/GAPDH/MRPS27/PAIP2B/HNRNPR/TRAP1/EIF2S3/FTO/SRP9/CNOT9/EIF4E3/UCN/ZCCHC4/STAT3/CNBP/PAIP1/PPP1CA/RBM4B/NGRN/EIF3C/ZFP36L1/YTHDF3/SELENOT	26
GO:0006631	GO:0006631	fatty acid metabolic process	24/689	383/18670	0.00842025	0.174411	0.156972	LYPLA2/CD74/HACD3/CEACAM1/GSTP1/LONP2/PON2/PTGES3/LYPLA1/ECHS1/ALOX5AP/ANXA1/DEGS1/FADS1/ACSL1/THEM4/SGPL1/CYP2S1/PCCA/ACSF3/PRKAG1/CYP4F3/NUDT19/PLIN5	24
GO:0070663	GO:0070663	regulation of leukocyte proliferation	16/689	222/18670	0.008429	0.174411	0.156972	CD74/GSTP1/CLC/BST1/BCL6/PKN1/RAC2/BST2/PTPN22/ANXA1/TLR4/MNDA/IGF2/CD300A/HLA-E/CD24	16
GO:0002002	GO:0002002	regulation of angiotensin levels in blood	3/689	12/18670	0.00857851	0.174787	0.157311	CTSG/CPA3/ATP6AP2	3
GO:0002003	GO:0002003	angiotensin maturation	3/689	12/18670	0.00857851	0.174787	0.157311	CTSG/CPA3/ATP6AP2	3
GO:0032905	GO:0032905	transforming growth factor beta1 production	3/689	12/18670	0.00857851	0.174787	0.157311	LUM/NRROS/ATP6AP2	3
GO:0051873	GO:0051873	killing by host of symbiont cells	3/689	12/18670	0.00857851	0.174787	0.157311	CTSG/GAPDH/AZU1	3
GO:1903312	GO:1903312	negative regulation of mRNA metabolic process	8/689	79/18670	0.00860597	0.174787	0.157311	THRAP3/HNRNPC/TARDBP/SRSF6/HNRNPK/PAIP1/SRSF10/RNPS1	8
GO:0060338	GO:0060338	regulation of type I interferon-mediated signaling pathway	5/689	35/18670	0.0087502	0.176414	0.158775	HSP90AB1/SAMHD1/RNASEL/PTPN2/YTHDF3	5
GO:0070423	GO:0070423	nucleotide-binding oligomerization domain containing signaling pathway	5/689	35/18670	0.0087502	0.176414	0.158775	BIRC3/PTPN22/TLR4/UBE2N/HSPA1A	5
GO:0002792	GO:0002792	negative regulation of peptide secretion	12/689	148/18670	0.00880858	0.176943	0.159252	CD74/TLR8/IL1R2/GBP1/PTPN22/C5AR2/ANXA1/PPP3CA/NLRP12/UCN/NDUFAF2/PPP1R11	12
GO:0009615	GO:0009615	response to virus	21/689	323/18670	0.00892714	0.178673	0.160808	BIRC3/IFNGR1/EIF2AK2/ENO1/SAMHD1/TLR8/DNAJC3/GBP1/FGL2/BST2/OASL/RNASEL/MX1/IFI16/FAM111A/RNASE2/AZU1/PRKRA/TLR7/CRCP/APOBEC3D	21
GO:0002704	GO:0002704	negative regulation of leukocyte mediated immunity	6/689	49/18670	0.00896478	0.178776	0.160901	CEACAM1/BCL6/BST2/CD300A/HLA-E/HLA-F	6
GO:0006096	GO:0006096	glycolytic process	10/689	113/18670	0.00900113	0.178853	0.16097	ENO1/NUP50/PGK1/GAPDH/TPI1/PRXL2C/PGM2L1/STAT3/PRKAG1/NUP62	10
GO:0006757	GO:0006757	ATP generation from ADP	10/689	114/18670	0.00955115	0.188292	0.169466	ENO1/NUP50/PGK1/GAPDH/TPI1/PRXL2C/PGM2L1/STAT3/PRKAG1/NUP62	10
GO:0030316	GO:0030316	osteoclast differentiation	9/689	97/18670	0.00960033	0.188292	0.169466	OSTM1/SNX10/PRXL2A/TLR4/LRRK1/CCR1/LILRB4/ZNF675/LILRB3	9
GO:0050777	GO:0050777	negative regulation of immune response	12/689	150/18670	0.00974923	0.188292	0.169466	CEACAM1/SAMHD1/BCL6/FGL2/BST2/ANXA1/IFI16/CD300A/PTPN2/YTHDF3/HLA-E/HLA-F	12
GO:0002429	GO:0002429	immune response-activating cell surface receptor signaling pathway	28/689	473/18670	0.00982083	0.188292	0.169466	CDC42/CEACAM1/FCN1/LAT2/HSP90AB1/PSMC1/PSMA7/PSMD10/ACTR3/PSMD14/GBP1/RAB29/PSMB2/FFAR2/PSME3/PTPN22/C5AR2/ARPC2/MNDA/CD300A/FPR2/C3AR1/PTPN2/UBE2N/LILRB4/HLA-DRB1/PSMD12/HLA-DRB5	28
GO:0002757	GO:0002757	immune response-activating signal transduction	28/689	473/18670	0.00982083	0.188292	0.169466	CDC42/CEACAM1/FCN1/LAT2/HSP90AB1/PSMC1/PSMA7/PSMD10/ACTR3/PSMD14/GBP1/RAB29/PSMB2/FFAR2/PSME3/PTPN22/C5AR2/ARPC2/MNDA/CD300A/FPR2/C3AR1/PTPN2/UBE2N/LILRB4/HLA-DRB1/PSMD12/HLA-DRB5	28
GO:0050854	GO:0050854	regulation of antigen receptor-mediated signaling pathway	7/689	65/18670	0.00985532	0.188292	0.169466	CEACAM1/GBP1/RAB29/PTPN22/CD300A/PTPN2/LILRB4	7
GO:0002755	GO:0002755	MyD88-dependent toll-like receptor signaling pathway	5/689	36/18670	0.00985998	0.188292	0.169466	MAP3K1/TLR8/TLR4/CD300A/TLR7	5
GO:0006007	GO:0006007	glucose catabolic process	5/689	36/18670	0.00985998	0.188292	0.169466	ENO1/PGK1/GAPDH/TPI1/PGM2L1	5
GO:0035872	GO:0035872	nucleotide-binding domain, leucine rich repeat containing receptor signaling pathway	5/689	36/18670	0.00985998	0.188292	0.169466	BIRC3/PTPN22/TLR4/UBE2N/HSPA1A	5
GO:0033059	GO:0033059	cellular pigmentation	6/689	50/18670	0.00987764	0.188292	0.169466	AP1M1/ANKRD27/CD63/VPS33A/BLOC1S5/BLOC1S3	6
GO:0070534	GO:0070534	protein K63-linked ubiquitination	6/689	50/18670	0.00987764	0.188292	0.169466	UBE2D4/PTPN22/RNF168/UBE2V2/UBE2N/RNF5	6
GO:0031145	GO:0031145	anaphase-promoting complex-dependent catabolic process	8/689	81/18670	0.00995514	0.188292	0.169466	PSMC1/PSMA7/PSMD10/PSMD14/PSMB2/PSME3/CDC26/PSMD12	8
GO:0032436	GO:0032436	positive regulation of proteasomal ubiquitin-dependent protein catabolic process	8/689	81/18670	0.00995514	0.188292	0.169466	HERPUD1/KEAP1/PSMD10/CSNK1A1/SUMO1/MDM2/HSPA1A/CEBPA	8
GO:0033238	GO:0033238	regulation of cellular amine metabolic process	8/689	81/18670	0.00995514	0.188292	0.169466	PSMC1/PSMA7/PSMD10/PSMD14/PSMB2/PSME3/ITGAM/PSMD12	8
GO:0015980	GO:0015980	energy derivation by oxidation of organic compounds	19/689	286/18670	0.0100804	0.190009	0.171011	COX15/GYG2/COQ10B/CAT/GNMT/TRAP1/PNPT1/NDUFS2/UCN/NDUFAF2/PGM2L1/IDH3A/IGF2/UQCRFS1/PRELID1/PPP1CA/CYC1/LYRM7/PPP1CB	19
GO:1903362	GO:1903362	regulation of cellular protein catabolic process	17/689	247/18670	0.0104405	0.196125	0.176515	HERPUD1/KEAP1/HSP90AB1/DERL3/PSMC1/PSMD10/CSNK1A1/PSMD14/SUMO1/UCHL5/PSME3/MDM2/ATRAID/COMMD1/UBE2G2/HSPA1A/CEBPA	17
GO:0072331	GO:0072331	signal transduction by p53 class mediator	18/689	267/18670	0.0104776	0.196152	0.176539	CD74/MRE11/PSMD10/NBN/CASP2/ARID3A/RPA2/PRMT1/PIN1/MDM2/CNOT9/IFI16/HNRNPK/TOP3A/PRKAG1/TAF9B/TOPORS/TAF13	18
GO:0009895	GO:0009895	negative regulation of catabolic process	20/689	308/18670	0.0106808	0.19616	0.176547	THRAP3/HNRNPC/HSP90AB1/DERL3/CST3/UCHL5/TARDBP/PIN1/PTPN22/AGAP2/ATRAID/DFFA/PHB/STAT3/PAIP1/NMNAT1/UBE2G2/RNF5/PLIN5/CHMP4A	20
GO:2000736	GO:2000736	regulation of stem cell differentiation	10/689	116/18670	0.0107278	0.19616	0.176547	FOXC1/EIF2AK2/PSMC1/PSMA7/PSMD10/PSMD14/PSMB2/PSME3/STAT3/PSMD12	10
GO:0034250	GO:0034250	positive regulation of cellular amide metabolic process	12/689	152/18670	0.010766	0.19616	0.176547	IFNGR1/DNAJC3/LARP4B/MRPS27/EIF2S3/UCN/ZCCHC4/CNBP/PAIP1/NGRN/EIF3C/YTHDF3	12
GO:1901991	GO:1901991	negative regulation of mitotic cell cycle phase transition	17/689	248/18670	0.0108384	0.19616	0.176547	MRE11/PSMC1/PSMA7/PSMD10/NBN/CASP2/PSMD14/ARID3A/RPA2/PSMB2/PRMT1/PSME3/MDM2/CNOT9/GPR132/ZFP36L1/PSMD12	17
GO:0001783	GO:0001783	B cell apoptotic process	4/689	24/18670	0.0108483	0.19616	0.176547	CD74/BCL6/PKN1/FNIP1	4
GO:0033119	GO:0033119	negative regulation of RNA splicing	4/689	24/18670	0.0108483	0.19616	0.176547	SRSF6/HNRNPK/SRSF10/RNPS1	4
GO:0090023	GO:0090023	positive regulation of neutrophil chemotaxis	4/689	24/18670	0.0108483	0.19616	0.176547	CD74/RAC2/C3AR1/CXCR2	4
GO:0002430	GO:0002430	complement receptor mediated signaling pathway	3/689	13/18670	0.0108499	0.19616	0.176547	C5AR2/FPR2/C3AR1	3
GO:0043301	GO:0043301	negative regulation of leukocyte degranulation	3/689	13/18670	0.0108499	0.19616	0.176547	CEACAM1/CD300A/HLA-F	3
GO:0070431	GO:0070431	nucleotide-binding oligomerization domain containing 2 signaling pathway	3/689	13/18670	0.0108499	0.19616	0.176547	PTPN22/TLR4/HSPA1A	3
GO:0000724	GO:0000724	double-strand break repair via homologous recombination	11/689	134/18670	0.01087	0.19616	0.176547	MRE11/SAMHD1/NBN/MCM4/WDR48/PSMD14/RPA2/PARP1/MMS22L/UBE2N/MORF4L1	11
GO:0010498	GO:0010498	proteasomal protein catabolic process	28/689	477/18670	0.0109132	0.196294	0.176668	HSPA5/HERPUD1/PPP2R5C/KEAP1/HSP90AB1/DERL3/PSMC1/PSMA7/HM13/PSMD10/CSNK1A1/PSMD14/SUMO1/UCHL5/PSMB2/PSME3/MDM2/MARCHF6/RMND5A/COMMD1/CDC26/UBE2G2/PSMD12/TOPORS/RNF5/HSPA1A/UBXN2B/CEBPA	28
GO:0007249	GO:0007249	I-kappaB kinase/NF-kappaB signaling	18/689	269/18670	0.0112528	0.201743	0.181572	CD74/BIRC3/HACD3/GSTP1/FKBP1A/TLR8/TRADD/TNFSF10/BST2/TLR4/NLRP12/CX3CR1/UBE2N/TLR7/ZNF675/MIER1/NUP62/TRIM59	18
GO:0051052	GO:0051052	regulation of DNA metabolic process	22/689	351/18670	0.0112965	0.20187	0.181686	MRE11/XRCC5/HNRNPC/HSP90AB1/NBN/PTGES3/BCL6/RPA2/DEK/ANXA3/PARP1/DFFA/FGFR4/CCT3/RNF168/NUDT16L1/UBE2V2/NMNAT1/UBE2N/MPHOSPH8/EXOSC6/DACH1	22
GO:0050707	GO:0050707	regulation of cytokine secretion	15/689	210/18670	0.0113781	0.202017	0.181818	IFNGR1/FCN1/TLR8/GAPDH/IL1R2/GBP1/MMP8/FFAR2/PTPN22/C5AR2/ANXA1/TLR4/NLRP12/PPP1R11/TRIM16	15
GO:0097529	GO:0097529	myeloid leukocyte migration	15/689	210/18670	0.0113781	0.202017	0.181818	CD74/BST1/RAC2/C5AR2/ANXA1/CXCL1/CCR1/CD300A/CX3CR1/FPR2/C3AR1/AZU1/CXCR2/PRTN3/CCL23	15
GO:0000725	GO:0000725	recombinational repair	11/689	135/18670	0.0114537	0.202705	0.182437	MRE11/SAMHD1/NBN/MCM4/WDR48/PSMD14/RPA2/PARP1/MMS22L/UBE2N/MORF4L1	11
GO:0042108	GO:0042108	positive regulation of cytokine biosynthetic process	7/689	67/18670	0.0115618	0.203311	0.182983	CD74/TLR8/EREG/TLR4/STAT3/AZU1/TLR7	7
GO:0046365	GO:0046365	monosaccharide catabolic process	7/689	67/18670	0.0115618	0.203311	0.182983	ENO1/PGK1/GAPDH/TPI1/FUT6/PGM2L1/FUT7	7
GO:0090501	GO:0090501	RNA phosphodiester bond hydrolysis	12/689	154/18670	0.0118628	0.207939	0.187149	SAMHD1/TSNAX/RNASEL/PNPT1/DBR1/ISG20L2/PAN3/NOL9/CPSF2/RNASE2/RNASE3/EXOSC6	12
GO:0034612	GO:0034612	response to tumor necrosis factor	20/689	312/18670	0.0121742	0.208071	0.187268	BIRC3/GSTP1/PSMC1/PSMA7/PSMD10/TRADD/PSMD14/GBP1/PSMB2/PSME3/BAG4/PTPN2/ZFP36L1/CASP4/PSMD12/ZNF675/OCLN/HSPA1A/CEBPA/CCL23	20
GO:0002718	GO:0002718	regulation of cytokine production involved in immune response	8/689	84/18670	0.012265	0.208071	0.187268	CD74/CLC/BCL6/FFAR2/BST2/TLR4/HLA-E/HLA-F	8
GO:0043154	GO:0043154	negative regulation of cysteine-type endopeptidase activity involved in apoptotic process	8/689	84/18670	0.012265	0.208071	0.187268	BIRC3/HERPUD1/YWHAE/MDM2/TNFAIP8/PRDX3/FNIP1/NAIP	8
GO:1905897	GO:1905897	regulation of response to endoplasmic reticulum stress	8/689	84/18670	0.012265	0.208071	0.187268	HSPA5/HERPUD1/DERL3/DNAJC3/TMEM33/PTPN2/UBE2G2/HSPA1A	8
GO:0071604	GO:0071604	transforming growth factor beta production	5/689	38/18670	0.0123616	0.208071	0.187268	HSP90AB1/LUM/NRROS/ATP6AP2/CD24	5
GO:0019915	GO:0019915	lipid storage	7/689	68/18670	0.0124908	0.208071	0.187268	OSBPL8/FFAR2/HILPDA/FTO/PLIN2/PTPN2/PLIN5	7
GO:0050657	GO:0050657	nucleic acid transport	14/689	193/18670	0.012523	0.208071	0.187268	NUP50/FYTTD1/SRSF6/THOC6/NXT1/PNPT1/SSB/PHAX/CPSF2/DDX19A/ZFP36L1/SDAD1/RNPS1/NUP62	14
GO:0050658	GO:0050658	RNA transport	14/689	193/18670	0.012523	0.208071	0.187268	NUP50/FYTTD1/SRSF6/THOC6/NXT1/PNPT1/SSB/PHAX/CPSF2/DDX19A/ZFP36L1/SDAD1/RNPS1/NUP62	14
GO:0000729	GO:0000729	DNA double-strand break processing	4/689	25/18670	0.0125453	0.208071	0.187268	MRE11/NBN/UBE2V2/UBE2N	4
GO:0046755	GO:0046755	viral budding	4/689	25/18670	0.0125453	0.208071	0.187268	VTA1/TSG101/VPS4B/CHMP4A	4
GO:0060330	GO:0060330	regulation of response to interferon-gamma	4/689	25/18670	0.0125453	0.208071	0.187268	IFNGR1/HSP90AB1/SUMO1/PTPN2	4
GO:0060334	GO:0060334	regulation of interferon-gamma-mediated signaling pathway	4/689	25/18670	0.0125453	0.208071	0.187268	IFNGR1/HSP90AB1/SUMO1/PTPN2	4
GO:0006172	GO:0006172	ADP biosynthetic process	2/689	5/18670	0.0126264	0.208071	0.187268	AK2/AK1	2
GO:0010572	GO:0010572	positive regulation of platelet activation	2/689	5/18670	0.0126264	0.208071	0.187268	PLEK/TLR4	2
GO:0032596	GO:0032596	protein transport into membrane raft	2/689	5/18670	0.0126264	0.208071	0.187268	ATP1B1/CD24	2
GO:0033591	GO:0033591	response to L-ascorbic acid	2/689	5/18670	0.0126264	0.208071	0.187268	GSTP1/CAT	2
GO:1903625	GO:1903625	negative regulation of DNA catabolic process	2/689	5/18670	0.0126264	0.208071	0.187268	DFFA/NMNAT1	2
GO:1903969	GO:1903969	regulation of response to macrophage colony-stimulating factor	2/689	5/18670	0.0126264	0.208071	0.187268	TLR4/PTPN2	2
GO:1903972	GO:1903972	regulation of cellular response to macrophage colony-stimulating factor stimulus	2/689	5/18670	0.0126264	0.208071	0.187268	TLR4/PTPN2	2
GO:2000660	GO:2000660	negative regulation of interleukin-1-mediated signaling pathway	2/689	5/18670	0.0126264	0.208071	0.187268	IL1R2/ZNF675	2
GO:0007173	GO:0007173	epidermal growth factor receptor signaling pathway	10/689	119/18670	0.012695	0.208576	0.187722	CDC42/TSG101/CEACAM1/EREG/HIP1/CNOT9/SH3KBP1/PTPN2/PDE6G/NUP62	10
GO:0036297	GO:0036297	interstrand cross-link repair	6/689	53/18670	0.0130105	0.211878	0.190693	WDR48/RPA2/FAAP24/DCLRE1C/RNF168/FANCF	6
GO:1901185	GO:1901185	negative regulation of ERBB signaling pathway	6/689	53/18670	0.0130105	0.211878	0.190693	CDC42/TSG101/EREG/SH3KBP1/PTPN2/NUP62	6
GO:0031330	GO:0031330	negative regulation of cellular catabolic process	17/689	253/18670	0.0130114	0.211878	0.190693	THRAP3/HNRNPC/HSP90AB1/DERL3/CST3/UCHL5/TARDBP/PTPN22/ATRAID/DFFA/STAT3/PAIP1/NMNAT1/UBE2G2/RNF5/PLIN5/CHMP4A	17
GO:0002367	GO:0002367	cytokine production involved in immune response	9/689	102/18670	0.0131008	0.212704	0.191437	CD74/CLC/BCL6/FFAR2/BST2/TLR4/MR1/HLA-E/HLA-F	9
GO:0002695	GO:0002695	negative regulation of leukocyte activation	13/689	175/18670	0.0131438	0.212775	0.191501	CD74/CEACAM1/BCL6/PKN1/FGL2/PTPN22/ANXA1/MNDA/CD300A/PTPN2/HLA-F/TARM1/MILR1	13
GO:0043558	GO:0043558	regulation of translational initiation in response to stress	3/689	14/18670	0.0134356	0.214932	0.193442	EIF2AK2/DNAJC3/PPP1CA	3
GO:0045953	GO:0045953	negative regulation of natural killer cell mediated cytotoxicity	3/689	14/18670	0.0134356	0.214932	0.193442	CEACAM1/HLA-E/HLA-F	3
GO:0110154	GO:0110154	RNA decapping	3/689	14/18670	0.0134356	0.214932	0.193442	PAN3/PNRC2/DCP1A	3
GO:0110156	GO:0110156	methylguanosine-cap decapping	3/689	14/18670	0.0134356	0.214932	0.193442	PAN3/PNRC2/DCP1A	3
GO:0070227	GO:0070227	lymphocyte apoptotic process	7/689	69/18670	0.0134723	0.214932	0.193442	CD74/CLC/BCL6/PKN1/DFFA/PRELID1/FNIP1	7
GO:0042110	GO:0042110	T cell activation	27/689	464/18670	0.0136347	0.216774	0.1951	CD74/CDC42/CEACAM1/FKBP1A/SIRPB1/CLC/BCL6/RAB29/FGL2/RAC2/PTPN22/ANXA1/LCP1/PPP3CA/FAM49B/IGF2/CD300A/STAT3/PRELID1/PTPN2/FUT7/ZFP36L1/LILRB4/HLA-E/DDOST/TARM1/CD24	27
GO:0043467	GO:0043467	regulation of generation of precursor metabolites and energy	12/689	157/18670	0.0136666	0.216774	0.1951	NUP50/PGK1/TRAP1/PNPT1/PRXL2C/IGF2/STAT3/PRELID1/PPP1CA/PRKAG1/NUP62/PPP1CB	12
GO:0009408	GO:0009408	response to heat	13/689	176/18670	0.013731	0.217007	0.19531	HSPA5/NUP50/HSP90AB1/YWHAE/HSPA8/PTGES3/SUMO1/RPA2/BAG4/DNAJC7/DAXX/HSPA1A/NUP62	13
GO:0032692	GO:0032692	negative regulation of interleukin-1 production	5/689	39/18670	0.0137601	0.217007	0.19531	CEACAM1/GSTP1/IL1R2/NLRP12/CX3CR1	5
GO:0035304	GO:0035304	regulation of protein dephosphorylation	11/689	139/18670	0.0140305	0.22064	0.19858	EIF2AK2/PPP2R5C/FKBP1A/HSP90AB1/YWHAE/PHACTR1/PHACTR2/SET/PIN1/CD300A/PPP1R11	11
GO:0010389	GO:0010389	regulation of G2/M transition of mitotic cell cycle	14/689	196/18670	0.0141754	0.220681	0.198616	MRE11/PSMC1/PSMA7/MAPRE1/PSMD10/NBN/YWHAE/PSMD14/VPS4B/PSMB2/PSME3/TUBA1A/GPR132/PSMD12	14
GO:0051236	GO:0051236	establishment of RNA localization	14/689	196/18670	0.0141754	0.220681	0.198616	NUP50/FYTTD1/SRSF6/THOC6/NXT1/PNPT1/SSB/PHAX/CPSF2/DDX19A/ZFP36L1/SDAD1/RNPS1/NUP62	14
GO:0006636	GO:0006636	unsaturated fatty acid biosynthetic process	6/689	54/18670	0.0141935	0.220681	0.198616	CD74/PTGES3/ALOX5AP/ANXA1/DEGS1/FADS1	6
GO:0070206	GO:0070206	protein trimerization	6/689	54/18670	0.0141935	0.220681	0.198616	CD74/TMEM38A/TRIM21/ALOX5AP/PNPT1/NUP62	6
GO:0031954	GO:0031954	positive regulation of protein autophosphorylation	4/689	26/18670	0.0144029	0.222679	0.200414	MRE11/NBN/RAP2C/RAP2B	4
GO:0071624	GO:0071624	positive regulation of granulocyte chemotaxis	4/689	26/18670	0.0144029	0.222679	0.200414	CD74/RAC2/C3AR1/CXCR2	4
GO:0071887	GO:0071887	leukocyte apoptotic process	9/689	104/18670	0.014738	0.226586	0.203931	CD74/CLC/BCL6/PKN1/ANXA1/DFFA/PRELID1/CXCR2/FNIP1	9
GO:1901800	GO:1901800	positive regulation of proteasomal protein catabolic process	9/689	104/18670	0.014738	0.226586	0.203931	HERPUD1/KEAP1/PSMC1/PSMD10/CSNK1A1/SUMO1/MDM2/HSPA1A/CEBPA	9
GO:0042326	GO:0042326	negative regulation of phosphorylation	27/689	468/18670	0.0150921	0.231384	0.208249	TSG101/CEACAM1/GSTP1/PSMD10/DNAJC3/GBP1/TARDBP/PKN1/PIN1/PTPN22/TLR4/DUSP6/NCOR1/NLRP12/LRRK1/DUSP7/PRDX3/PHB/CD300A/STAT3/C3orf33/PTPN2/NF2/CHP1/ZNF675/NUP62/CEBPA	27
GO:0010948	GO:0010948	negative regulation of cell cycle process	22/689	361/18670	0.0152066	0.232492	0.209246	MRE11/CBX5/HSP90AB1/PSMC1/PSMA7/PSMD10/NBN/CASP2/BCL6/PSMD14/ARID3A/RPA2/PSMB2/PRMT1/PSME3/MDM2/CNOT9/NME6/AURKAIP1/GPR132/ZFP36L1/PSMD12	22
GO:0006734	GO:0006734	NADH metabolic process	5/689	40/18670	0.0152612	0.23268	0.209416	ENO1/PGK1/GAPDH/TPI1/PGM2L1	5
GO:0097530	GO:0097530	granulocyte migration	11/689	141/18670	0.0154724	0.23525	0.211728	CD74/BST1/RAC2/C5AR2/ANXA1/CXCL1/CD300A/C3AR1/CXCR2/PRTN3/CCL23	11
GO:0042795	GO:0042795	snRNA transcription by RNA polymerase II	7/689	71/18670	0.015599	0.236521	0.212872	ICE2/TAF8/POU2F1/INTS7/PHAX/SNAPC3/TAF13	7
GO:0042089	GO:0042089	cytokine biosynthetic process	10/689	123/18670	0.0157252	0.237779	0.214005	CD74/CEBPE/TLR8/EREG/TLR4/NLRP12/CX3CR1/STAT3/AZU1/TLR7	10
GO:0006470	GO:0006470	protein dephosphorylation	20/689	321/18670	0.0161431	0.23854	0.21469	EIF2AK2/PPP2R5C/FKBP1A/HSP90AB1/YWHAE/PHACTR1/PHACTR2/SET/PIN1/PTPRE/PTPN22/PPP3CA/DUSP6/DUSP23/DUSP7/CD300A/PPP1CA/PTPN2/PPP1R11/PPP1CB	20
GO:0031348	GO:0031348	negative regulation of defense response	16/689	239/18670	0.0161736	0.23854	0.21469	CALCRL/CEACAM1/GSTP1/SAMHD1/IL1R2/FGL2/SERPINF1/FEM1A/NLRP12/SIGLEC10/IFI16/FPR2/PTPN2/YTHDF3/HLA-E/HLA-F	16
GO:0038127	GO:0038127	ERBB signaling pathway	11/689	142/18670	0.0162338	0.23854	0.21469	CDC42/TSG101/CEACAM1/CPNE3/EREG/HIP1/CNOT9/SH3KBP1/PTPN2/PDE6G/NUP62	11
GO:0010565	GO:0010565	regulation of cellular ketone metabolic process	13/689	180/18670	0.0162831	0.23854	0.21469	CD74/CEACAM1/PSMC1/PSMA7/PSMD10/LONP2/PSMD14/PSMB2/PSME3/ANXA1/FGFR4/PSMD12/PLIN5	13
GO:0002483	GO:0002483	antigen processing and presentation of endogenous peptide antigen	3/689	15/18670	0.0163414	0.23854	0.21469	HLA-E/HLA-F/TAPBP	3
GO:0002716	GO:0002716	negative regulation of natural killer cell mediated immunity	3/689	15/18670	0.0163414	0.23854	0.21469	CEACAM1/HLA-E/HLA-F	3
GO:0019885	GO:0019885	antigen processing and presentation of endogenous peptide antigen via MHC class I	3/689	15/18670	0.0163414	0.23854	0.21469	HLA-E/HLA-F/TAPBP	3
GO:0043508	GO:0043508	negative regulation of JUN kinase activity	3/689	15/18670	0.0163414	0.23854	0.21469	GSTP1/PTPN22/ZNF675	3
GO:0043518	GO:0043518	negative regulation of DNA damage response, signal transduction by p53 class mediator	3/689	15/18670	0.0163414	0.23854	0.21469	CD74/PSMD10/MDM2	3
GO:0045410	GO:0045410	positive regulation of interleukin-6 biosynthetic process	3/689	15/18670	0.0163414	0.23854	0.21469	CD74/EREG/STAT3	3
GO:0051883	GO:0051883	killing of cells in other organism involved in symbiotic interaction	3/689	15/18670	0.0163414	0.23854	0.21469	CTSG/GAPDH/AZU1	3
GO:0060339	GO:0060339	negative regulation of type I interferon-mediated signaling pathway	3/689	15/18670	0.0163414	0.23854	0.21469	SAMHD1/PTPN2/YTHDF3	3
GO:1902188	GO:1902188	positive regulation of viral release from host cell	3/689	15/18670	0.0163414	0.23854	0.21469	TSG101/VPS4B/ZNF502	3
GO:0000272	GO:0000272	polysaccharide catabolic process	4/689	27/18670	0.0164257	0.23854	0.21469	CHIT1/PGM2L1/PPP1CA/PPP1CB	4
GO:0045671	GO:0045671	negative regulation of osteoclast differentiation	4/689	27/18670	0.0164257	0.23854	0.21469	TLR4/LILRB4/ZNF675/LILRB3	4
GO:0042107	GO:0042107	cytokine metabolic process	10/689	124/18670	0.0165603	0.239863	0.21588	CD74/CEBPE/TLR8/EREG/TLR4/NLRP12/CX3CR1/STAT3/AZU1/TLR7	10
GO:0006913	GO:0006913	nucleocytoplasmic transport	21/689	343/18670	0.0166404	0.240391	0.216355	NUP50/YWHAE/TARDBP/FYTTD1/SRSF6/THOC6/NXT1/CAMK1/MDM2/SSB/PPP3CA/PHAX/CPSF2/STAT3/DDX19A/JUP/PRKAG1/CHP1/SDAD1/RNPS1/NUP62	21
GO:0009301	GO:0009301	snRNA transcription	7/689	72/18670	0.0167472	0.240692	0.216627	ICE2/TAF8/POU2F1/INTS7/PHAX/SNAPC3/TAF13	7
GO:0045616	GO:0045616	regulation of keratinocyte differentiation	5/689	41/18670	0.0168678	0.240692	0.216627	FOXC1/HOXA7/SRSF6/ZFP36L1/TRIM16	5
GO:0050873	GO:0050873	brown fat cell differentiation	5/689	41/18670	0.0168678	0.240692	0.216627	FTO/PLAC8/LRG1/ERO1A/CEBPA	5
GO:0090317	GO:0090317	negative regulation of intracellular protein transport	5/689	41/18670	0.0168678	0.240692	0.216627	DERL3/BAG4/KCNE1/UBE2G2/CHP1	5
GO:0001933	GO:0001933	negative regulation of protein phosphorylation	25/689	429/18670	0.0168799	0.240692	0.216627	TSG101/CEACAM1/GSTP1/PSMD10/DNAJC3/GBP1/TARDBP/PKN1/PIN1/PTPN22/TLR4/DUSP6/NCOR1/NLRP12/LRRK1/DUSP7/PHB/CD300A/C3orf33/PTPN2/NF2/CHP1/ZNF675/NUP62/CEBPA	25
GO:0051169	GO:0051169	nuclear transport	21/689	346/18670	0.0181502	0.251155	0.226044	NUP50/YWHAE/TARDBP/FYTTD1/SRSF6/THOC6/NXT1/CAMK1/MDM2/SSB/PPP3CA/PHAX/CPSF2/STAT3/DDX19A/JUP/PRKAG1/CHP1/SDAD1/RNPS1/NUP62	21
GO:0005981	GO:0005981	regulation of glycogen catabolic process	2/689	6/18670	0.0184793	0.251155	0.226044	PPP1CA/PPP1CB	2
GO:0009136	GO:0009136	purine nucleoside diphosphate biosynthetic process	2/689	6/18670	0.0184793	0.251155	0.226044	AK2/AK1	2
GO:0009180	GO:0009180	purine ribonucleoside diphosphate biosynthetic process	2/689	6/18670	0.0184793	0.251155	0.226044	AK2/AK1	2
GO:0009188	GO:0009188	ribonucleoside diphosphate biosynthetic process	2/689	6/18670	0.0184793	0.251155	0.226044	AK2/AK1	2
GO:0010513	GO:0010513	positive regulation of phosphatidylinositol biosynthetic process	2/689	6/18670	0.0184793	0.251155	0.226044	AGAP2/FPR2	2
GO:0019262	GO:0019262	N-acetylneuraminate catabolic process	2/689	6/18670	0.0184793	0.251155	0.226044	RENBP/NAGK	2
GO:0030091	GO:0030091	protein repair	2/689	6/18670	0.0184793	0.251155	0.226044	MSRB3/MSRB1	2
GO:0031087	GO:0031087	deadenylation-independent decapping of nuclear-transcribed mRNA	2/689	6/18670	0.0184793	0.251155	0.226044	PNRC2/DCP1A	2
GO:0031394	GO:0031394	positive regulation of prostaglandin biosynthetic process	2/689	6/18670	0.0184793	0.251155	0.226044	CD74/ANXA1	2
GO:0044107	GO:0044107	cellular alcohol metabolic process	2/689	6/18670	0.0184793	0.251155	0.226044	ERG28/CYP27A1	2
GO:0044108	GO:0044108	cellular alcohol biosynthetic process	2/689	6/18670	0.0184793	0.251155	0.226044	ERG28/CYP27A1	2
GO:0045349	GO:0045349	interferon-alpha biosynthetic process	2/689	6/18670	0.0184793	0.251155	0.226044	TLR8/TLR7	2
GO:0045354	GO:0045354	regulation of interferon-alpha biosynthetic process	2/689	6/18670	0.0184793	0.251155	0.226044	TLR8/TLR7	2
GO:0046601	GO:0046601	positive regulation of centriole replication	2/689	6/18670	0.0184793	0.251155	0.226044	VPS4B/NUP62	2
GO:0071763	GO:0071763	nuclear membrane organization	2/689	6/18670	0.0184793	0.251155	0.226044	TARDBP/TOR1AIP1	2
GO:0086073	GO:0086073	bundle of His cell-Purkinje myocyte adhesion involved in cell communication	2/689	6/18670	0.0184793	0.251155	0.226044	DSG2/JUP	2
GO:1905323	GO:1905323	telomerase holoenzyme complex assembly	2/689	6/18670	0.0184793	0.251155	0.226044	HSP90AB1/PTGES3	2
GO:0009266	GO:0009266	response to temperature stimulus	16/689	243/18670	0.0186162	0.251155	0.226044	HSPA5/NUP50/HSP90AB1/DNAJC3/YWHAE/HSPA8/PTGES3/SUMO1/RPA2/PLAC8/BAG4/DNAJC7/ERO1A/DAXX/HSPA1A/NUP62	16
GO:0045408	GO:0045408	regulation of interleukin-6 biosynthetic process	4/689	28/18670	0.0186176	0.251155	0.226044	CD74/EREG/NLRP12/STAT3	4
GO:0050686	GO:0050686	negative regulation of mRNA processing	4/689	28/18670	0.0186176	0.251155	0.226044	SRSF6/HNRNPK/SRSF10/RNPS1	4
GO:1902745	GO:1902745	positive regulation of lamellipodium organization	4/689	28/18670	0.0186176	0.251155	0.226044	CDC42/CARMIL1/RAC2/ARPC2	4
GO:1904951	GO:1904951	positive regulation of establishment of protein localization	26/689	456/18670	0.0192581	0.259161	0.233249	GIPR/IFNGR1/TSG101/SAR1A/FCN1/TLR8/YWHAE/GAPDH/RAB29/MMP8/TARDBP/FFAR2/RAC2/CAMK1/PTPN22/YWHAQ/MDM2/TLR4/NLRP12/CCT3/ITGAM/KIF5B/JUP/CHP1/HLA-E/TRIM16	26
GO:0030889	GO:0030889	negative regulation of B cell proliferation	3/689	16/18670	0.0195709	0.262088	0.235883	PKN1/MNDA/CD300A	3
GO:2000651	GO:2000651	positive regulation of sodium ion transmembrane transporter activity	3/689	16/18670	0.0195709	0.262088	0.235883	ATP1B1/KIF5B/CHP1	3
GO:0017001	GO:0017001	antibiotic catabolic process	6/689	58/18670	0.0196743	0.262197	0.235981	RENBP/ALDH2/CAT/NAGK/PRDX3/SULT1A1	6
GO:0032722	GO:0032722	positive regulation of chemokine production	6/689	58/18670	0.0196743	0.262197	0.235981	CD74/EIF2AK2/FFAR2/TLR4/AZU1/TLR7	6
GO:0002703	GO:0002703	regulation of leukocyte mediated immunity	14/689	205/18670	0.0201508	0.267898	0.241113	CEACAM1/CLC/BCL6/VAMP8/RAC2/BST2/TLR4/FAM49B/CD300A/ITGAM/SH2D1B/HLA-E/HLA-F/EXOSC6	14
GO:0071364	GO:0071364	cellular response to epidermal growth factor stimulus	5/689	43/18670	0.0204087	0.270674	0.24361	FOXC1/GSTP1/EEF1A1/BAG4/ZFP36L1	5
GO:0042180	GO:0042180	cellular ketone metabolic process	16/689	246/18670	0.0206264	0.272904	0.245617	CD74/DHRS9/CEACAM1/PSMC1/PSMA7/PSMD10/LONP2/TPI1/PSMD14/COQ10B/PSMB2/PSME3/ANXA1/FGFR4/PSMD12/PLIN5	16
GO:1901988	GO:1901988	negative regulation of cell cycle phase transition	17/689	267/18670	0.0209412	0.273666	0.246304	MRE11/PSMC1/PSMA7/PSMD10/NBN/CASP2/PSMD14/ARID3A/RPA2/PSMB2/PRMT1/PSME3/MDM2/CNOT9/GPR132/ZFP36L1/PSMD12	17
GO:0030970	GO:0030970	retrograde protein transport, ER to cytosol	4/689	29/18670	0.0209824	0.273666	0.246304	HERPUD1/DERL3/HM13/UBE2G2	4
GO:0042226	GO:0042226	interleukin-6 biosynthetic process	4/689	29/18670	0.0209824	0.273666	0.246304	CD74/EREG/NLRP12/STAT3	4
GO:1902624	GO:1902624	positive regulation of neutrophil migration	4/689	29/18670	0.0209824	0.273666	0.246304	CD74/RAC2/C3AR1/CXCR2	4
GO:1903513	GO:1903513	endoplasmic reticulum to cytosol transport	4/689	29/18670	0.0209824	0.273666	0.246304	HERPUD1/DERL3/HM13/UBE2G2	4
GO:1990126	GO:1990126	retrograde transport, endosome to plasma membrane	4/689	29/18670	0.0209824	0.273666	0.246304	ANKRD27/SNX17/VPS26A/SNX27	4
GO:0071806	GO:0071806	protein transmembrane transport	6/689	59/18670	0.0212412	0.276387	0.248752	HSPA5/SRP54/LONP2/HSPA8/PEX6/BLOC1S3	6
GO:0006406	GO:0006406	mRNA export from nucleus	9/689	111/18670	0.0216633	0.280553	0.252502	NUP50/FYTTD1/SRSF6/THOC6/NXT1/CPSF2/DDX19A/RNPS1/NUP62	9
GO:0071427	GO:0071427	mRNA-containing ribonucleoprotein complex export from nucleus	9/689	111/18670	0.0216633	0.280553	0.252502	NUP50/FYTTD1/SRSF6/THOC6/NXT1/CPSF2/DDX19A/RNPS1/NUP62	9
GO:0097193	GO:0097193	intrinsic apoptotic signaling pathway	18/689	289/18670	0.0217612	0.281159	0.253048	CD74/HERPUD1/ENO1/NBN/CASP2/TRAP1/MDM2/PARP1/IFI16/HNRNPK/PTPN2/PRKRA/TAF9B/CASP4/TOPORS/ERO1A/HSPA1A/CD24	18
GO:0046902	GO:0046902	regulation of mitochondrial membrane permeability	7/689	76/18670	0.021938	0.28278	0.254506	YWHAE/YWHAQ/MPV17L/THEM4/STAT3/HSPA1A/SLC35F6	7
GO:0001906	GO:0001906	cell killing	12/689	168/18670	0.0221078	0.284302	0.255876	CEACAM1/LYZ/HSP90AB1/CTSG/GAPDH/FAM49B/DEFA4/ITGAM/AZU1/HMGN2/HLA-E/HLA-F	12
GO:0051222	GO:0051222	positive regulation of protein transport	25/689	440/18670	0.0222507	0.285472	0.25693	GIPR/IFNGR1/TSG101/SAR1A/FCN1/TLR8/YWHAE/GAPDH/RAB29/MMP8/TARDBP/FFAR2/RAC2/CAMK1/PTPN22/YWHAQ/MDM2/TLR4/NLRP12/ITGAM/KIF5B/JUP/CHP1/HLA-E/TRIM16	25
GO:1901028	GO:1901028	regulation of mitochondrial outer membrane permeabilization involved in apoptotic signaling pathway	5/689	44/18670	0.022348	0.285684	0.25712	YWHAE/YWHAQ/MPV17L/HSPA1A/SLC35F6	5
GO:2000058	GO:2000058	regulation of ubiquitin-dependent protein catabolic process	11/689	149/18670	0.022371	0.285684	0.25712	HERPUD1/KEAP1/HSP90AB1/PSMD10/CSNK1A1/SUMO1/UCHL5/MDM2/COMMD1/HSPA1A/CEBPA	11
GO:0050670	GO:0050670	regulation of lymphocyte proliferation	14/689	208/18670	0.0225141	0.286184	0.25757	CD74/CLC/BST1/BCL6/PKN1/RAC2/PTPN22/ANXA1/TLR4/MNDA/IGF2/CD300A/HLA-E/CD24	14
GO:1901215	GO:1901215	negative regulation of neuron death	14/689	208/18670	0.0225141	0.286184	0.25757	HSP90AB1/PSMC1/ADNP/SET/PIN1/SERPINF1/AGAP2/UCN/CX3CR1/STAT3/NMNAT1/HLA-F/NAIP/CHMP4A	14
GO:0051249	GO:0051249	regulation of lymphocyte activation	27/689	485/18670	0.02273	0.288262	0.25944	CD74/CDC42/CEACAM1/SIRPB1/CLC/BST1/BCL6/PKN1/FGL2/RAC2/PTPN22/ANXA1/TLR4/FAM49B/MNDA/IGF2/CD300A/PRELID1/PTPN2/ZFP36L1/LILRB4/BLOC1S3/HLA-E/HLA-F/EXOSC6/TARM1/CD24	27
GO:0050868	GO:0050868	negative regulation of T cell activation	9/689	112/18670	0.0228157	0.288684	0.25982	CD74/CEACAM1/BCL6/FGL2/PTPN22/ANXA1/CD300A/PTPN2/TARM1	9
GO:0051100	GO:0051100	negative regulation of binding	12/689	169/18670	0.023032	0.289645	0.260685	HSPA5/ADNP/SUMO1/SLPI/PIN1/CAMK1/PPP3CA/IFI16/LRPAP1/PPP1CA/ZNF675/CCL23	12
GO:0043651	GO:0043651	linoleic acid metabolic process	3/689	17/18670	0.023126	0.289645	0.260685	GSTP1/FADS1/ACSL1	3
GO:0072521	GO:0072521	purine-containing compound metabolic process	26/689	464/18670	0.0233355	0.289645	0.260685	AK2/ACPP/ENO1/CARMIL1/NUP50/SAMHD1/PGK1/AK1/GAPDH/TPI1/HMGCS1/GNMT/GAMT/PPCDC/PARP1/ACSL1/PRXL2C/THEM4/PGM2L1/STAT3/NME6/ACSF3/CYC1/PRKAG1/SULT1A1/NUP62	26
GO:0032944	GO:0032944	regulation of mononuclear cell proliferation	14/689	209/18670	0.0233462	0.289645	0.260685	CD74/CLC/BST1/BCL6/PKN1/RAC2/PTPN22/ANXA1/TLR4/MNDA/IGF2/CD300A/HLA-E/CD24	14
GO:0035303	GO:0035303	regulation of dephosphorylation	14/689	209/18670	0.0233462	0.289645	0.260685	EIF2AK2/PPP2R5C/FKBP1A/HSP90AB1/YWHAE/PHACTR1/PHACTR2/PLEK/SET/PIN1/BAG4/CD300A/CHP1/PPP1R11	14
GO:0006090	GO:0006090	pyruvate metabolic process	11/689	150/18670	0.0233698	0.289645	0.260685	ENO1/NUP50/PGK1/GAPDH/TPI1/SLC16A3/PRXL2C/PGM2L1/STAT3/PRKAG1/NUP62	11
GO:0061418	GO:0061418	regulation of transcription from RNA polymerase II promoter in response to hypoxia	7/689	77/18670	0.023392	0.289645	0.260685	PSMC1/PSMA7/PSMD10/PSMD14/PSMB2/PSME3/PSMD12	7
GO:0036258	GO:0036258	multivesicular body assembly	4/689	30/18670	0.0235231	0.289645	0.260685	VTA1/TSG101/VPS4B/CHMP4A	4
GO:0046596	GO:0046596	regulation of viral entry into host cell	4/689	30/18670	0.0235231	0.289645	0.260685	CD74/FCN1/TRIM21/TRIM59	4
GO:0050869	GO:0050869	negative regulation of B cell activation	4/689	30/18670	0.0235231	0.289645	0.260685	BCL6/PKN1/MNDA/CD300A	4
GO:0061157	GO:0061157	mRNA destabilization	4/689	30/18670	0.0235231	0.289645	0.260685	HNRNPR/FTO/ZFP36L1/YTHDF3	4
GO:1905476	GO:1905476	negative regulation of protein localization to membrane	4/689	30/18670	0.0235231	0.289645	0.260685	TMEM59/GBP1/LYPLA1/KCNE1	4
GO:0006310	GO:0006310	DNA recombination	18/689	292/18670	0.0238334	0.290587	0.261533	MRE11/XRCC5/SAMHD1/NBN/MCM4/BCL6/WDR48/PSMD14/UCHL5/RPA2/PARP1/MMS22L/DCLRE1C/RNF168/UBE2N/MORF4L1/MSH5/EXOSC6	18
GO:0006403	GO:0006403	RNA localization	15/689	230/18670	0.0239591	0.290587	0.261533	NUP50/FYTTD1/SRSF6/THOC6/NXT1/PNPT1/SSB/CCT3/PHAX/CPSF2/DDX19A/ZFP36L1/SDAD1/RNPS1/NUP62	15
GO:0002832	GO:0002832	negative regulation of response to biotic stimulus	8/689	95/18670	0.0241375	0.290587	0.261533	CEACAM1/SAMHD1/FGL2/IFI16/PTPN2/YTHDF3/HLA-E/HLA-F	8
GO:2000060	GO:2000060	positive regulation of ubiquitin-dependent protein catabolic process	8/689	95/18670	0.0241375	0.290587	0.261533	HERPUD1/KEAP1/PSMD10/CSNK1A1/SUMO1/MDM2/HSPA1A/CEBPA	8
GO:0042771	GO:0042771	intrinsic apoptotic signaling pathway in response to DNA damage by p53 class mediator	5/689	45/18670	0.0244028	0.290587	0.261533	CD74/IFI16/HNRNPK/TAF9B/TOPORS	5
GO:0045581	GO:0045581	negative regulation of T cell differentiation	5/689	45/18670	0.0244028	0.290587	0.261533	CD74/BCL6/FGL2/ANXA1/PTPN2	5
GO:0050863	GO:0050863	regulation of T cell activation	19/689	314/18670	0.024458	0.290587	0.261533	CD74/CDC42/CEACAM1/SIRPB1/CLC/BCL6/FGL2/RAC2/PTPN22/ANXA1/FAM49B/IGF2/CD300A/PRELID1/PTPN2/LILRB4/HLA-E/TARM1/CD24	19
GO:1902105	GO:1902105	regulation of leukocyte differentiation	17/689	272/18670	0.0245261	0.290587	0.261533	CD74/CEACAM1/TMEM176B/BCL6/PRXL2A/HOXA7/FGL2/ANXA1/TLR4/C1QC/CCR1/PRELID1/PTPN2/ZFP36L1/LILRB4/ZNF675/LILRB3	17
GO:0045604	GO:0045604	regulation of epidermal cell differentiation	6/689	61/18670	0.0246234	0.290587	0.261533	FOXC1/KEAP1/HOXA7/SRSF6/ZFP36L1/TRIM16	6
GO:1903902	GO:1903902	positive regulation of viral life cycle	6/689	61/18670	0.0246234	0.290587	0.261533	CD74/TSG101/HACD3/VPS4B/TRIM21/ZNF502	6
GO:0043407	GO:0043407	negative regulation of MAP kinase activity	7/689	78/18670	0.024911	0.290587	0.261533	GSTP1/PTPN22/DUSP6/DUSP7/CD300A/ZNF675/NUP62	7
GO:0001554	GO:0001554	luteolysis	2/689	7/18670	0.0252443	0.290587	0.261533	HSPA5/CASP2	2
GO:0002484	GO:0002484	antigen processing and presentation of endogenous peptide antigen via MHC class I via ER pathway	2/689	7/18670	0.0252443	0.290587	0.261533	HLA-E/HLA-F	2
GO:0002486	GO:0002486	antigen processing and presentation of endogenous peptide antigen via MHC class I via ER pathway, TAP-independent	2/689	7/18670	0.0252443	0.290587	0.261533	HLA-E/HLA-F	2
GO:0002729	GO:0002729	positive regulation of natural killer cell cytokine production	2/689	7/18670	0.0252443	0.290587	0.261533	HLA-E/HLA-F	2
GO:0015727	GO:0015727	lactate transport	2/689	7/18670	0.0252443	0.290587	0.261533	SLC16A3/EMB	2
GO:0032914	GO:0032914	positive regulation of transforming growth factor beta1 production	2/689	7/18670	0.0252443	0.290587	0.261533	LUM/ATP6AP2	2
GO:0033029	GO:0033029	regulation of neutrophil apoptotic process	2/689	7/18670	0.0252443	0.290587	0.261533	ANXA1/CXCR2	2
GO:0035425	GO:0035425	autocrine signaling	2/689	7/18670	0.0252443	0.290587	0.261533	HILPDA/CX3CR1	2
GO:0035726	GO:0035726	common myeloid progenitor cell proliferation	2/689	7/18670	0.0252443	0.290587	0.261533	CEACAM1/GSTP1	2
GO:0035873	GO:0035873	lactate transmembrane transport	2/689	7/18670	0.0252443	0.290587	0.261533	SLC16A3/EMB	2
GO:0045650	GO:0045650	negative regulation of macrophage differentiation	2/689	7/18670	0.0252443	0.290587	0.261533	C1QC/PTPN2	2
GO:0070358	GO:0070358	actin polymerization-dependent cell motility	2/689	7/18670	0.0252443	0.290587	0.261533	ACTR3/ARPC2	2
GO:0070944	GO:0070944	neutrophil-mediated killing of bacterium	2/689	7/18670	0.0252443	0.290587	0.261533	CTSG/AZU1	2
GO:0086042	GO:0086042	cardiac muscle cell-cardiac muscle cell adhesion	2/689	7/18670	0.0252443	0.290587	0.261533	DSG2/JUP	2
GO:1903608	GO:1903608	protein localization to cytoplasmic stress granule	2/689	7/18670	0.0252443	0.290587	0.261533	SSB/DCP1A	2
GO:2000659	GO:2000659	regulation of interleukin-1-mediated signaling pathway	2/689	7/18670	0.0252443	0.290587	0.261533	IL1R2/ZNF675	2
GO:0002688	GO:0002688	regulation of leukocyte chemotaxis	9/689	114/18670	0.0252506	0.290587	0.261533	CD74/SLC8B1/BST1/RAC2/C5AR2/CCR1/FPR2/C3AR1/CXCR2	9
GO:0042035	GO:0042035	regulation of cytokine biosynthetic process	9/689	114/18670	0.0252506	0.290587	0.261533	CD74/TLR8/EREG/TLR4/NLRP12/CX3CR1/STAT3/AZU1/TLR7	9
GO:0032675	GO:0032675	regulation of interleukin-6 production	11/689	152/18670	0.0254645	0.290587	0.261533	CD74/TLR8/MMP8/EREG/PTPN22/C5AR2/TLR4/NLRP12/UCN/STAT3/TLR7	11
GO:0032755	GO:0032755	positive regulation of interleukin-6 production	8/689	96/18670	0.0255142	0.290587	0.261533	CD74/TLR8/MMP8/EREG/TLR4/UCN/STAT3/TLR7	8
GO:0098876	GO:0098876	vesicle-mediated transport to the plasma membrane	8/689	96/18670	0.0255142	0.290587	0.261533	GGA1/ANKRD27/SNX17/LYPLA1/VPS26A/ARL3/SNX27/COMMD1	8
GO:0050851	GO:0050851	antigen receptor-mediated signaling pathway	19/689	316/18670	0.0258932	0.290587	0.261533	CEACAM1/LAT2/PSMC1/PSMA7/PSMD10/PSMD14/GBP1/RAB29/PSMB2/PSME3/PTPN22/MNDA/CD300A/PTPN2/UBE2N/LILRB4/HLA-DRB1/PSMD12/HLA-DRB5	19
GO:0051262	GO:0051262	protein tetramerization	12/689	172/18670	0.0259755	0.290587	0.261533	ACPP/CD74/HM13/SAMHD1/HINT3/FARSB/CAT/GNMT/CDA/NAXE/TK1/H4C3	12
GO:0036257	GO:0036257	multivesicular body organization	4/689	31/18670	0.0262424	0.290587	0.261533	VTA1/TSG101/VPS4B/CHMP4A	4
GO:1902186	GO:1902186	regulation of viral release from host cell	4/689	31/18670	0.0262424	0.290587	0.261533	TSG101/VPS4B/TRIM21/ZNF502	4
GO:1902253	GO:1902253	regulation of intrinsic apoptotic signaling pathway by p53 class mediator	4/689	31/18670	0.0262424	0.290587	0.261533	CD74/MDM2/HNRNPK/TAF9B	4
GO:0031640	GO:0031640	killing of cells of other organism	6/689	62/18670	0.026442	0.290587	0.261533	LYZ/CTSG/GAPDH/DEFA4/AZU1/HMGN2	6
GO:0048857	GO:0048857	neural nucleus development	6/689	62/18670	0.026442	0.290587	0.261533	HSPA5/CDC42/YWHAE/ZNF430/YWHAQ/ZNF148	6
GO:0006446	GO:0006446	regulation of translational initiation	7/689	79/18670	0.0264962	0.290587	0.261533	EIF2AK2/DNAJC3/EIF4H/PAIP2B/PAIP1/PPP1CA/YTHDF3	7
GO:0005978	GO:0005978	glycogen biosynthetic process	5/689	46/18670	0.0265753	0.290587	0.261533	GYG2/PGM2L1/IGF2/PPP1CA/PPP1CB	5
GO:0006984	GO:0006984	ER-nucleus signaling pathway	5/689	46/18670	0.0265753	0.290587	0.261533	HSPA5/HERPUD1/TMEM33/TMCO1/PTPN2	5
GO:0009250	GO:0009250	glucan biosynthetic process	5/689	46/18670	0.0265753	0.290587	0.261533	GYG2/PGM2L1/IGF2/PPP1CA/PPP1CB	5
GO:0010883	GO:0010883	regulation of lipid storage	5/689	46/18670	0.0265753	0.290587	0.261533	OSBPL8/HILPDA/FTO/PTPN2/PLIN5	5
GO:0019731	GO:0019731	antibacterial humoral response	5/689	46/18670	0.0265753	0.290587	0.261533	CTSG/SLPI/DEFA4/RNASE3/HLA-E	5
GO:0032527	GO:0032527	protein exit from endoplasmic reticulum	5/689	46/18670	0.0265753	0.290587	0.261533	HERPUD1/SAR1A/DERL3/HM13/UBE2G2	5
GO:1902749	GO:1902749	regulation of cell cycle G2/M phase transition	14/689	213/18670	0.0269056	0.290587	0.261533	MRE11/PSMC1/PSMA7/MAPRE1/PSMD10/NBN/YWHAE/PSMD14/VPS4B/PSMB2/PSME3/TUBA1A/GPR132/PSMD12	14
GO:0044773	GO:0044773	mitotic DNA damage checkpoint	8/689	97/18670	0.0269446	0.290587	0.261533	MRE11/NBN/CASP2/ARID3A/RPA2/PRMT1/MDM2/CNOT9	8
GO:0001911	GO:0001911	negative regulation of leukocyte mediated cytotoxicity	3/689	18/18670	0.0270069	0.290587	0.261533	CEACAM1/HLA-E/HLA-F	3
GO:0002902	GO:0002902	regulation of B cell apoptotic process	3/689	18/18670	0.0270069	0.290587	0.261533	CD74/BCL6/FNIP1	3
GO:0007252	GO:0007252	I-kappaB phosphorylation	3/689	18/18670	0.0270069	0.290587	0.261533	TLR4/CX3CR1/TLR7	3
GO:0043555	GO:0043555	regulation of translation in response to stress	3/689	18/18670	0.0270069	0.290587	0.261533	EIF2AK2/DNAJC3/PPP1CA	3
GO:1902165	GO:1902165	regulation of intrinsic apoptotic signaling pathway in response to DNA damage by p53 class mediator	3/689	18/18670	0.0270069	0.290587	0.261533	CD74/HNRNPK/TAF9B	3
GO:0002220	GO:0002220	innate immune response activating cell surface receptor signaling pathway	9/689	116/18670	0.0278642	0.290587	0.261533	FCN1/PSMC1/PSMA7/PSMD10/PSMD14/PSMB2/FFAR2/PSME3/PSMD12	9
GO:1900180	GO:1900180	regulation of protein localization to nucleus	9/689	116/18670	0.0278642	0.290587	0.261533	TARDBP/PIN1/PARP1/CCT3/JUP/NF2/LILRB4/CHP1/NUP62	9
GO:0043484	GO:0043484	regulation of RNA splicing	10/689	135/18670	0.0280313	0.290587	0.261533	THRAP3/SMU1/SRSF6/HNRNPLL/CWC22/HNRNPK/RBM4B/SRSF10/HSPA1A/RNPS1	10
GO:1903322	GO:1903322	positive regulation of protein modification by small protein conjugation or removal	10/689	135/18670	0.0280313	0.290587	0.261533	BIRC3/HSPA5/FKBP1A/PSMD10/WDR48/PIN1/PTPN22/COMMD1/UBE2N/TOPORS	10
GO:0031331	GO:0031331	positive regulation of cellular catabolic process	21/689	362/18670	0.0280854	0.290587	0.261533	HERPUD1/TP53INP2/KEAP1/PSMC1/PSMD10/CSNK1A1/SUMO1/TMEM59/HNRNPR/TRIM21/MDM2/PNPT1/FTO/PIP4K2A/PRXL2C/PAFAH1B2/ZFP36L1/YTHDF3/HSPA1A/PLIN5/CEBPA	21
GO:0045333	GO:0045333	cellular respiration	13/689	194/18670	0.0281072	0.290587	0.261533	COX15/COQ10B/CAT/TRAP1/PNPT1/NDUFS2/UCN/NDUFAF2/IDH3A/UQCRFS1/PRELID1/CYC1/LYRM7	13
GO:0006469	GO:0006469	negative regulation of protein kinase activity	15/689	235/18670	0.0283137	0.290587	0.261533	TSG101/CEACAM1/GSTP1/DNAJC3/PKN1/PTPN22/DUSP6/DUSP7/CD300A/PTPN2/NF2/CHP1/ZNF675/NUP62/CEBPA	15
GO:0031571	GO:0031571	mitotic G1 DNA damage checkpoint	6/689	63/18670	0.0283474	0.290587	0.261533	CASP2/ARID3A/RPA2/PRMT1/MDM2/CNOT9	6
GO:0044819	GO:0044819	mitotic G1/S transition checkpoint	6/689	63/18670	0.0283474	0.290587	0.261533	CASP2/ARID3A/RPA2/PRMT1/MDM2/CNOT9	6
GO:0043473	GO:0043473	pigmentation	8/689	98/18670	0.0284298	0.290587	0.261533	AP1M1/ANKRD27/CD63/VPS33A/LRMDA/ATP6AP2/BLOC1S5/BLOC1S3	8
GO:0048024	GO:0048024	regulation of mRNA splicing, via spliceosome	8/689	98/18670	0.0284298	0.290587	0.261533	THRAP3/SMU1/SRSF6/CWC22/HNRNPK/RBM4B/SRSF10/RNPS1	8
GO:0050848	GO:0050848	regulation of calcium-mediated signaling	8/689	98/18670	0.0284298	0.290587	0.261533	HOMER3/FKBP1A/BST1/PLEK/GBP1/TMBIM4/P2RY6/CHP1	8
GO:0030574	GO:0030574	collagen catabolic process	5/689	47/18670	0.0288672	0.290587	0.261533	CST3/MMP8/PEPD/PRTN3/MMP17	5
GO:0043303	GO:0043303	mast cell degranulation	5/689	47/18670	0.0288672	0.290587	0.261533	LAT2/VAMP8/RAC2/CD300A/MILR1	5
GO:0070849	GO:0070849	response to epidermal growth factor	5/689	47/18670	0.0288672	0.290587	0.261533	FOXC1/GSTP1/EEF1A1/BAG4/ZFP36L1	5
GO:0032814	GO:0032814	regulation of natural killer cell activation	4/689	32/18670	0.0291424	0.290587	0.261533	PTPN22/BLOC1S3/HLA-E/HLA-F	4
GO:0039694	GO:0039694	viral RNA genome replication	4/689	32/18670	0.0291424	0.290587	0.261533	CDC42/RAB29/MPHOSPH8/APOBEC3D	4
GO:0050779	GO:0050779	RNA destabilization	4/689	32/18670	0.0291424	0.290587	0.261533	HNRNPR/FTO/ZFP36L1/YTHDF3	4
GO:0071353	GO:0071353	cellular response to interleukin-4	4/689	32/18670	0.0291424	0.290587	0.261533	HSPA5/KEAP1/HSP90AB1/PTPN2	4
GO:2000377	GO:2000377	regulation of reactive oxygen species metabolic process	13/689	195/18670	0.0291429	0.290587	0.261533	GSTP1/HSP90AB1/BST1/MMP8/TRAP1/RAC2/TLR4/MPV17L/CX3CR1/STAT3/ITGAM/FPR2/PLIN5	13
GO:0010921	GO:0010921	regulation of phosphatase activity	12/689	175/18670	0.0291845	0.290587	0.261533	EIF2AK2/PPP2R5C/FKBP1A/HSP90AB1/PHACTR1/PHACTR2/PLEK/SET/BAG4/CD300A/CHP1/PPP1R11	12
GO:0002758	GO:0002758	innate immune response-activating signal transduction	9/689	117/18670	0.0292399	0.290587	0.261533	FCN1/PSMC1/PSMA7/PSMD10/PSMD14/PSMB2/FFAR2/PSME3/PSMD12	9
GO:0031398	GO:0031398	positive regulation of protein ubiquitination	9/689	117/18670	0.0292399	0.290587	0.261533	BIRC3/HSPA5/FKBP1A/PSMD10/PIN1/PTPN22/COMMD1/UBE2N/TOPORS	9
GO:0043666	GO:0043666	regulation of phosphoprotein phosphatase activity	9/689	117/18670	0.0292399	0.290587	0.261533	EIF2AK2/PPP2R5C/FKBP1A/HSP90AB1/PHACTR1/PHACTR2/SET/CD300A/PPP1R11	9
GO:0030522	GO:0030522	intracellular receptor signaling pathway	17/689	278/18670	0.0294181	0.290587	0.261533	BIRC3/PTPN22/TLR4/NCOR1/PARP1/CNOT9/NR6A1/DHRS3/PHB/TRIM68/STAT3/UBE2N/STRN3/DAXX/HSPA1A/PLIN5/TRIM16	17
GO:0033673	GO:0033673	negative regulation of kinase activity	16/689	257/18670	0.0294315	0.290587	0.261533	TSG101/CEACAM1/GSTP1/DNAJC3/PKN1/PTPN22/DUSP6/DUSP7/PRDX3/CD300A/PTPN2/NF2/CHP1/ZNF675/NUP62/CEBPA	16
GO:0002685	GO:0002685	regulation of leukocyte migration	13/689	196/18670	0.0302062	0.290587	0.261533	CD74/SLC8B1/BST1/HOXA7/RAC2/C5AR2/ANXA1/CCR1/CD300A/CX3CR1/FPR2/C3AR1/CXCR2	13
GO:0072330	GO:0072330	monocarboxylic acid biosynthetic process	15/689	237/18670	0.0302102	0.290587	0.261533	CD74/DHRS9/HACD3/CEACAM1/PTGES3/GAMT/ALOX5AP/ANXA1/CYP27A1/CHST12/DEGS1/FADS1/FGFR4/ACSF3/PRKAG1	15
GO:0090316	GO:0090316	positive regulation of intracellular protein transport	12/689	176/18670	0.0303153	0.290587	0.261533	SAR1A/YWHAE/RAB29/TARDBP/RAC2/CAMK1/YWHAQ/MDM2/ITGAM/KIF5B/JUP/CHP1	12
GO:0036498	GO:0036498	IRE1-mediated unfolded protein response	6/689	64/18670	0.0303411	0.290587	0.261533	HSPA5/MYDGF/DNAJC3/TMEM33/SSR1/PDIA6	6
GO:0044783	GO:0044783	G1 DNA damage checkpoint	6/689	64/18670	0.0303411	0.290587	0.261533	CASP2/ARID3A/RPA2/PRMT1/MDM2/CNOT9	6
GO:0045670	GO:0045670	regulation of osteoclast differentiation	6/689	64/18670	0.0303411	0.290587	0.261533	PRXL2A/TLR4/CCR1/LILRB4/ZNF675/LILRB3	6
GO:0050684	GO:0050684	regulation of mRNA processing	10/689	137/18670	0.0306064	0.290587	0.261533	THRAP3/SMU1/SRSF6/CWC22/HNRNPK/RBM4B/ZFP36L1/SRSF10/RNPS1/CDK11B	10
GO:1990266	GO:1990266	neutrophil migration	9/689	118/18670	0.0306625	0.290587	0.261533	CD74/BST1/RAC2/C5AR2/CXCL1/C3AR1/CXCR2/PRTN3/CCL23	9
GO:0001991	GO:0001991	regulation of systemic arterial blood pressure by circulatory renin-angiotensin	3/689	19/18670	0.0312124	0.290587	0.261533	CTSG/CPA3/ATP6AP2	3
GO:0032930	GO:0032930	positive regulation of superoxide anion generation	3/689	19/18670	0.0312124	0.290587	0.261533	GSTP1/ITGAM/FPR2	3
GO:0045980	GO:0045980	negative regulation of nucleotide metabolic process	3/689	19/18670	0.0312124	0.290587	0.261533	PARP1/CDA/STAT3	3
GO:0051131	GO:0051131	chaperone-mediated protein complex assembly	3/689	19/18670	0.0312124	0.290587	0.261533	HSP90AB1/PTGES3/HSPA1A	3
GO:2001169	GO:2001169	regulation of ATP biosynthetic process	3/689	19/18670	0.0312124	0.290587	0.261533	ENO1/PARP1/STAT3	3
GO:0002279	GO:0002279	mast cell activation involved in immune response	5/689	48/18670	0.0312804	0.290587	0.261533	LAT2/VAMP8/RAC2/CD300A/MILR1	5
GO:0061014	GO:0061014	positive regulation of mRNA catabolic process	5/689	48/18670	0.0312804	0.290587	0.261533	HNRNPR/PNPT1/FTO/ZFP36L1/YTHDF3	5
GO:0006094	GO:0006094	gluconeogenesis	7/689	82/18670	0.0316603	0.290587	0.261533	ENO1/PGK1/SLC25A11/GAPDH/TPI1/GNMT/PTPN2	7
GO:0010833	GO:0010833	telomere maintenance via telomere lengthening	7/689	82/18670	0.0316603	0.290587	0.261533	MRE11/XRCC5/HNRNPC/HSP90AB1/PTGES3/PARP1/CCT3	7
GO:0032642	GO:0032642	regulation of chemokine production	7/689	82/18670	0.0316603	0.290587	0.261533	CD74/EIF2AK2/GSTP1/FFAR2/TLR4/AZU1/TLR7	7
GO:0001914	GO:0001914	regulation of T cell mediated cytotoxicity	4/689	33/18670	0.0322248	0.290587	0.261533	CEACAM1/FAM49B/HLA-E/HLA-F	4
GO:0010955	GO:0010955	negative regulation of protein processing	4/689	33/18670	0.0322248	0.290587	0.261533	BIRC3/IL1R2/TMEM59/MDM2	4
GO:0030851	GO:0030851	granulocyte differentiation	4/689	33/18670	0.0322248	0.290587	0.261533	CEACAM1/CEBPE/C1QC/CEBPA	4
GO:0050718	GO:0050718	positive regulation of interleukin-1 beta secretion	4/689	33/18670	0.0322248	0.290587	0.261533	TLR8/TLR4/NLRP12/TRIM16	4
GO:1901797	GO:1901797	negative regulation of signal transduction by p53 class mediator	4/689	33/18670	0.0322248	0.290587	0.261533	CD74/PSMD10/MDM2/TAF9B	4
GO:1903318	GO:1903318	negative regulation of protein maturation	4/689	33/18670	0.0322248	0.290587	0.261533	BIRC3/IL1R2/TMEM59/MDM2	4
GO:0000381	GO:0000381	regulation of alternative mRNA splicing, via spliceosome	6/689	65/18670	0.0324244	0.290587	0.261533	THRAP3/SMU1/SRSF6/RBM4B/SRSF10/RNPS1	6
GO:0035308	GO:0035308	negative regulation of protein dephosphorylation	6/689	65/18670	0.0324244	0.290587	0.261533	FKBP1A/YWHAE/PHACTR1/PHACTR2/SET/PPP1R11	6
GO:0001781	GO:0001781	neutrophil apoptotic process	2/689	8/18670	0.0328462	0.290587	0.261533	ANXA1/CXCR2	2
GO:0002370	GO:0002370	natural killer cell cytokine production	2/689	8/18670	0.0328462	0.290587	0.261533	HLA-E/HLA-F	2
GO:0002476	GO:0002476	antigen processing and presentation of endogenous peptide antigen via MHC class Ib	2/689	8/18670	0.0328462	0.290587	0.261533	HLA-E/HLA-F	2
GO:0002727	GO:0002727	regulation of natural killer cell cytokine production	2/689	8/18670	0.0328462	0.290587	0.261533	HLA-E/HLA-F	2
GO:0010511	GO:0010511	regulation of phosphatidylinositol biosynthetic process	2/689	8/18670	0.0328462	0.290587	0.261533	AGAP2/FPR2	2
GO:0010727	GO:0010727	negative regulation of hydrogen peroxide metabolic process	2/689	8/18670	0.0328462	0.290587	0.261533	MPV17L/STAT3	2
GO:0010825	GO:0010825	positive regulation of centrosome duplication	2/689	8/18670	0.0328462	0.290587	0.261533	VPS4B/NUP62	2
GO:0015889	GO:0015889	cobalamin transport	2/689	8/18670	0.0328462	0.290587	0.261533	TCN1/LMBRD1	2
GO:0030853	GO:0030853	negative regulation of granulocyte differentiation	2/689	8/18670	0.0328462	0.290587	0.261533	CEACAM1/C1QC	2
GO:0032594	GO:0032594	protein transport within lipid bilayer	2/689	8/18670	0.0328462	0.290587	0.261533	ATP1B1/CD24	2
GO:0045617	GO:0045617	negative regulation of keratinocyte differentiation	2/689	8/18670	0.0328462	0.290587	0.261533	HOXA7/SRSF6	2
GO:0051195	GO:0051195	negative regulation of cofactor metabolic process	2/689	8/18670	0.0328462	0.290587	0.261533	MPV17L/STAT3	2
GO:0051639	GO:0051639	actin filament network formation	2/689	8/18670	0.0328462	0.290587	0.261533	CARMIL1/LCP1	2
GO:0070943	GO:0070943	neutrophil-mediated killing of symbiont cell	2/689	8/18670	0.0328462	0.290587	0.261533	CTSG/AZU1	2
GO:1903044	GO:1903044	protein localization to membrane raft	2/689	8/18670	0.0328462	0.290587	0.261533	ATP1B1/CD24	2
GO:2000483	GO:2000483	negative regulation of interleukin-8 secretion	2/689	8/18670	0.0328462	0.290587	0.261533	PTPN22/ANXA1	2
GO:2000586	GO:2000586	regulation of platelet-derived growth factor receptor-beta signaling pathway	2/689	8/18670	0.0328462	0.290587	0.261533	HIP1/PTPN2	2
GO:2001280	GO:2001280	positive regulation of unsaturated fatty acid biosynthetic process	2/689	8/18670	0.0328462	0.290587	0.261533	CD74/ANXA1	2
GO:0002699	GO:0002699	positive regulation of immune effector process	14/689	219/18670	0.0329741	0.290587	0.261533	CD74/VAMP8/FFAR2/RAC2/ANXA1/TLR4/FAM49B/PHB/CD300A/ITGAM/SH2D1B/HLA-E/HLA-F/EXOSC6	14
GO:0050663	GO:0050663	cytokine secretion	15/689	240/18670	0.0332277	0.290587	0.261533	IFNGR1/FCN1/TLR8/GAPDH/IL1R2/GBP1/MMP8/FFAR2/PTPN22/C5AR2/ANXA1/TLR4/NLRP12/PPP1R11/TRIM16	15
GO:0002700	GO:0002700	regulation of production of molecular mediator of immune response	10/689	139/18670	0.0333441	0.290587	0.261533	CD74/CLC/BCL6/PKN1/FFAR2/BST2/TLR4/HLA-E/HLA-F/EXOSC6	10
GO:0050715	GO:0050715	positive regulation of cytokine secretion	10/689	139/18670	0.0333441	0.290587	0.261533	IFNGR1/FCN1/TLR8/GAPDH/MMP8/FFAR2/PTPN22/TLR4/NLRP12/TRIM16	10
GO:0050866	GO:0050866	negative regulation of cell activation	13/689	199/18670	0.0335648	0.290587	0.261533	CD74/CEACAM1/BCL6/PKN1/FGL2/PTPN22/ANXA1/MNDA/CD300A/PTPN2/HLA-F/TARM1/MILR1	13
GO:1903052	GO:1903052	positive regulation of proteolysis involved in cellular protein catabolic process	9/689	120/18670	0.0336508	0.290587	0.261533	HERPUD1/KEAP1/PSMC1/PSMD10/CSNK1A1/SUMO1/MDM2/HSPA1A/CEBPA	9
GO:0002448	GO:0002448	mast cell mediated immunity	5/689	49/18670	0.0338163	0.290587	0.261533	LAT2/VAMP8/RAC2/CD300A/MILR1	5
GO:0010821	GO:0010821	regulation of mitochondrion organization	12/689	179/18670	0.0338966	0.290587	0.261533	CTTN/PSMD10/YWHAE/TNFSF10/RAC2/YWHAQ/BAG4/MPV17L/PRELID1/HSPA1A/SLC35F6/FNIP1	12
GO:0048771	GO:0048771	tissue remodeling	12/689	179/18670	0.0338966	0.290587	0.261533	FOXC1/CEACAM1/SNX10/CST3/RAB3D/RAC2/ANXA1/MDM2/PPP3CA/P3H4/LRRK1/ZNF675	12
GO:0071347	GO:0071347	cellular response to interleukin-1	12/689	179/18670	0.0338966	0.290587	0.261533	PSMC1/PSMA7/PSMD10/PSMD14/IL1R2/GBP1/PSMB2/PSME3/UBE2N/PSMD12/ZNF675/CCL23	12
GO:0038093	GO:0038093	Fc receptor signaling pathway	15/689	241/18670	0.0342807	0.290587	0.261533	CDC42/LAT2/MAP3K1/HSP90AB1/PSMC1/PSMA7/PSMD10/ACTR3/PSMD14/PSMB2/PSME3/PPP3CA/ARPC2/PSMD12/FCGR1B	15
GO:0032386	GO:0032386	regulation of intracellular transport	21/689	370/18670	0.0343857	0.290587	0.261533	SAR1A/DERL3/YWHAE/RAB29/VAMP8/TARDBP/RAC2/CAMK1/YWHAQ/MDM2/LCP1/BAG4/CD300A/ITGAM/KIF5B/JUP/ARHGAP1/KCNE1/UBE2G2/CHP1/NUP62	21
GO:0040014	GO:0040014	regulation of multicellular organism growth	6/689	66/18670	0.0345985	0.290587	0.261533	GAMT/FTO/PLAC8/SGPL1/IGF2/STAT3	6
GO:1902108	GO:1902108	regulation of mitochondrial membrane permeability involved in apoptotic process	6/689	66/18670	0.0345985	0.290587	0.261533	YWHAE/YWHAQ/MPV17L/THEM4/HSPA1A/SLC35F6	6
GO:0072593	GO:0072593	reactive oxygen species metabolic process	17/689	284/18670	0.0350019	0.290587	0.261533	GSTP1/HSP90AB1/BST1/MMP8/CAT/TRAP1/RAC2/TLR4/MPV17L/NDUFAF2/PRDX3/CX3CR1/STAT3/ITGAM/FPR2/NRROS/PLIN5	17
GO:1901796	GO:1901796	regulation of signal transduction by p53 class mediator	12/689	180/18670	0.0351547	0.290587	0.261533	CD74/MRE11/PSMD10/NBN/RPA2/PIN1/MDM2/HNRNPK/TOP3A/PRKAG1/TAF9B/TAF13	12
GO:0043618	GO:0043618	regulation of transcription from RNA polymerase II promoter in response to stress	9/689	121/18670	0.0352179	0.290587	0.261533	HSPA5/PSMC1/PSMA7/PSMD10/PSMD14/PSMB2/PSME3/PSMD12/HSPA1A	9
GO:0070670	GO:0070670	response to interleukin-4	4/689	34/18670	0.0354908	0.290587	0.261533	HSPA5/KEAP1/HSP90AB1/PTPN2	4
GO:0010592	GO:0010592	positive regulation of lamellipodium assembly	3/689	20/18670	0.0357397	0.290587	0.261533	CDC42/RAC2/ARPC2	3
GO:0032816	GO:0032816	positive regulation of natural killer cell activation	3/689	20/18670	0.0357397	0.290587	0.261533	BLOC1S3/HLA-E/HLA-F	3
GO:0036065	GO:0036065	fucosylation	3/689	20/18670	0.0357397	0.290587	0.261533	FUT6/FUT7/FUT11	3
GO:0045655	GO:0045655	regulation of monocyte differentiation	3/689	20/18670	0.0357397	0.290587	0.261533	CD74/HOXA7/ZFP36L1	3
GO:0051016	GO:0051016	barbed-end actin filament capping	3/689	20/18670	0.0357397	0.290587	0.261533	CAPG/CARMIL1/CAPZA1	3
GO:0070262	GO:0070262	peptidyl-serine dephosphorylation	3/689	20/18670	0.0357397	0.290587	0.261533	YWHAE/PPP3CA/PPP1CA	3
GO:0050709	GO:0050709	negative regulation of protein secretion	10/689	141/18670	0.0362489	0.290587	0.261533	TLR8/IL1R2/GBP1/PTPN22/C5AR2/ANXA1/PPP3CA/NLRP12/NDUFAF2/PPP1R11	10
GO:0032635	GO:0032635	interleukin-6 production	11/689	161/18670	0.0365926	0.290587	0.261533	CD74/TLR8/MMP8/EREG/PTPN22/C5AR2/TLR4/NLRP12/UCN/STAT3/TLR7	11
GO:0032091	GO:0032091	negative regulation of protein binding	8/689	103/18670	0.0367059	0.290587	0.261533	HSPA5/ADNP/SLPI/PIN1/CAMK1/LRPAP1/PPP1CA/CCL23	8
GO:0035601	GO:0035601	protein deacylation	8/689	103/18670	0.0367059	0.290587	0.261533	LYPLA2/BCL6/LYPLA1/ELK4/UCN/PHB/MORF4L1/MIER1	8
GO:0016999	GO:0016999	antibiotic metabolic process	9/689	122/18670	0.0368344	0.290587	0.261533	RENBP/ALDH2/CAT/NAGK/RAC2/MPV17L/PRDX3/STAT3/SULT1A1	9
GO:0002697	GO:0002697	regulation of immune effector process	25/689	462/18670	0.0368923	0.290587	0.261533	CD74/BIRC3/CEACAM1/CLC/BCL6/VAMP8/PKN1/FFAR2/FGL2/RAC2/BST2/C5AR2/ANXA1/TLR4/FAM49B/C1QC/PHB/CD300A/ITGAM/C3AR1/C1QA/SH2D1B/HLA-E/HLA-F/EXOSC6	25
GO:0001770	GO:0001770	establishment of natural killer cell polarity	1/689	1/18670	0.0369041	0.290587	0.261533	SNX27	1
GO:0001815	GO:0001815	positive regulation of antibody-dependent cellular cytotoxicity	1/689	1/18670	0.0369041	0.290587	0.261533	HLA-E	1
GO:0002373	GO:0002373	plasmacytoid dendritic cell cytokine production	1/689	1/18670	0.0369041	0.290587	0.261533	BST2	1
GO:0002398	GO:0002398	MHC class Ib protein complex assembly	1/689	1/18670	0.0369041	0.290587	0.261533	TAPBP	1
GO:0002472	GO:0002472	macrophage antigen processing and presentation	1/689	1/18670	0.0369041	0.290587	0.261533	FGL2	1
GO:0002616	GO:0002616	regulation of macrophage antigen processing and presentation	1/689	1/18670	0.0369041	0.290587	0.261533	FGL2	1
GO:0002617	GO:0002617	negative regulation of macrophage antigen processing and presentation	1/689	1/18670	0.0369041	0.290587	0.261533	FGL2	1
GO:0002736	GO:0002736	regulation of plasmacytoid dendritic cell cytokine production	1/689	1/18670	0.0369041	0.290587	0.261533	BST2	1
GO:0002737	GO:0002737	negative regulation of plasmacytoid dendritic cell cytokine production	1/689	1/18670	0.0369041	0.290587	0.261533	BST2	1
GO:0006592	GO:0006592	ornithine biosynthetic process	1/689	1/18670	0.0369041	0.290587	0.261533	ALDH18A1	1
GO:0009645	GO:0009645	response to low light intensity stimulus	1/689	1/18670	0.0369041	0.290587	0.261533	HMGCS1	1
GO:0010711	GO:0010711	negative regulation of collagen catabolic process	1/689	1/18670	0.0369041	0.290587	0.261533	CST3	1
GO:0010920	GO:0010920	negative regulation of inositol phosphate biosynthetic process	1/689	1/18670	0.0369041	0.290587	0.261533	PLEK	1
GO:0010924	GO:0010924	regulation of inositol-polyphosphate 5-phosphatase activity	1/689	1/18670	0.0369041	0.290587	0.261533	PLEK	1
GO:0010925	GO:0010925	positive regulation of inositol-polyphosphate 5-phosphatase activity	1/689	1/18670	0.0369041	0.290587	0.261533	PLEK	1
GO:0018192	GO:0018192	enzyme active site formation via cysteine modification to L-cysteine persulfide	1/689	1/18670	0.0369041	0.290587	0.261533	MOCS3	1
GO:0018424	GO:0018424	peptidyl-glutamic acid poly-ADP-ribosylation	1/689	1/18670	0.0369041	0.290587	0.261533	PARP1	1
GO:0019242	GO:0019242	methylglyoxal biosynthetic process	1/689	1/18670	0.0369041	0.290587	0.261533	TPI1	1
GO:0030845	GO:0030845	phospholipase C-inhibiting G protein-coupled receptor signaling pathway	1/689	1/18670	0.0369041	0.290587	0.261533	PLEK	1
GO:0032445	GO:0032445	fructose import	1/689	1/18670	0.0369041	0.290587	0.261533	SLC2A5	1
GO:0032595	GO:0032595	B cell receptor transport within lipid bilayer	1/689	1/18670	0.0369041	0.290587	0.261533	CD24	1
GO:0032597	GO:0032597	B cell receptor transport into membrane raft	1/689	1/18670	0.0369041	0.290587	0.261533	CD24	1
GO:0032599	GO:0032599	protein transport out of membrane raft	1/689	1/18670	0.0369041	0.290587	0.261533	CD24	1
GO:0032600	GO:0032600	chemokine receptor transport out of membrane raft	1/689	1/18670	0.0369041	0.290587	0.261533	CD24	1
GO:0032913	GO:0032913	negative regulation of transforming growth factor beta3 production	1/689	1/18670	0.0369041	0.290587	0.261533	CD24	1
GO:0033606	GO:0033606	chemokine receptor transport within lipid bilayer	1/689	1/18670	0.0369041	0.290587	0.261533	CD24	1
GO:0034158	GO:0034158	toll-like receptor 8 signaling pathway	1/689	1/18670	0.0369041	0.290587	0.261533	TLR8	1
GO:0035644	GO:0035644	phosphoanandamide dephosphorylation	1/689	1/18670	0.0369041	0.290587	0.261533	PTPN22	1
GO:0035732	GO:0035732	nitric oxide storage	1/689	1/18670	0.0369041	0.290587	0.261533	GSTP1	1
GO:0036351	GO:0036351	histone H2A-K13 ubiquitination	1/689	1/18670	0.0369041	0.290587	0.261533	RNF168	1
GO:0036352	GO:0036352	histone H2A-K15 ubiquitination	1/689	1/18670	0.0369041	0.290587	0.261533	RNF168	1
GO:0036494	GO:0036494	positive regulation of translation initiation in response to endoplasmic reticulum stress	1/689	1/18670	0.0369041	0.290587	0.261533	DNAJC3	1
GO:0038016	GO:0038016	insulin receptor internalization	1/689	1/18670	0.0369041	0.290587	0.261533	CEACAM1	1
GO:0038184	GO:0038184	cell surface bile acid receptor signaling pathway	1/689	1/18670	0.0369041	0.290587	0.261533	GPBAR1	1
GO:0038192	GO:0038192	gastric inhibitory peptide signaling pathway	1/689	1/18670	0.0369041	0.290587	0.261533	GIPR	1
GO:0042128	GO:0042128	nitrate assimilation	1/689	1/18670	0.0369041	0.290587	0.261533	SUOX	1
GO:0042241	GO:0042241	interleukin-18 biosynthetic process	1/689	1/18670	0.0369041	0.290587	0.261533	NLRP12	1
GO:0042275	GO:0042275	error-free postreplication DNA repair	1/689	1/18670	0.0369041	0.290587	0.261533	UBE2V2	1
GO:0043322	GO:0043322	negative regulation of natural killer cell degranulation	1/689	1/18670	0.0369041	0.290587	0.261533	HLA-F	1
GO:0044533	GO:0044533	positive regulation of apoptotic process in other organism	1/689	1/18670	0.0369041	0.290587	0.261533	GAPDH	1
GO:0045381	GO:0045381	regulation of interleukin-18 biosynthetic process	1/689	1/18670	0.0369041	0.290587	0.261533	NLRP12	1
GO:0045751	GO:0045751	negative regulation of Toll signaling pathway	1/689	1/18670	0.0369041	0.290587	0.261533	NLRP12	1
GO:0046690	GO:0046690	response to tellurium ion	1/689	1/18670	0.0369041	0.290587	0.261533	HMGCS1	1
GO:0048160	GO:0048160	primary follicle stage	1/689	1/18670	0.0369041	0.290587	0.261533	EREG	1
GO:0050712	GO:0050712	negative regulation of interleukin-1 alpha secretion	1/689	1/18670	0.0369041	0.290587	0.261533	IL1R2	1
GO:0050822	GO:0050822	peptide stabilization	1/689	1/18670	0.0369041	0.290587	0.261533	TAPBP	1
GO:0050823	GO:0050823	peptide antigen stabilization	1/689	1/18670	0.0369041	0.290587	0.261533	TAPBP	1
GO:0051638	GO:0051638	barbed-end actin filament uncapping	1/689	1/18670	0.0369041	0.290587	0.261533	CARMIL1	1
GO:0052501	GO:0052501	positive regulation by organism of apoptotic process in other organism involved in symbiotic interaction	1/689	1/18670	0.0369041	0.290587	0.261533	GAPDH	1
GO:0060101	GO:0060101	negative regulation of phagocytosis, engulfment	1/689	1/18670	0.0369041	0.290587	0.261533	CD300A	1
GO:0060305	GO:0060305	regulation of cell diameter	1/689	1/18670	0.0369041	0.290587	0.261533	PLEK	1
GO:0060311	GO:0060311	negative regulation of elastin catabolic process	1/689	1/18670	0.0369041	0.290587	0.261533	CST3	1
GO:0060904	GO:0060904	regulation of protein folding in endoplasmic reticulum	1/689	1/18670	0.0369041	0.290587	0.261533	HSPA5	1
GO:0070430	GO:0070430	positive regulation of nucleotide-binding oligomerization domain containing 1 signaling pathway	1/689	1/18670	0.0369041	0.290587	0.261533	TLR4	1
GO:0070946	GO:0070946	neutrophil-mediated killing of gram-positive bacterium	1/689	1/18670	0.0369041	0.290587	0.261533	CTSG	1
GO:0071045	GO:0071045	nuclear histone mRNA catabolic process	1/689	1/18670	0.0369041	0.290587	0.261533	SSB	1
GO:0071301	GO:0071301	cellular response to vitamin B1	1/689	1/18670	0.0369041	0.290587	0.261533	MDM2	1
GO:0071324	GO:0071324	cellular response to disaccharide stimulus	1/689	1/18670	0.0369041	0.290587	0.261533	CALCRL	1
GO:0071329	GO:0071329	cellular response to sucrose stimulus	1/689	1/18670	0.0369041	0.290587	0.261533	CALCRL	1
GO:0071765	GO:0071765	nuclear inner membrane organization	1/689	1/18670	0.0369041	0.290587	0.261533	TARDBP	1
GO:0090410	GO:0090410	malonate catabolic process	1/689	1/18670	0.0369041	0.290587	0.261533	ACSF3	1
GO:0090616	GO:0090616	mitochondrial mRNA 3'-end processing	1/689	1/18670	0.0369041	0.290587	0.261533	PNPT1	1
GO:0097222	GO:0097222	mitochondrial mRNA polyadenylation	1/689	1/18670	0.0369041	0.290587	0.261533	PNPT1	1
GO:0097403	GO:0097403	cellular response to raffinose	1/689	1/18670	0.0369041	0.290587	0.261533	ZFP36L1	1
GO:0097551	GO:0097551	mitochondrial double-strand break repair	1/689	1/18670	0.0369041	0.290587	0.261533	MRE11	1
GO:0097552	GO:0097552	mitochondrial double-strand break repair via homologous recombination	1/689	1/18670	0.0369041	0.290587	0.261533	MRE11	1
GO:0097712	GO:0097712	vesicle targeting, trans-Golgi to periciliary membrane compartment	1/689	1/18670	0.0369041	0.290587	0.261533	CEP19	1
GO:0098704	GO:0098704	carbohydrate import across plasma membrane	1/689	1/18670	0.0369041	0.290587	0.261533	SLC2A5	1
GO:0098822	GO:0098822	peptidyl-cysteine modification to L-cysteine persulfide	1/689	1/18670	0.0369041	0.290587	0.261533	MOCS3	1
GO:0140271	GO:0140271	hexose import across plasma membrane	1/689	1/18670	0.0369041	0.290587	0.261533	SLC2A5	1
GO:0150089	GO:0150089	multiple spine synapse organization	1/689	1/18670	0.0369041	0.290587	0.261533	CX3CR1	1
GO:0150090	GO:0150090	multiple spine synapse organization, single dendrite	1/689	1/18670	0.0369041	0.290587	0.261533	CX3CR1	1
GO:1900022	GO:1900022	regulation of D-erythro-sphingosine kinase activity	1/689	1/18670	0.0369041	0.290587	0.261533	EEF1A1	1
GO:1900095	GO:1900095	regulation of dosage compensation by inactivation of X chromosome	1/689	1/18670	0.0369041	0.290587	0.261533	RLIM	1
GO:1901389	GO:1901389	negative regulation of transforming growth factor beta activation	1/689	1/18670	0.0369041	0.290587	0.261533	HSP90AB1	1
GO:1901545	GO:1901545	response to raffinose	1/689	1/18670	0.0369041	0.290587	0.261533	ZFP36L1	1
GO:1902038	GO:1902038	positive regulation of hematopoietic stem cell differentiation	1/689	1/18670	0.0369041	0.290587	0.261533	FOXC1	1
GO:1902205	GO:1902205	regulation of interleukin-2-mediated signaling pathway	1/689	1/18670	0.0369041	0.290587	0.261533	PTPN2	1
GO:1902206	GO:1902206	negative regulation of interleukin-2-mediated signaling pathway	1/689	1/18670	0.0369041	0.290587	0.261533	PTPN2	1
GO:1902215	GO:1902215	negative regulation of interleukin-4-mediated signaling pathway	1/689	1/18670	0.0369041	0.290587	0.261533	PTPN2	1
GO:1902233	GO:1902233	negative regulation of positive thymic T cell selection	1/689	1/18670	0.0369041	0.290587	0.261533	PTPN2	1
GO:1902380	GO:1902380	positive regulation of endoribonuclease activity	1/689	1/18670	0.0369041	0.290587	0.261533	HSPA1A	1
GO:1902569	GO:1902569	negative regulation of activation of Janus kinase activity	1/689	1/18670	0.0369041	0.290587	0.261533	CD300A	1
GO:1903434	GO:1903434	negative regulation of constitutive secretory pathway	1/689	1/18670	0.0369041	0.290587	0.261533	RAB33B	1
GO:1904404	GO:1904404	response to formaldehyde	1/689	1/18670	0.0369041	0.290587	0.261533	MDM2	1
GO:1904764	GO:1904764	chaperone-mediated autophagy translocation complex disassembly	1/689	1/18670	0.0369041	0.290587	0.261533	HSPA8	1
GO:1904906	GO:1904906	positive regulation of endothelial cell-matrix adhesion via fibronectin	1/689	1/18670	0.0369041	0.290587	0.261533	CEACAM6	1
GO:1905152	GO:1905152	positive regulation of voltage-gated sodium channel activity	1/689	1/18670	0.0369041	0.290587	0.261533	KIF5B	1
GO:1905834	GO:1905834	response to pyrimidine ribonucleotide	1/689	1/18670	0.0369041	0.290587	0.261533	P2RY6	1
GO:1905835	GO:1905835	cellular response to pyrimidine ribonucleotide	1/689	1/18670	0.0369041	0.290587	0.261533	P2RY6	1
GO:1990539	GO:1990539	fructose import across plasma membrane	1/689	1/18670	0.0369041	0.290587	0.261533	SLC2A5	1
GO:1990832	GO:1990832	slow axonal transport	1/689	1/18670	0.0369041	0.290587	0.261533	HSPA8	1
GO:2000567	GO:2000567	regulation of memory T cell activation	1/689	1/18670	0.0369041	0.290587	0.261533	FAM49B	1
GO:2000568	GO:2000568	positive regulation of memory T cell activation	1/689	1/18670	0.0369041	0.290587	0.261533	FAM49B	1
GO:2001136	GO:2001136	negative regulation of endocytic recycling	1/689	1/18670	0.0369041	0.290587	0.261533	ARHGAP1	1
GO:2001144	GO:2001144	regulation of phosphatidylinositol-3,4,5-trisphosphate 5-phosphatase activity	1/689	1/18670	0.0369041	0.290587	0.261533	BAG4	1
GO:2001145	GO:2001145	negative regulation of phosphatidylinositol-3,4,5-trisphosphate 5-phosphatase activity	1/689	1/18670	0.0369041	0.290587	0.261533	BAG4	1
GO:2001263	GO:2001263	regulation of C-C chemokine binding	1/689	1/18670	0.0369041	0.290587	0.261533	CCL23	1
GO:2001264	GO:2001264	negative regulation of C-C chemokine binding	1/689	1/18670	0.0369041	0.290587	0.261533	CCL23	1
GO:0019319	GO:0019319	hexose biosynthetic process	7/689	85/18670	0.0374583	0.294109	0.264703	ENO1/PGK1/SLC25A11/GAPDH/TPI1/GNMT/PTPN2	7
GO:0045682	GO:0045682	regulation of epidermis development	7/689	85/18670	0.0374583	0.294109	0.264703	FOXC1/KEAP1/TRADD/HOXA7/SRSF6/ZFP36L1/TRIM16	7
GO:0050727	GO:0050727	regulation of inflammatory response	21/689	374/18670	0.0379051	0.297193	0.267478	BIRC3/CALCRL/GSTP1/TRADD/BST1/BCL6/IL1R2/MMP8/VAMP8/FFAR2/SERPINF1/ANXA1/TLR4/FEM1A/NLRP12/SIGLEC10/FPR2/PTPN2/TLR7/HLA-E/CEBPA	21
GO:0000723	GO:0000723	telomere maintenance	11/689	162/18670	0.0380106	0.297596	0.267841	MRE11/XRCC5/HNRNPC/HSP90AB1/NBN/PTGES3/RPA2/PARP1/DCLRE1C/CCT3/H4C3	11
GO:0051053	GO:0051053	negative regulation of DNA metabolic process	9/689	123/18670	0.0385009	0.300008	0.270011	XRCC5/HNRNPC/NBN/BCL6/PARP1/DFFA/NUDT16L1/NMNAT1/DACH1	9
GO:0071621	GO:0071621	granulocyte chemotaxis	9/689	123/18670	0.0385009	0.300008	0.270011	CD74/BST1/RAC2/C5AR2/ANXA1/CXCL1/C3AR1/CXCR2/CCL23	9
GO:0030593	GO:0030593	neutrophil chemotaxis	8/689	104/18670	0.0385366	0.300008	0.270011	CD74/BST1/RAC2/C5AR2/CXCL1/C3AR1/CXCR2/CCL23	8
GO:0098732	GO:0098732	macromolecule deacylation	8/689	104/18670	0.0385366	0.300008	0.270011	LYPLA2/BCL6/LYPLA1/ELK4/UCN/PHB/MORF4L1/MIER1	8
GO:0030595	GO:0030595	leukocyte chemotaxis	14/689	224/18670	0.0387436	0.300607	0.27055	CD74/SLC8B1/BST1/FFAR2/RAC2/C5AR2/ANXA1/CXCL1/CCR1/FPR2/C3AR1/AZU1/CXCR2/CCL23	14
GO:0019076	GO:0019076	viral release from host cell	4/689	35/18670	0.0389412	0.300607	0.27055	TSG101/VPS4B/TRIM21/ZNF502	4
GO:0033144	GO:0033144	negative regulation of intracellular steroid hormone receptor signaling pathway	4/689	35/18670	0.0389412	0.300607	0.27055	NCOR1/CNOT9/PHB/STRN3	4
GO:0035890	GO:0035890	exit from host	4/689	35/18670	0.0389412	0.300607	0.27055	TSG101/VPS4B/TRIM21/ZNF502	4
GO:0035891	GO:0035891	exit from host cell	4/689	35/18670	0.0389412	0.300607	0.27055	TSG101/VPS4B/TRIM21/ZNF502	4
GO:1902991	GO:1902991	regulation of amyloid precursor protein catabolic process	4/689	35/18670	0.0389412	0.300607	0.27055	IFNGR1/FKBP1A/PIN1/TMED10	4
GO:0090559	GO:0090559	regulation of membrane permeability	7/689	86/18670	0.0395361	0.30442	0.273982	YWHAE/YWHAQ/MPV17L/THEM4/STAT3/HSPA1A/SLC35F6	7
GO:0042113	GO:0042113	B cell activation	18/689	310/18670	0.0395458	0.30442	0.273982	CD74/TPD52/TXLNA/LAT2/NBN/BST1/BCL6/PKN1/BST2/TLR4/DCLRE1C/MNDA/RNF168/CD300A/PTPN2/ZFP36L1/FNIP1/EXOSC6	18
GO:0008637	GO:0008637	apoptotic mitochondrial changes	9/689	124/18670	0.040218	0.305719	0.275152	PSMD10/YWHAE/TNFSF10/YWHAQ/MPV17L/THEM4/PRELID1/HSPA1A/SLC35F6	9
GO:0010310	GO:0010310	regulation of hydrogen peroxide metabolic process	3/689	21/18670	0.0405851	0.305719	0.275152	RAC2/MPV17L/STAT3	3
GO:0039702	GO:0039702	viral budding via host ESCRT complex	3/689	21/18670	0.0405851	0.305719	0.275152	TSG101/VPS4B/CHMP4A	3
GO:0043153	GO:0043153	entrainment of circadian clock by photoperiod	3/689	21/18670	0.0405851	0.305719	0.275152	PPP1CA/RBM4B/PPP1CB	3
GO:0046827	GO:0046827	positive regulation of protein export from nucleus	3/689	21/18670	0.0405851	0.305719	0.275152	YWHAE/CAMK1/MDM2	3
GO:1902307	GO:1902307	positive regulation of sodium ion transmembrane transport	3/689	21/18670	0.0405851	0.305719	0.275152	ATP1B1/KIF5B/CHP1	3
GO:0000086	GO:0000086	G2/M transition of mitotic cell cycle	15/689	247/18670	0.0411133	0.305719	0.275152	MRE11/PSMC1/PSMA7/MAPRE1/PSMD10/NBN/YWHAE/PSMD14/VPS4B/PSMB2/PSME3/TUBA1A/GPR132/PSMD12/PPP1CB	15
GO:0002084	GO:0002084	protein depalmitoylation	2/689	9/18670	0.0412143	0.305719	0.275152	LYPLA2/LYPLA1	2
GO:0002428	GO:0002428	antigen processing and presentation of peptide antigen via MHC class Ib	2/689	9/18670	0.0412143	0.305719	0.275152	HLA-E/HLA-F	2
GO:0002480	GO:0002480	antigen processing and presentation of exogenous peptide antigen via MHC class I, TAP-independent	2/689	9/18670	0.0412143	0.305719	0.275152	HLA-E/HLA-F	2
GO:0002634	GO:0002634	regulation of germinal center formation	2/689	9/18670	0.0412143	0.305719	0.275152	BCL6/PKN1	2
GO:0007614	GO:0007614	short-term memory	2/689	9/18670	0.0412143	0.305719	0.275152	ADNP/SERPINF1	2
GO:0009133	GO:0009133	nucleoside diphosphate biosynthetic process	2/689	9/18670	0.0412143	0.305719	0.275152	AK2/AK1	2
GO:0010728	GO:0010728	regulation of hydrogen peroxide biosynthetic process	2/689	9/18670	0.0412143	0.305719	0.275152	MPV17L/STAT3	2
GO:0019317	GO:0019317	fucose catabolic process	2/689	9/18670	0.0412143	0.305719	0.275152	FUT6/FUT7	2
GO:0022417	GO:0022417	protein maturation by protein folding	2/689	9/18670	0.0412143	0.305719	0.275152	FKBP1A/ERO1A	2
GO:0032817	GO:0032817	regulation of natural killer cell proliferation	2/689	9/18670	0.0412143	0.305719	0.275152	PTPN22/HLA-E	2
GO:0036363	GO:0036363	transforming growth factor beta activation	2/689	9/18670	0.0412143	0.305719	0.275152	HSP90AB1/NRROS	2
GO:0042354	GO:0042354	L-fucose metabolic process	2/689	9/18670	0.0412143	0.305719	0.275152	FUT6/FUT7	2
GO:0042355	GO:0042355	L-fucose catabolic process	2/689	9/18670	0.0412143	0.305719	0.275152	FUT6/FUT7	2
GO:0043380	GO:0043380	regulation of memory T cell differentiation	2/689	9/18670	0.0412143	0.305719	0.275152	BCL6/FGL2	2
GO:0046598	GO:0046598	positive regulation of viral entry into host cell	2/689	9/18670	0.0412143	0.305719	0.275152	CD74/TRIM21	2
GO:0060700	GO:0060700	regulation of ribonuclease activity	2/689	9/18670	0.0412143	0.305719	0.275152	OASL/HSPA1A	2
GO:0060907	GO:0060907	positive regulation of macrophage cytokine production	2/689	9/18670	0.0412143	0.305719	0.275152	CD74/TLR4	2
GO:0071635	GO:0071635	negative regulation of transforming growth factor beta production	2/689	9/18670	0.0412143	0.305719	0.275152	HSP90AB1/CD24	2
GO:0075294	GO:0075294	positive regulation by symbiont of entry into host	2/689	9/18670	0.0412143	0.305719	0.275152	CD74/TRIM21	2
GO:1904153	GO:1904153	negative regulation of retrograde protein transport, ER to cytosol	2/689	9/18670	0.0412143	0.305719	0.275152	DERL3/UBE2G2	2
GO:0044282	GO:0044282	small molecule catabolic process	24/689	445/18670	0.0415625	0.307887	0.277103	ENO1/RENBP/PGK1/LONP2/ALDH2/GAPDH/TPI1/SNX17/PCYOX1/NAGK/ECHS1/CYP27A1/FUT6/CDA/PGM2L1/PCCA/ACSF3/FUT7/CYP4F3/CHP1/SULT1A1/NUDT19/PLIN5/APOBEC3D	24
GO:0042698	GO:0042698	ovulation cycle	6/689	69/18670	0.0416756	0.307985	0.277192	HSPA5/ADNP/CASP2/EREG/SERPINF1/SGPL1	6
GO:0043470	GO:0043470	regulation of carbohydrate catabolic process	7/689	87/18670	0.0416877	0.307985	0.277192	NUP50/PRXL2C/STAT3/PPP1CA/PRKAG1/NUP62/PPP1CB	7
GO:0071902	GO:0071902	positive regulation of protein serine/threonine kinase activity	19/689	334/18670	0.0418248	0.308584	0.27773	CD74/EIF2AK2/HACD3/MAP3K1/HSP90AB1/PSMD10/PKN1/CAMK1/TLR4/DUSP6/ACSL1/DUSP7/IGF2/UBE2N/DAZAP2/PDE6G/DAXX/S1PR2/CD24	19
GO:0006968	GO:0006968	cellular defense response	5/689	52/18670	0.042172	0.309974	0.278981	NCR2/MNDA/ZNF148/CX3CR1/CXCR2	5
GO:0031529	GO:0031529	ruffle organization	5/689	52/18670	0.042172	0.309974	0.278981	CARMIL1/SNX10/PLEK/PIP5K1A/BAG4	5
GO:0044774	GO:0044774	mitotic DNA integrity checkpoint	8/689	106/18670	0.0423789	0.309974	0.278981	MRE11/NBN/CASP2/ARID3A/RPA2/PRMT1/MDM2/CNOT9	8
GO:0051656	GO:0051656	establishment of organelle localization	22/689	401/18670	0.0423877	0.309974	0.278981	CDC42/SAR1A/LAT2/TMEM230/LIN7A/ACTR3/VAMP8/VPS4B/RAC2/CD300A/TMED10/KIF5B/CEP19/BLOC1S5/BLOC1S3/TRAPPC2/SERPINA1/SDAD1/NUP62/UBXN2B/CHMP4A/MILR1	22
GO:2001242	GO:2001242	regulation of intrinsic apoptotic signaling pathway	11/689	165/18670	0.0424936	0.309974	0.278981	CD74/HERPUD1/ENO1/TRAP1/MDM2/PARP1/HNRNPK/PTPN2/PRKRA/TAF9B/HSPA1A	11
GO:0030224	GO:0030224	monocyte differentiation	4/689	36/18670	0.0425764	0.309974	0.278981	CD74/HOXA7/IFI16/ZFP36L1	4
GO:0032205	GO:0032205	negative regulation of telomere maintenance	4/689	36/18670	0.0425764	0.309974	0.278981	XRCC5/HNRNPC/NBN/PARP1	4
GO:0071634	GO:0071634	regulation of transforming growth factor beta production	4/689	36/18670	0.0425764	0.309974	0.278981	HSP90AB1/LUM/ATP6AP2/CD24	4
GO:0090322	GO:0090322	regulation of superoxide metabolic process	4/689	36/18670	0.0425764	0.309974	0.278981	GSTP1/BST1/ITGAM/FPR2	4
GO:1903131	GO:1903131	mononuclear cell differentiation	4/689	36/18670	0.0425764	0.309974	0.278981	CD74/HOXA7/IFI16/ZFP36L1	4
GO:0070555	GO:0070555	response to interleukin-1	13/689	207/18670	0.0438194	0.317611	0.285855	PSMC1/PSMA7/PSMD10/PSMD14/IL1R2/GBP1/PSMB2/PSME3/ANXA1/UBE2N/PSMD12/ZNF675/CCL23	13
GO:0071456	GO:0071456	cellular response to hypoxia	13/689	207/18670	0.0438194	0.317611	0.285855	ENO1/PSMC1/PSMA7/PSMD10/PGK1/PSMD14/PSMB2/PSME3/HILPDA/MDM2/ZFP36L1/PSMD12/ERO1A	13
GO:0009896	GO:0009896	positive regulation of catabolic process	23/689	425/18670	0.0438983	0.317611	0.285855	HERPUD1/TP53INP2/KEAP1/GGA1/PSMC1/PSMD10/ASB9/CSNK1A1/SUMO1/TMEM59/HNRNPR/TRIM21/MDM2/PNPT1/FTO/PIP4K2A/PRXL2C/PAFAH1B2/ZFP36L1/YTHDF3/HSPA1A/PLIN5/CEBPA	23
GO:0032088	GO:0032088	negative regulation of NF-kappaB transcription factor activity	7/689	88/18670	0.0439139	0.317611	0.285855	PSMD10/CAT/TRIM21/NLRP12/COMMD1/CHP1/ZNF675	7
GO:0050829	GO:0050829	defense response to Gram-negative bacterium	7/689	88/18670	0.0439139	0.317611	0.285855	LYZ/CTSG/TLR4/MR1/DEFA4/RNASE3/AZU1	7
GO:0007004	GO:0007004	telomere maintenance via telomerase	6/689	70/18670	0.0442226	0.319424	0.287486	MRE11/XRCC5/HNRNPC/HSP90AB1/PTGES3/CCT3	6
GO:1903532	GO:1903532	positive regulation of secretion by cell	22/689	403/18670	0.0443406	0.319807	0.287831	GIPR/IFNGR1/TSG101/FCN1/TLR8/RAB3D/GAPDH/MMP8/VAMP8/VPS4B/TARDBP/FFAR2/PTPN22/TLR4/NLRP12/UCN/ITGAM/KIF5B/SELENOT/HLA-E/HLA-F/TRIM16	22
GO:0030330	GO:0030330	DNA damage response, signal transduction by p53 class mediator	8/689	107/18670	0.0443918	0.319807	0.287831	CD74/PSMD10/NBN/CASP2/ARID3A/PRMT1/MDM2/CNOT9	8
GO:0051235	GO:0051235	maintenance of location	18/689	315/18670	0.0450097	0.323292	0.290968	HSPA5/TMEM38A/KEAP1/FKBP1A/SLC8B1/OSBPL8/PSMD10/FFAR2/HILPDA/TAF8/FTO/PLIN2/P2RY6/NRROS/PTPN2/TOPORS/ERO1A/PLIN5	18
GO:0007159	GO:0007159	leukocyte cell-cell adhesion	19/689	337/18670	0.0450518	0.323292	0.290968	CD74/CDC42/CEACAM1/SIRPB1/BCL6/FGL2/RAC2/PTPN22/ANXA1/FAM49B/IGF2/CD300A/CX3CR1/PTPN2/LILRB4/GCNT1/HLA-E/TARM1/CD24	19
GO:0043405	GO:0043405	regulation of MAP kinase activity	19/689	337/18670	0.0450518	0.323292	0.290968	CD74/EIF2AK2/TSG101/HACD3/GSTP1/MAP3K1/PKN1/PTPN22/TLR4/DUSP6/DUSP7/CD300A/UBE2N/PDE6G/ZNF675/DAXX/NUP62/S1PR2/CD24	19
GO:0050704	GO:0050704	regulation of interleukin-1 secretion	5/689	53/18670	0.0452097	0.323512	0.291165	TLR8/IL1R2/TLR4/NLRP12/TRIM16	5
GO:0050732	GO:0050732	negative regulation of peptidyl-tyrosine phosphorylation	5/689	53/18670	0.0452097	0.323512	0.291165	TSG101/LRRK1/CD300A/PTPN2/NF2	5
GO:0051186	GO:0051186	cofactor metabolic process	24/689	449/18670	0.0452587	0.323512	0.291165	COX15/GSTP1/NUBP2/HMGCS1/COQ10B/CAT/MOCS3/GNMT/RAC2/GAMT/TCN1/PPCDC/CIAO1/NUBPL/ACSL1/MPV17L/THEM4/NAXE/PRDX3/LMBRD1/STAT3/NMNAT1/PCCA/ACSF3	24
GO:0043620	GO:0043620	regulation of DNA-templated transcription in response to stress	9/689	127/18670	0.045678	0.323615	0.291258	HSPA5/PSMC1/PSMA7/PSMD10/PSMD14/PSMB2/PSME3/PSMD12/HSPA1A	9
GO:0005980	GO:0005980	glycogen catabolic process	3/689	22/18670	0.0457435	0.323615	0.291258	PGM2L1/PPP1CA/PPP1CB	3
GO:0016226	GO:0016226	iron-sulfur cluster assembly	3/689	22/18670	0.0457435	0.323615	0.291258	NUBP2/CIAO1/NUBPL	3
GO:0031163	GO:0031163	metallo-sulfur cluster assembly	3/689	22/18670	0.0457435	0.323615	0.291258	NUBP2/CIAO1/NUBPL	3
GO:0032069	GO:0032069	regulation of nuclease activity	3/689	22/18670	0.0457435	0.323615	0.291258	OASL/DFFA/HSPA1A	3
GO:0032727	GO:0032727	positive regulation of interferon-alpha production	3/689	22/18670	0.0457435	0.323615	0.291258	TLR8/TLR4/TLR7	3
GO:0032928	GO:0032928	regulation of superoxide anion generation	3/689	22/18670	0.0457435	0.323615	0.291258	GSTP1/ITGAM/FPR2	3
GO:1903077	GO:1903077	negative regulation of protein localization to plasma membrane	3/689	22/18670	0.0457435	0.323615	0.291258	TMEM59/GBP1/LYPLA1	3
GO:0010212	GO:0010212	response to ionizing radiation	10/689	147/18670	0.046005	0.32463	0.292172	HSPA5/XRCC5/ANXA1/MDM2/INTS7/PARP1/INIP/DCLRE1C/IFI16/RNF168	10
GO:0090263	GO:0090263	positive regulation of canonical Wnt signaling pathway	10/689	147/18670	0.046005	0.32463	0.292172	PSMC1/PSMA7/PSMD10/PSMD14/PSMB2/PIN1/PSME3/LRRK1/JUP/PSMD12	10
GO:0032602	GO:0032602	chemokine production	7/689	89/18670	0.0462153	0.325697	0.293132	CD74/EIF2AK2/GSTP1/FFAR2/TLR4/AZU1/TLR7	7
GO:0052372	GO:0052372	modulation by symbiont of entry into host	4/689	37/18670	0.0463962	0.326136	0.293528	CD74/FCN1/TRIM21/TRIM59	4
GO:1901998	GO:1901998	toxin transport	4/689	37/18670	0.0463962	0.326136	0.293528	HSPA5/GGA1/RAB28/CCT3	4
GO:0060071	GO:0060071	Wnt signaling pathway, planar cell polarity pathway	8/689	108/18670	0.0464665	0.326214	0.293597	CDC42/PSMC1/PSMA7/PSMD10/PSMD14/PSMB2/PSME3/PSMD12	8
GO:0006914	GO:0006914	autophagy	26/689	496/18670	0.0466419	0.326612	0.293956	VTA1/TSG101/TP53INP2/CTTN/HSPA8/GAPDH/TMEM59/VAMP8/VPS4B/VPS26A/TRIM21/PTPN22/VPS33A/ATP6V1B2/NRBF2/PIP4K2A/EEF1A1/IFI16/TMEM41B/PAFAH1B2/STAT3/RAB33B/PRKAG1/RNF5/UBXN2B/CHMP4A	26
GO:0061919	GO:0061919	process utilizing autophagic mechanism	26/689	496/18670	0.0466419	0.326612	0.293956	VTA1/TSG101/TP53INP2/CTTN/HSPA8/GAPDH/TMEM59/VAMP8/VPS4B/VPS26A/TRIM21/PTPN22/VPS33A/ATP6V1B2/NRBF2/PIP4K2A/EEF1A1/IFI16/TMEM41B/PAFAH1B2/STAT3/RAB33B/PRKAG1/RNF5/UBXN2B/CHMP4A	26
GO:0006260	GO:0006260	DNA replication	16/689	273/18670	0.0468217	0.32734	0.294611	MRE11/CINP/SAMHD1/NBN/MCM4/GRWD1/BCL6/RPA2/SET/EREG/MMS22L/S100A11/UCN/FAM111A/TOP3A/DACH1	16
GO:0033692	GO:0033692	cellular polysaccharide biosynthetic process	6/689	71/18670	0.0468648	0.32734	0.294611	GYG2/B4GALT5/PGM2L1/IGF2/PPP1CA/PPP1CB	6
GO:0043687	GO:0043687	post-translational protein modification	20/689	361/18670	0.0471066	0.328612	0.295756	KEAP1/PSMC1/PSMA7/CST3/PSMD10/ASB9/DNAJC3/KLHL2/PSMD14/RBBP5/PSMB2/TULP4/PSME3/FEM1A/PDIA6/UBA3/KBTBD6/COMMD1/PSMD12/SERPINA1	20
GO:0016236	GO:0016236	macroautophagy	17/689	295/18670	0.0471936	0.328802	0.295927	VTA1/TSG101/TP53INP2/GAPDH/VAMP8/VPS4B/VPS26A/VPS33A/ATP6V1B2/PIP4K2A/TMEM41B/PAFAH1B2/RAB33B/PRKAG1/RNF5/UBXN2B/CHMP4A	17
GO:0051291	GO:0051291	protein heterooligomerization	9/689	128/18670	0.0476025	0.331232	0.298114	CD74/BIRC3/TRADD/TRPS1/FARSB/JUP/TMEM120A/H4C3/NUP62	9
GO:0002720	GO:0002720	positive regulation of cytokine production involved in immune response	5/689	54/18670	0.0483746	0.334195	0.30078	CD74/FFAR2/TLR4/HLA-E/HLA-F	5
GO:0046164	GO:0046164	alcohol catabolic process	5/689	54/18670	0.0483746	0.334195	0.30078	ALDH2/TPI1/SNX17/CYP27A1/SULT1A1	5
GO:0097345	GO:0097345	mitochondrial outer membrane permeabilization	5/689	54/18670	0.0483746	0.334195	0.30078	YWHAE/YWHAQ/MPV17L/HSPA1A/SLC35F6	5
GO:0030901	GO:0030901	midbrain development	7/689	90/18670	0.0485925	0.334195	0.30078	HSPA5/CDC42/YWHAE/ZNF430/YWHAQ/ZNF148/CXCR2	7
GO:0043255	GO:0043255	regulation of carbohydrate biosynthetic process	7/689	90/18670	0.0485925	0.334195	0.30078	PLEK/GNMT/IGF2/P2RY6/PPP1CA/PTPN2/PPP1CB	7
GO:1903038	GO:1903038	negative regulation of leukocyte cell-cell adhesion	9/689	129/18670	0.0495801	0.334195	0.30078	CD74/CEACAM1/BCL6/FGL2/PTPN22/ANXA1/CD300A/PTPN2/TARM1	9
GO:0051092	GO:0051092	positive regulation of NF-kappaB transcription factor activity	10/689	149/18670	0.0496162	0.334195	0.30078	EIF2AK2/TRADD/CAT/LRRFIP1/TLR4/PRDX3/CX3CR1/STAT3/UBE2N/HSPA1A	10
GO:0000290	GO:0000290	deadenylation-dependent decapping of nuclear-transcribed mRNA	2/689	10/18670	0.0502818	0.334195	0.30078	PAN3/DCP1A	2
GO:0001787	GO:0001787	natural killer cell proliferation	2/689	10/18670	0.0502818	0.334195	0.30078	PTPN22/HLA-E	2
GO:0002934	GO:0002934	desmosome organization	2/689	10/18670	0.0502818	0.334195	0.30078	DSG2/JUP	2
GO:0007028	GO:0007028	cytoplasm organization	2/689	10/18670	0.0502818	0.334195	0.30078	ETV6/KIF5B	2
GO:0010944	GO:0010944	negative regulation of transcription by competitive promoter binding	2/689	10/18670	0.0502818	0.334195	0.30078	PHB/DACH1	2
GO:0010998	GO:0010998	regulation of translational initiation by eIF2 alpha phosphorylation	2/689	10/18670	0.0502818	0.334195	0.30078	EIF2AK2/DNAJC3	2
GO:0031340	GO:0031340	positive regulation of vesicle fusion	2/689	10/18670	0.0502818	0.334195	0.30078	ANXA1/KIF5B	2
GO:0033483	GO:0033483	gas homeostasis	2/689	10/18670	0.0502818	0.334195	0.30078	GSTP1/ADNP	2
GO:0042756	GO:0042756	drinking behavior	2/689	10/18670	0.0502818	0.334195	0.30078	UCN/MMP17	2
GO:0043379	GO:0043379	memory T cell differentiation	2/689	10/18670	0.0502818	0.334195	0.30078	BCL6/FGL2	2
GO:0043471	GO:0043471	regulation of cellular carbohydrate catabolic process	2/689	10/18670	0.0502818	0.334195	0.30078	PPP1CA/PPP1CB	2
GO:0045348	GO:0045348	positive regulation of MHC class II biosynthetic process	2/689	10/18670	0.0502818	0.334195	0.30078	TLR4/AZU1	2
GO:0045657	GO:0045657	positive regulation of monocyte differentiation	2/689	10/18670	0.0502818	0.334195	0.30078	CD74/ZFP36L1	2
GO:0045945	GO:0045945	positive regulation of transcription by RNA polymerase III	2/689	10/18670	0.0502818	0.334195	0.30078	ICE2/CEBPA	2
GO:0061635	GO:0061635	regulation of protein complex stability	2/689	10/18670	0.0502818	0.334195	0.30078	HSPA8/TAPBP	2
GO:0070862	GO:0070862	negative regulation of protein exit from endoplasmic reticulum	2/689	10/18670	0.0502818	0.334195	0.30078	DERL3/UBE2G2	2
GO:0070942	GO:0070942	neutrophil mediated cytotoxicity	2/689	10/18670	0.0502818	0.334195	0.30078	CTSG/AZU1	2
GO:0090715	GO:0090715	immunological memory formation process	2/689	10/18670	0.0502818	0.334195	0.30078	BCL6/FGL2	2
GO:0098734	GO:0098734	macromolecule depalmitoylation	2/689	10/18670	0.0502818	0.334195	0.30078	LYPLA2/LYPLA1	2
GO:1900222	GO:1900222	negative regulation of amyloid-beta clearance	2/689	10/18670	0.0502818	0.334195	0.30078	IFNGR1/LRPAP1	2
GO:1903265	GO:1903265	positive regulation of tumor necrosis factor-mediated signaling pathway	2/689	10/18670	0.0502818	0.334195	0.30078	CASP4/HSPA1A	2
GO:1903799	GO:1903799	negative regulation of production of miRNAs involved in gene silencing by miRNA	2/689	10/18670	0.0502818	0.334195	0.30078	PPP3CA/NCOR1	2
GO:1904779	GO:1904779	regulation of protein localization to centrosome	2/689	10/18670	0.0502818	0.334195	0.30078	NUP62/UBXN2B	2
GO:1904896	GO:1904896	ESCRT complex disassembly	2/689	10/18670	0.0502818	0.334195	0.30078	VTA1/VPS4B	2
GO:1904903	GO:1904903	ESCRT III complex disassembly	2/689	10/18670	0.0502818	0.334195	0.30078	VTA1/VPS4B	2
GO:0002707	GO:0002707	negative regulation of lymphocyte mediated immunity	4/689	38/18670	0.0504003	0.334195	0.30078	CEACAM1/BCL6/HLA-E/HLA-F	4
GO:0019068	GO:0019068	virion assembly	4/689	38/18670	0.0504003	0.334195	0.30078	VTA1/TSG101/VPS4B/CHMP4A	4
GO:0046329	GO:0046329	negative regulation of JNK cascade	4/689	38/18670	0.0504003	0.334195	0.30078	GSTP1/PTPN22/NCOR1/ZNF675	4
GO:0046636	GO:0046636	negative regulation of alpha-beta T cell activation	4/689	38/18670	0.0504003	0.334195	0.30078	BCL6/ANXA1/CD300A/TARM1	4
GO:0050716	GO:0050716	positive regulation of interleukin-1 secretion	4/689	38/18670	0.0504003	0.334195	0.30078	TLR8/TLR4/NLRP12/TRIM16	4
GO:0086091	GO:0086091	regulation of heart rate by cardiac conduction	4/689	38/18670	0.0504003	0.334195	0.30078	DSG2/YWHAE/JUP/KCNE1	4
GO:0097064	GO:0097064	ncRNA export from nucleus	4/689	38/18670	0.0504003	0.334195	0.30078	NUP50/SSB/PHAX/NUP62	4
GO:0002791	GO:0002791	regulation of peptide secretion	26/689	500/18670	0.0504571	0.334195	0.30078	ICA1/GIPR/CD74/IFNGR1/FCN1/SLC8B1/TLR8/GAPDH/IL1R2/GBP1/MMP8/TARDBP/FFAR2/PTPN22/C5AR2/ANXA1/TLR4/PPP3CA/NLRP12/UCN/NDUFAF2/KIF5B/SELENOT/HLA-E/PPP1R11/TRIM16	26
GO:0090175	GO:0090175	regulation of establishment of planar polarity	8/689	110/18670	0.0508037	0.335735	0.302167	CDC42/PSMC1/PSMA7/PSMD10/PSMD14/PSMB2/PSME3/PSMD12	8
GO:0051090	GO:0051090	regulation of DNA-binding transcription factor activity	23/689	432/18670	0.0509832	0.335735	0.302167	EIF2AK2/KEAP1/PSMD10/TRADD/SUMO1/CAT/LRRFIP1/RLIM/TRIM21/TLR4/ANXA3/PPP3CA/NLRP12/PRDX3/CX3CR1/STAT3/COMMD1/JUP/C3orf33/UBE2N/CHP1/ZNF675/HSPA1A	23
GO:0070661	GO:0070661	leukocyte proliferation	17/689	298/18670	0.0509858	0.335735	0.302167	CD74/GSTP1/CLC/BST1/BCL6/HELLS/PKN1/RAC2/BST2/PTPN22/ANXA1/TLR4/MNDA/IGF2/CD300A/HLA-E/CD24	17
GO:0046364	GO:0046364	monosaccharide biosynthetic process	7/689	91/18670	0.051046	0.335735	0.302167	ENO1/PGK1/SLC25A11/GAPDH/TPI1/GNMT/PTPN2	7
GO:0009251	GO:0009251	glucan catabolic process	3/689	23/18670	0.051209	0.335735	0.302167	PGM2L1/PPP1CA/PPP1CB	3
GO:0010499	GO:0010499	proteasomal ubiquitin-independent protein catabolic process	3/689	23/18670	0.051209	0.335735	0.302167	KEAP1/PSMA7/PSMB2	3
GO:1902254	GO:1902254	negative regulation of intrinsic apoptotic signaling pathway by p53 class mediator	3/689	23/18670	0.051209	0.335735	0.302167	CD74/MDM2/TAF9B	3
GO:1902410	GO:1902410	mitotic cytokinetic process	3/689	23/18670	0.051209	0.335735	0.302167	VPS4B/NUP62/CHMP4A	3
GO:0051054	GO:0051054	positive regulation of DNA metabolic process	12/689	191/18670	0.0512387	0.335735	0.302167	MRE11/XRCC5/HSP90AB1/NBN/PTGES3/ANXA3/PARP1/FGFR4/CCT3/RNF168/UBE2N/EXOSC6	12
GO:0016311	GO:0016311	dephosphorylation	25/689	478/18670	0.0513952	0.336188	0.302574	ACPP/EIF2AK2/PPP2R5C/FKBP1A/HSP90AB1/YWHAE/NT5DC3/PHACTR1/PHACTR2/PLEK/SET/PIN1/PTPRE/PTPN22/PPP3CA/DUSP6/BAG4/DUSP23/DUSP7/CD300A/PPP1CA/PTPN2/CHP1/PPP1R11/PPP1CB	25
GO:0031123	GO:0031123	RNA 3'-end processing	10/689	150/18670	0.051491	0.336188	0.302574	CSTF1/SRSF6/THOC6/PNPT1/SSB/INTS7/CPSF2/ZFP36L1/RNPS1/EXOSC6	10
GO:0035567	GO:0035567	non-canonical Wnt signaling pathway	10/689	150/18670	0.051491	0.336188	0.302574	CDC42/PSMC1/PSMA7/PSMD10/PSMD14/PSMB2/PSME3/PPP3CA/PDE6G/PSMD12	10
GO:0045620	GO:0045620	negative regulation of lymphocyte differentiation	5/689	55/18670	0.0516671	0.336539	0.302891	CD74/BCL6/FGL2/ANXA1/PTPN2	5
GO:0046456	GO:0046456	icosanoid biosynthetic process	5/689	55/18670	0.0516671	0.336539	0.302891	CD74/PTGES3/ALOX5AP/ANXA1/FADS1	5
GO:0035305	GO:0035305	negative regulation of dephosphorylation	8/689	111/18670	0.053067	0.345249	0.310729	FKBP1A/YWHAE/PHACTR1/PHACTR2/SET/BAG4/CHP1/PPP1R11	8
GO:0006672	GO:0006672	ceramide metabolic process	7/689	92/18670	0.0535763	0.348151	0.313341	CERS5/DEGS1/FUT6/B4GALT5/SGPL1/FUT7/NEU1	7
GO:0032506	GO:0032506	cytokinetic process	4/689	39/18670	0.0545877	0.353888	0.318505	VPS4B/ALKBH4/NUP62/CHMP4A	4
GO:0043114	GO:0043114	regulation of vascular permeability	4/689	39/18670	0.0545877	0.353888	0.318505	CEACAM1/UCN/AZU1/CXCR2	4
GO:0002381	GO:0002381	immunoglobulin production involved in immunoglobulin mediated immune response	5/689	56/18670	0.0550874	0.354847	0.319368	NBN/BCL6/FGL2/RNF168/EXOSC6	5
GO:0006977	GO:0006977	DNA damage response, signal transduction by p53 class mediator resulting in cell cycle arrest	5/689	56/18670	0.0550874	0.354847	0.319368	CASP2/ARID3A/PRMT1/MDM2/CNOT9	5
GO:0070936	GO:0070936	protein K48-linked ubiquitination	5/689	56/18670	0.0550874	0.354847	0.319368	UBE2D4/MARCHF6/UBE2G2/TOPORS/RNF5	5
GO:0048193	GO:0048193	Golgi vesicle transport	20/689	368/18670	0.0552909	0.354847	0.319368	SAR1A/ERGIC2/GGA1/SEC23B/COPE/CAPZA1/SCAMP3/VAMP8/LYPLA1/ARL3/CNIH4/LMAN2/TMED10/RAB33B/COMMD1/CEP19/TRAPPC2/SERPINA1/COG8/TAPBP	20
GO:0005977	GO:0005977	glycogen metabolic process	6/689	74/18670	0.0553678	0.354847	0.319368	GYG2/GNMT/PGM2L1/IGF2/PPP1CA/PPP1CB	6
GO:0009119	GO:0009119	ribonucleoside metabolic process	6/689	74/18670	0.0553678	0.354847	0.319368	ACPP/GNMT/GAMT/CDA/NME6/APOBEC3D	6
GO:0032418	GO:0032418	lysosome localization	6/689	74/18670	0.0553678	0.354847	0.319368	LAT2/VAMP8/RAC2/VPS33A/CD300A/MILR1	6
GO:1901616	GO:1901616	organic hydroxy compound catabolic process	6/689	74/18670	0.0553678	0.354847	0.319368	ALDH2/TPI1/SNX17/CYP27A1/CYP4F3/SULT1A1	6
GO:0000187	GO:0000187	activation of MAPK activity	10/689	152/18670	0.0553804	0.354847	0.319368	CD74/HACD3/PKN1/TLR4/DUSP6/DUSP7/UBE2N/PDE6G/DAXX/S1PR2	10
GO:0051028	GO:0051028	mRNA transport	10/689	152/18670	0.0553804	0.354847	0.319368	NUP50/FYTTD1/SRSF6/THOC6/NXT1/CPSF2/DDX19A/ZFP36L1/RNPS1/NUP62	10
GO:0042177	GO:0042177	negative regulation of protein catabolic process	9/689	132/18670	0.0558349	0.357343	0.321614	HSP90AB1/DERL3/CST3/UCHL5/PIN1/AGAP2/ATRAID/PHB/UBE2G2	9
GO:0043281	GO:0043281	regulation of cysteine-type endopeptidase activity involved in apoptotic process	13/689	215/18670	0.0560864	0.35812	0.322314	BIRC3/HERPUD1/TRADD/YWHAE/TNFSF10/HIP1/MDM2/NLRP12/TNFAIP8/PRDX3/CASP4/FNIP1/NAIP	13
GO:0070374	GO:0070374	positive regulation of ERK1 and ERK2 cascade	13/689	215/18670	0.0560864	0.35812	0.322314	CD74/GLIPR2/PTPN22/C5AR2/TLR4/PRXL2C/FGFR4/SCIMP/CCR1/PHB/FPR2/P2RY6/CCL23	13
GO:0000045	GO:0000045	autophagosome assembly	7/689	93/18670	0.0561838	0.358326	0.322499	TP53INP2/PIP4K2A/TMEM41B/RAB33B/RNF5/UBXN2B/CHMP4A	7
GO:0006909	GO:0006909	phagocytosis	20/689	369/18670	0.0565371	0.360162	0.324151	CDC42/FCN1/CEBPE/HSP90AB1/SIRPB1/CEACAM4/ACTR3/ANXA1/TLR4/ANXA3/PIP5K1A/ARPC2/PLD4/CD300A/LMAN2/ITGAM/FPR2/P2RY6/AZU1/PRTN3	20
GO:0010804	GO:0010804	negative regulation of tumor necrosis factor-mediated signaling pathway	3/689	24/18670	0.0569748	0.360212	0.324197	GSTP1/PTPN2/ZNF675	3
GO:0022616	GO:0022616	DNA strand elongation	3/689	24/18670	0.0569748	0.360212	0.324197	MRE11/NBN/MCM4	3
GO:0043302	GO:0043302	positive regulation of leukocyte degranulation	3/689	24/18670	0.0569748	0.360212	0.324197	VAMP8/ITGAM/HLA-F	3
GO:1901071	GO:1901071	glucosamine-containing compound metabolic process	3/689	24/18670	0.0569748	0.360212	0.324197	RENBP/NAGK/CHIT1	3
GO:1904376	GO:1904376	negative regulation of protein localization to cell periphery	3/689	24/18670	0.0569748	0.360212	0.324197	TMEM59/GBP1/LYPLA1	3
GO:0043122	GO:0043122	regulation of I-kappaB kinase/NF-kappaB signaling	14/689	237/18670	0.0570406	0.360212	0.324197	CD74/BIRC3/GSTP1/FKBP1A/TRADD/TNFSF10/BST2/TLR4/NLRP12/CX3CR1/UBE2N/MIER1/NUP62/TRIM59	14
GO:0016050	GO:0016050	vesicle organization	18/689	325/18670	0.0575225	0.360212	0.324197	SNX11/VTA1/AP1M1/TSG101/SAR1A/SNX10/SEC23B/ANKRD27/VPS4B/ANXA1/TMED10/KIF5B/BLOC1S5/BLOC1S3/TRAPPC2/SERPINA1/TAPBP/CHMP4A	18
GO:0010639	GO:0010639	negative regulation of organelle organization	21/689	393/18670	0.0583135	0.360212	0.324197	CAPG/XRCC5/CARMIL1/HNRNPC/MAPRE1/PSMD10/NBN/ANKRD27/CAPZA1/SET/PARP1/BAG4/MPV17L/UCN/PRELID1/NME6/AURKAIP1/HSPA1A/SLC35F6/FNIP1/CHMP4A	21
GO:0001960	GO:0001960	negative regulation of cytokine-mediated signaling pathway	6/689	75/18670	0.0583957	0.360212	0.324197	GSTP1/SAMHD1/IL1R2/PTPN2/YTHDF3/ZNF675	6
GO:0002200	GO:0002200	somatic diversification of immune receptors	6/689	75/18670	0.0583957	0.360212	0.324197	SAMHD1/NBN/BCL6/DCLRE1C/RNF168/EXOSC6	6
GO:0006073	GO:0006073	cellular glucan metabolic process	6/689	75/18670	0.0583957	0.360212	0.324197	GYG2/GNMT/PGM2L1/IGF2/PPP1CA/PPP1CB	6
GO:0033143	GO:0033143	regulation of intracellular steroid hormone receptor signaling pathway	6/689	75/18670	0.0583957	0.360212	0.324197	NCOR1/PARP1/CNOT9/PHB/TRIM68/STRN3	6
GO:0044042	GO:0044042	glucan metabolic process	6/689	75/18670	0.0583957	0.360212	0.324197	GYG2/GNMT/PGM2L1/IGF2/PPP1CA/PPP1CB	6
GO:0002886	GO:0002886	regulation of myeloid leukocyte mediated immunity	5/689	57/18670	0.0586354	0.360212	0.324197	VAMP8/RAC2/CD300A/ITGAM/HLA-E	5
GO:0042743	GO:0042743	hydrogen peroxide metabolic process	5/689	57/18670	0.0586354	0.360212	0.324197	CAT/RAC2/MPV17L/PRDX3/STAT3	5
GO:0072431	GO:0072431	signal transduction involved in mitotic G1 DNA damage checkpoint	5/689	57/18670	0.0586354	0.360212	0.324197	CASP2/ARID3A/PRMT1/MDM2/CNOT9	5
GO:1902400	GO:1902400	intracellular signal transduction involved in G1 DNA damage checkpoint	5/689	57/18670	0.0586354	0.360212	0.324197	CASP2/ARID3A/PRMT1/MDM2/CNOT9	5
GO:1901216	GO:1901216	positive regulation of neuron death	7/689	94/18670	0.0588687	0.360212	0.324197	CASP2/PIN1/TLR4/PARP1/ITGAM/C1QA/DAXX	7
GO:0042026	GO:0042026	protein refolding	4/689	40/18670	0.0589574	0.360212	0.324197	HSPA5/FKBP1A/HSPA8/HSPA1A	4
GO:0060326	GO:0060326	cell chemotaxis	17/689	304/18670	0.059203	0.360212	0.324197	CD74/GSTP1/SLC8B1/BST1/FFAR2/RAC2/C5AR2/ANXA1/PIP5K1A/CXCL1/CCR1/CX3CR1/FPR2/C3AR1/AZU1/CXCR2/CCL23	17
GO:0036294	GO:0036294	cellular response to decreased oxygen levels	13/689	217/18670	0.0594834	0.360212	0.324197	ENO1/PSMC1/PSMA7/PSMD10/PGK1/PSMD14/PSMB2/PSME3/HILPDA/MDM2/ZFP36L1/PSMD12/ERO1A	13
GO:0001731	GO:0001731	formation of translation preinitiation complex	2/689	11/18670	0.0599859	0.360212	0.324197	EIF4H/EIF2S3	2
GO:0002604	GO:0002604	regulation of dendritic cell antigen processing and presentation	2/689	11/18670	0.0599859	0.360212	0.324197	CD74/FGL2	2
GO:0002730	GO:0002730	regulation of dendritic cell cytokine production	2/689	11/18670	0.0599859	0.360212	0.324197	BST2/TLR4	2
GO:0006048	GO:0006048	UDP-N-acetylglucosamine biosynthetic process	2/689	11/18670	0.0599859	0.360212	0.324197	RENBP/NAGK	2
GO:0006054	GO:0006054	N-acetylneuraminate metabolic process	2/689	11/18670	0.0599859	0.360212	0.324197	RENBP/NAGK	2
GO:0006620	GO:0006620	posttranslational protein targeting to endoplasmic reticulum membrane	2/689	11/18670	0.0599859	0.360212	0.324197	HSPA5/CHMP4A	2
GO:0008655	GO:0008655	pyrimidine-containing compound salvage	2/689	11/18670	0.0599859	0.360212	0.324197	CDA/TK1	2
GO:0014883	GO:0014883	transition between fast and slow fiber	2/689	11/18670	0.0599859	0.360212	0.324197	PPP3CA/GTF2IRD2B	2
GO:0030422	GO:0030422	production of siRNA involved in RNA interference	2/689	11/18670	0.0599859	0.360212	0.324197	TSNAX/PRKRA	2
GO:0032908	GO:0032908	regulation of transforming growth factor beta1 production	2/689	11/18670	0.0599859	0.360212	0.324197	LUM/ATP6AP2	2
GO:0043097	GO:0043097	pyrimidine nucleoside salvage	2/689	11/18670	0.0599859	0.360212	0.324197	CDA/TK1	2
GO:0045628	GO:0045628	regulation of T-helper 2 cell differentiation	2/689	11/18670	0.0599859	0.360212	0.324197	BCL6/ANXA1	2
GO:1900115	GO:1900115	extracellular regulation of signal transduction	2/689	11/18670	0.0599859	0.360212	0.324197	LRPAP1/NRROS	2
GO:1900116	GO:1900116	extracellular negative regulation of signal transduction	2/689	11/18670	0.0599859	0.360212	0.324197	LRPAP1/NRROS	2
GO:1901660	GO:1901660	calcium ion export	2/689	11/18670	0.0599859	0.360212	0.324197	SLC8B1/YWHAE	2
GO:1902563	GO:1902563	regulation of neutrophil activation	2/689	11/18670	0.0599859	0.360212	0.324197	CD300A/ITGAM	2
GO:0032200	GO:0032200	telomere organization	11/689	175/18670	0.06003	0.360212	0.324197	MRE11/XRCC5/HNRNPC/HSP90AB1/NBN/PTGES3/RPA2/PARP1/DCLRE1C/CCT3/H4C3	11
GO:0005976	GO:0005976	polysaccharide metabolic process	8/689	114/18670	0.0602405	0.360212	0.324197	GYG2/GNMT/CHIT1/B4GALT5/PGM2L1/IGF2/PPP1CA/PPP1CB	8
GO:0006690	GO:0006690	icosanoid metabolic process	8/689	114/18670	0.0602405	0.360212	0.324197	CD74/PON2/PTGES3/ALOX5AP/ANXA1/FADS1/CYP2S1/CYP4F3	8
GO:2000116	GO:2000116	regulation of cysteine-type endopeptidase activity	14/689	239/18670	0.0603024	0.360212	0.324197	BIRC3/HERPUD1/TRADD/YWHAE/TNFSF10/HIP1/MDM2/NLRP12/TNFAIP8/IFI16/PRDX3/CASP4/FNIP1/NAIP	14
GO:0006790	GO:0006790	sulfur compound metabolic process	20/689	372/18670	0.0603938	0.360212	0.324197	ACPP/GSTP1/NUBP2/ST3GAL4/HMGCS1/PCYOX1/GNMT/GAMT/CHST12/LUM/SUOX/CIAO1/NUBPL/ACSL1/B4GALT5/THEM4/PCCA/ACSF3/ADI1/SULT1A1	20
GO:0000380	GO:0000380	alternative mRNA splicing, via spliceosome	6/689	76/18670	0.0615206	0.360212	0.324197	THRAP3/SMU1/SRSF6/RBM4B/SRSF10/RNPS1	6
GO:0031146	GO:0031146	SCF-dependent proteasomal ubiquitin-dependent protein catabolic process	7/689	95/18670	0.0616314	0.360212	0.324197	PSMC1/PSMA7/PSMD10/PSMD14/PSMB2/PSME3/PSMD12	7
GO:0042100	GO:0042100	B cell proliferation	7/689	95/18670	0.0616314	0.360212	0.324197	CD74/BST1/BCL6/PKN1/TLR4/MNDA/CD300A	7
GO:0051098	GO:0051098	regulation of binding	20/689	373/18670	0.0617191	0.360212	0.324197	HSPA5/FOXC1/FKBP1A/HSP90AB1/ADNP/MAPRE1/CSNK1A1/SUMO1/MMP8/SLPI/PIN1/CAMK1/PPP3CA/PARP1/IFI16/LRPAP1/PPP1CA/EIF3C/ZNF675/CCL23	20
GO:0002221	GO:0002221	pattern recognition receptor signaling pathway	12/689	197/18670	0.0618426	0.360212	0.324197	BIRC3/FCN1/MAP3K1/TLR8/FFAR2/PTPN22/TLR4/CD300A/ITGAM/UBE2N/TLR7/HSPA1A	12
GO:1904589	GO:1904589	regulation of protein import	5/689	58/18670	0.062311	0.360212	0.324197	HSPA8/TARDBP/JUP/CHP1/NUP62	5
GO:0002719	GO:0002719	negative regulation of cytokine production involved in immune response	3/689	25/18670	0.0630334	0.360212	0.324197	BCL6/BST2/HLA-F	3
GO:0006851	GO:0006851	mitochondrial calcium ion transmembrane transport	3/689	25/18670	0.0630334	0.360212	0.324197	SLC8B1/PMPCA/PHB	3
GO:0009648	GO:0009648	photoperiodism	3/689	25/18670	0.0630334	0.360212	0.324197	PPP1CA/RBM4B/PPP1CB	3
GO:0032400	GO:0032400	melanosome localization	3/689	25/18670	0.0630334	0.360212	0.324197	VPS33A/BLOC1S5/BLOC1S3	3
GO:0032438	GO:0032438	melanosome organization	3/689	25/18670	0.0630334	0.360212	0.324197	AP1M1/BLOC1S5/BLOC1S3	3
GO:0035459	GO:0035459	vesicle cargo loading	3/689	25/18670	0.0630334	0.360212	0.324197	SAR1A/SEC23B/TMED10	3
GO:0044247	GO:0044247	cellular polysaccharide catabolic process	3/689	25/18670	0.0630334	0.360212	0.324197	PGM2L1/PPP1CA/PPP1CB	3
GO:1900101	GO:1900101	regulation of endoplasmic reticulum unfolded protein response	3/689	25/18670	0.0630334	0.360212	0.324197	HSPA5/TMEM33/PTPN2	3
GO:1903306	GO:1903306	negative regulation of regulated secretory pathway	3/689	25/18670	0.0630334	0.360212	0.324197	CEACAM1/CD300A/HLA-F	3
GO:0030890	GO:0030890	positive regulation of B cell proliferation	4/689	41/18670	0.0635076	0.360212	0.324197	CD74/BST1/BCL6/TLR4	4
GO:0015931	GO:0015931	nucleobase-containing compound transport	14/689	241/18670	0.0636879	0.360212	0.324197	NUP50/FYTTD1/SRSF6/THOC6/NXT1/PNPT1/SSB/PHAX/CPSF2/DDX19A/ZFP36L1/SDAD1/RNPS1/NUP62	14
GO:0051348	GO:0051348	negative regulation of transferase activity	16/689	285/18670	0.0639254	0.360212	0.324197	TSG101/CEACAM1/GSTP1/DNAJC3/PKN1/PTPN22/DUSP6/DUSP7/PRDX3/CD300A/PTPN2/NF2/CHP1/ZNF675/NUP62/CEBPA	16
GO:1905037	GO:1905037	autophagosome organization	7/689	96/18670	0.0644721	0.360212	0.324197	TP53INP2/PIP4K2A/TMEM41B/RAB33B/RNF5/UBXN2B/CHMP4A	7
GO:0000288	GO:0000288	nuclear-transcribed mRNA catabolic process, deadenylation-dependent decay	6/689	77/18670	0.0647427	0.360212	0.324197	CNOT9/PAN3/LSM6/ZFP36L1/EXOSC6/DCP1A	6
GO:0006278	GO:0006278	RNA-dependent DNA biosynthetic process	6/689	77/18670	0.0647427	0.360212	0.324197	MRE11/XRCC5/HNRNPC/HSP90AB1/PTGES3/CCT3	6
GO:0016575	GO:0016575	histone deacetylation	6/689	77/18670	0.0647427	0.360212	0.324197	BCL6/ELK4/UCN/PHB/MORF4L1/MIER1	6
GO:1901224	GO:1901224	positive regulation of NIK/NF-kappaB signaling	6/689	77/18670	0.0647427	0.360212	0.324197	EIF2AK2/TRADD/MMP8/TLR4/NLRP12/TLR7	6
GO:1901990	GO:1901990	regulation of mitotic cell cycle phase transition	23/689	444/18670	0.0649808	0.360212	0.324197	MRE11/PSMC1/PSMA7/MAPRE1/PSMD10/NBN/CASP2/YWHAE/PSMD14/ARID3A/RPA2/VPS4B/PSMB2/PRMT1/PSME3/ANXA1/MDM2/CNOT9/TUBA1A/CDC26/GPR132/ZFP36L1/PSMD12	23
GO:0006109	GO:0006109	regulation of carbohydrate metabolic process	12/689	199/18670	0.0656774	0.360212	0.324197	NUP50/PLEK/GNMT/PRXL2C/IGF2/STAT3/P2RY6/PPP1CA/PTPN2/PRKAG1/NUP62/PPP1CB	12
GO:0072413	GO:0072413	signal transduction involved in mitotic cell cycle checkpoint	5/689	59/18670	0.0661138	0.360212	0.324197	CASP2/ARID3A/PRMT1/MDM2/CNOT9	5
GO:1902402	GO:1902402	signal transduction involved in mitotic DNA damage checkpoint	5/689	59/18670	0.0661138	0.360212	0.324197	CASP2/ARID3A/PRMT1/MDM2/CNOT9	5
GO:1902403	GO:1902403	signal transduction involved in mitotic DNA integrity checkpoint	5/689	59/18670	0.0661138	0.360212	0.324197	CASP2/ARID3A/PRMT1/MDM2/CNOT9	5
GO:0009150	GO:0009150	purine ribonucleotide metabolic process	21/689	399/18670	0.0661186	0.360212	0.324197	AK2/ENO1/NUP50/PGK1/AK1/GAPDH/TPI1/HMGCS1/PPCDC/PARP1/ACSL1/PRXL2C/THEM4/PGM2L1/STAT3/NME6/ACSF3/CYC1/PRKAG1/SULT1A1/NUP62	21
GO:0006140	GO:0006140	regulation of nucleotide metabolic process	8/689	117/18670	0.0679954	0.360212	0.324197	ENO1/NUP50/PARP1/PRXL2C/CDA/STAT3/PRKAG1/NUP62	8
GO:0000271	GO:0000271	polysaccharide biosynthetic process	6/689	78/18670	0.0680621	0.360212	0.324197	GYG2/B4GALT5/PGM2L1/IGF2/PPP1CA/PPP1CB	6
GO:0030433	GO:0030433	ubiquitin-dependent ERAD pathway	6/689	78/18670	0.0680621	0.360212	0.324197	HSPA5/HERPUD1/DERL3/MARCHF6/UBE2G2/RNF5	6
GO:0072332	GO:0072332	intrinsic apoptotic signaling pathway by p53 class mediator	6/689	78/18670	0.0680621	0.360212	0.324197	CD74/MDM2/IFI16/HNRNPK/TAF9B/TOPORS	6
GO:1903313	GO:1903313	positive regulation of mRNA metabolic process	6/689	78/18670	0.0680621	0.360212	0.324197	THRAP3/HNRNPR/PNPT1/FTO/ZFP36L1/YTHDF3	6
GO:0030177	GO:0030177	positive regulation of Wnt signaling pathway	11/689	179/18670	0.0682087	0.360212	0.324197	PSMC1/PSMA7/PSMD10/PSMD14/PSMB2/PIN1/PSME3/LRRK1/JUP/ATP6AP2/PSMD12	11
GO:0033003	GO:0033003	regulation of mast cell activation	4/689	42/18670	0.0682365	0.360212	0.324197	VAMP8/RAC2/CD300A/MILR1	4
GO:0042149	GO:0042149	cellular response to glucose starvation	4/689	42/18670	0.0682365	0.360212	0.324197	HSPA5/KPTN/NUAK2/IFI16	4
GO:0048489	GO:0048489	synaptic vesicle transport	4/689	42/18670	0.0682365	0.360212	0.324197	TMEM230/LIN7A/BLOC1S5/BLOC1S3	4
GO:0090503	GO:0090503	RNA phosphodiester bond hydrolysis, exonucleolytic	4/689	42/18670	0.0682365	0.360212	0.324197	PNPT1/ISG20L2/PAN3/EXOSC6	4
GO:0002793	GO:0002793	positive regulation of peptide secretion	16/689	288/18670	0.0687877	0.360212	0.324197	GIPR/IFNGR1/FCN1/TLR8/GAPDH/MMP8/TARDBP/FFAR2/PTPN22/TLR4/NLRP12/UCN/KIF5B/SELENOT/HLA-E/TRIM16	16
GO:0031334	GO:0031334	positive regulation of protein-containing complex assembly	14/689	244/18670	0.069001	0.360212	0.324197	CARMIL1/CTTN/MAPRE1/ACTR3/PLEK/SUMO1/RPA2/LCP1/TLR4/PARP1/BAG4/ARPC2/HSPA1A/FNIP1	14
GO:0044839	GO:0044839	cell cycle G2/M phase transition	15/689	266/18670	0.0690456	0.360212	0.324197	MRE11/PSMC1/PSMA7/MAPRE1/PSMD10/NBN/YWHAE/PSMD14/VPS4B/PSMB2/PSME3/TUBA1A/GPR132/PSMD12/PPP1CB	15
GO:0001916	GO:0001916	positive regulation of T cell mediated cytotoxicity	3/689	26/18670	0.0693765	0.360212	0.324197	FAM49B/HLA-E/HLA-F	3
GO:0003081	GO:0003081	regulation of systemic arterial blood pressure by renin-angiotensin	3/689	26/18670	0.0693765	0.360212	0.324197	CTSG/CPA3/ATP6AP2	3
GO:0048753	GO:0048753	pigment granule organization	3/689	26/18670	0.0693765	0.360212	0.324197	AP1M1/BLOC1S5/BLOC1S3	3
GO:0051875	GO:0051875	pigment granule localization	3/689	26/18670	0.0693765	0.360212	0.324197	VPS33A/BLOC1S5/BLOC1S3	3
GO:0060765	GO:0060765	regulation of androgen receptor signaling pathway	3/689	26/18670	0.0693765	0.360212	0.324197	NCOR1/PHB/TRIM68	3
GO:0006959	GO:0006959	humoral immune response	19/689	356/18670	0.0697263	0.360212	0.324197	FCN1/LYZ/CTSG/BST1/GAPDH/PI3/SLPI/C5AR2/C1QC/CXCL1/DEFA4/PHB/RNASE3/C3AR1/AZU1/C1QA/PRTN3/HMGN2/HLA-E	19
GO:0009308	GO:0009308	amine metabolic process	9/689	138/18670	0.0698217	0.360212	0.324197	PSMC1/PSMA7/PSMD10/PSMD14/PSMB2/PSME3/ITGAM/SULT1A1/PSMD12	9
GO:0032515	GO:0032515	negative regulation of phosphoprotein phosphatase activity	5/689	60/18670	0.0700432	0.360212	0.324197	FKBP1A/PHACTR1/PHACTR2/SET/PPP1R11	5
GO:0045576	GO:0045576	mast cell activation	5/689	60/18670	0.0700432	0.360212	0.324197	LAT2/VAMP8/RAC2/CD300A/MILR1	5
GO:1902110	GO:1902110	positive regulation of mitochondrial membrane permeability involved in apoptotic process	5/689	60/18670	0.0700432	0.360212	0.324197	YWHAE/YWHAQ/MPV17L/HSPA1A/SLC35F6	5
GO:0002371	GO:0002371	dendritic cell cytokine production	2/689	12/18670	0.0702674	0.360212	0.324197	BST2/TLR4	2
GO:0002468	GO:0002468	dendritic cell antigen processing and presentation	2/689	12/18670	0.0702674	0.360212	0.324197	CD74/FGL2	2
GO:0002903	GO:0002903	negative regulation of B cell apoptotic process	2/689	12/18670	0.0702674	0.360212	0.324197	CD74/BCL6	2
GO:0006068	GO:0006068	ethanol catabolic process	2/689	12/18670	0.0702674	0.360212	0.324197	ALDH2/SULT1A1	2
GO:0006216	GO:0006216	cytidine catabolic process	2/689	12/18670	0.0702674	0.360212	0.324197	CDA/APOBEC3D	2
GO:0006465	GO:0006465	signal peptide processing	2/689	12/18670	0.0702674	0.360212	0.324197	HM13/SEC11C	2
GO:0006983	GO:0006983	ER overload response	2/689	12/18670	0.0702674	0.360212	0.324197	HSPA5/TMCO1	2
GO:0009642	GO:0009642	response to light intensity	2/689	12/18670	0.0702674	0.360212	0.324197	HMGCS1/CAT	2
GO:0009972	GO:0009972	cytidine deamination	2/689	12/18670	0.0702674	0.360212	0.324197	CDA/APOBEC3D	2
GO:0010889	GO:0010889	regulation of sequestering of triglyceride	2/689	12/18670	0.0702674	0.360212	0.324197	OSBPL8/PLIN5	2
GO:0031392	GO:0031392	regulation of prostaglandin biosynthetic process	2/689	12/18670	0.0702674	0.360212	0.324197	CD74/ANXA1	2
GO:0032042	GO:0032042	mitochondrial DNA metabolic process	2/689	12/18670	0.0702674	0.360212	0.324197	PARP1/TOP3A	2
GO:0033197	GO:0033197	response to vitamin E	2/689	12/18670	0.0702674	0.360212	0.324197	HMGCS1/CAT	2
GO:0036005	GO:0036005	response to macrophage colony-stimulating factor	2/689	12/18670	0.0702674	0.360212	0.324197	TLR4/PTPN2	2
GO:0036006	GO:0036006	cellular response to macrophage colony-stimulating factor stimulus	2/689	12/18670	0.0702674	0.360212	0.324197	TLR4/PTPN2	2
GO:0043117	GO:0043117	positive regulation of vascular permeability	2/689	12/18670	0.0702674	0.360212	0.324197	UCN/CXCR2	2
GO:0045080	GO:0045080	positive regulation of chemokine biosynthetic process	2/689	12/18670	0.0702674	0.360212	0.324197	CD74/AZU1	2
GO:0046087	GO:0046087	cytidine metabolic process	2/689	12/18670	0.0702674	0.360212	0.324197	CDA/APOBEC3D	2
GO:0071073	GO:0071073	positive regulation of phospholipid biosynthetic process	2/689	12/18670	0.0702674	0.360212	0.324197	AGAP2/FPR2	2
GO:0071472	GO:0071472	cellular response to salt stress	2/689	12/18670	0.0702674	0.360212	0.324197	XRCC5/ZFP36L1	2
GO:0090085	GO:0090085	regulation of protein deubiquitination	2/689	12/18670	0.0702674	0.360212	0.324197	WDR48/TRIM21	2
GO:1900165	GO:1900165	negative regulation of interleukin-6 secretion	2/689	12/18670	0.0702674	0.360212	0.324197	PTPN22/C5AR2	2
GO:1902510	GO:1902510	regulation of apoptotic DNA fragmentation	2/689	12/18670	0.0702674	0.360212	0.324197	DFFA/NMNAT1	2
GO:1903894	GO:1903894	regulation of IRE1-mediated unfolded protein response	2/689	12/18670	0.0702674	0.360212	0.324197	HSPA5/TMEM33	2
GO:0019886	GO:0019886	antigen processing and presentation of exogenous peptide antigen via MHC class II	7/689	98/18670	0.0703879	0.360212	0.324197	CD74/AP1M1/CAPZA1/AP1S3/HLA-DRB1/HLA-DRB5/IFI30	7
GO:0031124	GO:0031124	mRNA 3'-end processing	7/689	98/18670	0.0703879	0.360212	0.324197	CSTF1/SRSF6/THOC6/PNPT1/CPSF2/ZFP36L1/RNPS1	7
GO:0031341	GO:0031341	regulation of cell killing	7/689	98/18670	0.0703879	0.360212	0.324197	CEACAM1/HSP90AB1/GAPDH/FAM49B/ITGAM/HLA-E/HLA-F	7
GO:2001243	GO:2001243	negative regulation of intrinsic apoptotic signaling pathway	7/689	98/18670	0.0703879	0.360212	0.324197	CD74/HERPUD1/ENO1/TRAP1/MDM2/TAF9B/HSPA1A	7
GO:0051701	GO:0051701	interaction with host	12/689	202/18670	0.0717164	0.360212	0.324197	CD74/EIF2AK2/TSG101/FCN1/GAPDH/VAMP8/VPS4B/THOC6/TRIM21/ZNF502/HSPA1A/TRIM59	12
GO:0070665	GO:0070665	positive regulation of leukocyte proliferation	9/689	139/18670	0.0723471	0.360212	0.324197	CD74/BST1/BCL6/BST2/ANXA1/TLR4/IGF2/HLA-E/CD24	9
GO:0000448	GO:0000448	cleavage in ITS2 between 5.8S rRNA and LSU-rRNA of tricistronic rRNA transcript (SSU-rRNA, 5.8S rRNA, LSU-rRNA)	1/689	2/18670	0.0724482	0.360212	0.324197	NOL9	1
GO:0000962	GO:0000962	positive regulation of mitochondrial RNA catabolic process	1/689	2/18670	0.0724482	0.360212	0.324197	PNPT1	1
GO:0001788	GO:0001788	antibody-dependent cellular cytotoxicity	1/689	2/18670	0.0724482	0.360212	0.324197	HLA-E	1
GO:0001813	GO:0001813	regulation of antibody-dependent cellular cytotoxicity	1/689	2/18670	0.0724482	0.360212	0.324197	HLA-E	1
GO:0002522	GO:0002522	leukocyte migration involved in immune response	1/689	2/18670	0.0724482	0.360212	0.324197	FUT7	1
GO:0002537	GO:0002537	nitric oxide production involved in inflammatory response	1/689	2/18670	0.0724482	0.360212	0.324197	TLR4	1
GO:0002728	GO:0002728	negative regulation of natural killer cell cytokine production	1/689	2/18670	0.0724482	0.360212	0.324197	HLA-F	1
GO:0002731	GO:0002731	negative regulation of dendritic cell cytokine production	1/689	2/18670	0.0724482	0.360212	0.324197	BST2	1
GO:0002835	GO:0002835	negative regulation of response to tumor cell	1/689	2/18670	0.0724482	0.360212	0.324197	CEACAM1	1
GO:0002838	GO:0002838	negative regulation of immune response to tumor cell	1/689	2/18670	0.0724482	0.360212	0.324197	CEACAM1	1
GO:0002856	GO:0002856	negative regulation of natural killer cell mediated immune response to tumor cell	1/689	2/18670	0.0724482	0.360212	0.324197	CEACAM1	1
GO:0002859	GO:0002859	negative regulation of natural killer cell mediated cytotoxicity directed against tumor cell target	1/689	2/18670	0.0724482	0.360212	0.324197	CEACAM1	1
GO:0002879	GO:0002879	positive regulation of acute inflammatory response to non-antigenic stimulus	1/689	2/18670	0.0724482	0.360212	0.324197	FFAR2	1
GO:0002946	GO:0002946	tRNA C5-cytosine methylation	1/689	2/18670	0.0724482	0.360212	0.324197	METTL6	1
GO:0003064	GO:0003064	regulation of heart rate by hormone	1/689	2/18670	0.0724482	0.360212	0.324197	YWHAE	1
GO:0003165	GO:0003165	Purkinje myocyte development	1/689	2/18670	0.0724482	0.360212	0.324197	DSG2	1
GO:0003342	GO:0003342	proepicardium development	1/689	2/18670	0.0724482	0.360212	0.324197	ZFP36L1	1
GO:0003343	GO:0003343	septum transversum development	1/689	2/18670	0.0724482	0.360212	0.324197	ZFP36L1	1
GO:0006408	GO:0006408	snRNA export from nucleus	1/689	2/18670	0.0724482	0.360212	0.324197	PHAX	1
GO:0006424	GO:0006424	glutamyl-tRNA aminoacylation	1/689	2/18670	0.0724482	0.360212	0.324197	EARS2	1
GO:0006601	GO:0006601	creatine biosynthetic process	1/689	2/18670	0.0724482	0.360212	0.324197	GAMT	1
GO:0006696	GO:0006696	ergosterol biosynthetic process	1/689	2/18670	0.0724482	0.360212	0.324197	ERG28	1
GO:0006784	GO:0006784	heme A biosynthetic process	1/689	2/18670	0.0724482	0.360212	0.324197	COX15	1
GO:0008204	GO:0008204	ergosterol metabolic process	1/689	2/18670	0.0724482	0.360212	0.324197	ERG28	1
GO:0009386	GO:0009386	translational attenuation	1/689	2/18670	0.0724482	0.360212	0.324197	TRAP1	1
GO:0010142	GO:0010142	farnesyl diphosphate biosynthetic process, mevalonate pathway	1/689	2/18670	0.0724482	0.360212	0.324197	HMGCS1	1
GO:0010706	GO:0010706	ganglioside biosynthetic process via lactosylceramide	1/689	2/18670	0.0724482	0.360212	0.324197	B4GALT5	1
GO:0016046	GO:0016046	detection of fungus	1/689	2/18670	0.0724482	0.360212	0.324197	TLR4	1
GO:0016561	GO:0016561	protein import into peroxisome matrix, translocation	1/689	2/18670	0.0724482	0.360212	0.324197	PEX6	1
GO:0018307	GO:0018307	enzyme active site formation	1/689	2/18670	0.0724482	0.360212	0.324197	MOCS3	1
GO:0019858	GO:0019858	cytosine metabolic process	1/689	2/18670	0.0724482	0.360212	0.324197	CDA	1
GO:0021577	GO:0021577	hindbrain structural organization	1/689	2/18670	0.0724482	0.360212	0.324197	HSPA5	1
GO:0021589	GO:0021589	cerebellum structural organization	1/689	2/18670	0.0724482	0.360212	0.324197	HSPA5	1
GO:0030328	GO:0030328	prenylcysteine catabolic process	1/689	2/18670	0.0724482	0.360212	0.324197	PCYOX1	1
GO:0030329	GO:0030329	prenylcysteine metabolic process	1/689	2/18670	0.0724482	0.360212	0.324197	PCYOX1	1
GO:0032076	GO:0032076	negative regulation of deoxyribonuclease activity	1/689	2/18670	0.0724482	0.360212	0.324197	DFFA	1
GO:0032603	GO:0032603	fractalkine production	1/689	2/18670	0.0724482	0.360212	0.324197	AZU1	1
GO:0032639	GO:0032639	TRAIL production	1/689	2/18670	0.0724482	0.360212	0.324197	HLA-E	1
GO:0032644	GO:0032644	regulation of fractalkine production	1/689	2/18670	0.0724482	0.360212	0.324197	AZU1	1
GO:0032679	GO:0032679	regulation of TRAIL production	1/689	2/18670	0.0724482	0.360212	0.324197	HLA-E	1
GO:0032707	GO:0032707	negative regulation of interleukin-23 production	1/689	2/18670	0.0724482	0.360212	0.324197	TLR4	1
GO:0032724	GO:0032724	positive regulation of fractalkine production	1/689	2/18670	0.0724482	0.360212	0.324197	AZU1	1
GO:0032759	GO:0032759	positive regulation of TRAIL production	1/689	2/18670	0.0724482	0.360212	0.324197	HLA-E	1
GO:0032764	GO:0032764	negative regulation of mast cell cytokine production	1/689	2/18670	0.0724482	0.360212	0.324197	BCL6	1
GO:0033030	GO:0033030	negative regulation of neutrophil apoptotic process	1/689	2/18670	0.0724482	0.360212	0.324197	CXCR2	1
GO:0034125	GO:0034125	negative regulation of MyD88-dependent toll-like receptor signaling pathway	1/689	2/18670	0.0724482	0.360212	0.324197	CD300A	1
GO:0035407	GO:0035407	histone H3-T11 phosphorylation	1/689	2/18670	0.0724482	0.360212	0.324197	PKN1	1
GO:0035552	GO:0035552	oxidative single-stranded DNA demethylation	1/689	2/18670	0.0724482	0.360212	0.324197	FTO	1
GO:0035606	GO:0035606	peptidyl-cysteine S-trans-nitrosylation	1/689	2/18670	0.0724482	0.360212	0.324197	GAPDH	1
GO:0036090	GO:0036090	cleavage furrow ingression	1/689	2/18670	0.0724482	0.360212	0.324197	ALKBH4	1
GO:0036364	GO:0036364	transforming growth factor beta1 activation	1/689	2/18670	0.0724482	0.360212	0.324197	NRROS	1
GO:0036496	GO:0036496	regulation of translational initiation by eIF2 alpha dephosphorylation	1/689	2/18670	0.0724482	0.360212	0.324197	PPP1CA	1
GO:0038112	GO:0038112	interleukin-8-mediated signaling pathway	1/689	2/18670	0.0724482	0.360212	0.324197	CXCR2	1
GO:0038158	GO:0038158	granulocyte colony-stimulating factor signaling pathway	1/689	2/18670	0.0724482	0.360212	0.324197	CEACAM1	1
GO:0038178	GO:0038178	complement component C5a signaling pathway	1/689	2/18670	0.0724482	0.360212	0.324197	C5AR2	1
GO:0042245	GO:0042245	RNA repair	1/689	2/18670	0.0724482	0.360212	0.324197	FTO	1
GO:0042700	GO:0042700	luteinizing hormone signaling pathway	1/689	2/18670	0.0724482	0.360212	0.324197	EREG	1
GO:0043317	GO:0043317	regulation of cytotoxic T cell degranulation	1/689	2/18670	0.0724482	0.360212	0.324197	CEACAM1	1
GO:0043318	GO:0043318	negative regulation of cytotoxic T cell degranulation	1/689	2/18670	0.0724482	0.360212	0.324197	CEACAM1	1
GO:0043381	GO:0043381	negative regulation of memory T cell differentiation	1/689	2/18670	0.0724482	0.360212	0.324197	FGL2	1
GO:0044861	GO:0044861	protein transport into plasma membrane raft	1/689	2/18670	0.0724482	0.360212	0.324197	ATP1B1	1
GO:0046160	GO:0046160	heme a metabolic process	1/689	2/18670	0.0724482	0.360212	0.324197	COX15	1
GO:0046166	GO:0046166	glyceraldehyde-3-phosphate biosynthetic process	1/689	2/18670	0.0724482	0.360212	0.324197	TPI1	1
GO:0048294	GO:0048294	negative regulation of isotype switching to IgE isotypes	1/689	2/18670	0.0724482	0.360212	0.324197	BCL6	1
GO:0050751	GO:0050751	fractalkine biosynthetic process	1/689	2/18670	0.0724482	0.360212	0.324197	AZU1	1
GO:0050752	GO:0050752	regulation of fractalkine biosynthetic process	1/689	2/18670	0.0724482	0.360212	0.324197	AZU1	1
GO:0050754	GO:0050754	positive regulation of fractalkine biosynthetic process	1/689	2/18670	0.0724482	0.360212	0.324197	AZU1	1
GO:0050756	GO:0050756	fractalkine metabolic process	1/689	2/18670	0.0724482	0.360212	0.324197	AZU1	1
GO:0051134	GO:0051134	negative regulation of NK T cell activation	1/689	2/18670	0.0724482	0.360212	0.324197	CD300A	1
GO:0051695	GO:0051695	actin filament uncapping	1/689	2/18670	0.0724482	0.360212	0.324197	CARMIL1	1
GO:0060816	GO:0060816	random inactivation of X chromosome	1/689	2/18670	0.0724482	0.360212	0.324197	RLIM	1
GO:0061741	GO:0061741	chaperone-mediated protein transport involved in chaperone-mediated autophagy	1/689	2/18670	0.0724482	0.360212	0.324197	HSPA8	1
GO:0070428	GO:0070428	regulation of nucleotide-binding oligomerization domain containing 1 signaling pathway	1/689	2/18670	0.0724482	0.360212	0.324197	TLR4	1
GO:0070560	GO:0070560	protein secretion by platelet	1/689	2/18670	0.0724482	0.360212	0.324197	PLEK	1
GO:0071460	GO:0071460	cellular response to cell-matrix adhesion	1/689	2/18670	0.0724482	0.360212	0.324197	GSTP1	1
GO:0072737	GO:0072737	response to diamide	1/689	2/18670	0.0724482	0.360212	0.324197	DAXX	1
GO:0072738	GO:0072738	cellular response to diamide	1/689	2/18670	0.0724482	0.360212	0.324197	DAXX	1
GO:0090285	GO:0090285	negative regulation of protein glycosylation in Golgi	1/689	2/18670	0.0724482	0.360212	0.324197	TMEM59	1
GO:0090615	GO:0090615	mitochondrial mRNA processing	1/689	2/18670	0.0724482	0.360212	0.324197	PNPT1	1
GO:0099093	GO:0099093	calcium export from the mitochondrion	1/689	2/18670	0.0724482	0.360212	0.324197	SLC8B1	1
GO:0110090	GO:0110090	positive regulation of hippocampal neuron apoptotic process	1/689	2/18670	0.0724482	0.360212	0.324197	ITGAM	1
GO:0110091	GO:0110091	negative regulation of hippocampal neuron apoptotic process	1/689	2/18670	0.0724482	0.360212	0.324197	CX3CR1	1
GO:1901052	GO:1901052	sarcosine metabolic process	1/689	2/18670	0.0724482	0.360212	0.324197	GNMT	1
GO:1901143	GO:1901143	insulin catabolic process	1/689	2/18670	0.0724482	0.360212	0.324197	CEACAM1	1
GO:1901253	GO:1901253	negative regulation of intracellular transport of viral material	1/689	2/18670	0.0724482	0.360212	0.324197	BST2	1
GO:1902227	GO:1902227	negative regulation of macrophage colony-stimulating factor signaling pathway	1/689	2/18670	0.0724482	0.360212	0.324197	PTPN2	1
GO:1902232	GO:1902232	regulation of positive thymic T cell selection	1/689	2/18670	0.0724482	0.360212	0.324197	PTPN2	1
GO:1902257	GO:1902257	negative regulation of apoptotic process involved in outflow tract morphogenesis	1/689	2/18670	0.0724482	0.360212	0.324197	FOXC1	1
GO:1902567	GO:1902567	negative regulation of eosinophil activation	1/689	2/18670	0.0724482	0.360212	0.324197	CD300A	1
GO:1902724	GO:1902724	positive regulation of skeletal muscle satellite cell proliferation	1/689	2/18670	0.0724482	0.360212	0.324197	STAT3	1
GO:1902728	GO:1902728	positive regulation of growth factor dependent skeletal muscle satellite cell proliferation	1/689	2/18670	0.0724482	0.360212	0.324197	STAT3	1
GO:1902767	GO:1902767	isoprenoid biosynthetic process via mevalonate	1/689	2/18670	0.0724482	0.360212	0.324197	HMGCS1	1
GO:1903031	GO:1903031	regulation of microtubule plus-end binding	1/689	2/18670	0.0724482	0.360212	0.324197	MAPRE1	1
GO:1903033	GO:1903033	positive regulation of microtubule plus-end binding	1/689	2/18670	0.0724482	0.360212	0.324197	MAPRE1	1
GO:1903281	GO:1903281	positive regulation of calcium:sodium antiporter activity	1/689	2/18670	0.0724482	0.360212	0.324197	ATP1B1	1
GO:1903433	GO:1903433	regulation of constitutive secretory pathway	1/689	2/18670	0.0724482	0.360212	0.324197	RAB33B	1
GO:1903436	GO:1903436	regulation of mitotic cytokinetic process	1/689	2/18670	0.0724482	0.360212	0.324197	NUP62	1
GO:1903438	GO:1903438	positive regulation of mitotic cytokinetic process	1/689	2/18670	0.0724482	0.360212	0.324197	NUP62	1
GO:1903464	GO:1903464	negative regulation of mitotic cell cycle DNA replication	1/689	2/18670	0.0724482	0.360212	0.324197	BCL6	1
GO:1903490	GO:1903490	positive regulation of mitotic cytokinesis	1/689	2/18670	0.0724482	0.360212	0.324197	NUP62	1
GO:1903518	GO:1903518	positive regulation of single strand break repair	1/689	2/18670	0.0724482	0.360212	0.324197	PARP1	1
GO:1903970	GO:1903970	negative regulation of response to macrophage colony-stimulating factor	1/689	2/18670	0.0724482	0.360212	0.324197	PTPN2	1
GO:1903973	GO:1903973	negative regulation of cellular response to macrophage colony-stimulating factor stimulus	1/689	2/18670	0.0724482	0.360212	0.324197	PTPN2	1
GO:1904028	GO:1904028	positive regulation of collagen fibril organization	1/689	2/18670	0.0724482	0.360212	0.324197	COLGALT1	1
GO:1904211	GO:1904211	membrane protein proteolysis involved in retrograde protein transport, ER to cytosol	1/689	2/18670	0.0724482	0.360212	0.324197	HM13	1
GO:1904313	GO:1904313	response to methamphetamine hydrochloride	1/689	2/18670	0.0724482	0.360212	0.324197	HSPA5	1
GO:1904762	GO:1904762	positive regulation of myofibroblast differentiation	1/689	2/18670	0.0724482	0.360212	0.324197	PARP1	1
GO:1904780	GO:1904780	negative regulation of protein localization to centrosome	1/689	2/18670	0.0724482	0.360212	0.324197	UBXN2B	1
GO:1905154	GO:1905154	negative regulation of membrane invagination	1/689	2/18670	0.0724482	0.360212	0.324197	CD300A	1
GO:1905956	GO:1905956	positive regulation of endothelial tube morphogenesis	1/689	2/18670	0.0724482	0.360212	0.324197	ITGAX	1
GO:1990408	GO:1990408	calcitonin gene-related peptide receptor signaling pathway	1/689	2/18670	0.0724482	0.360212	0.324197	CALCRL	1
GO:1990456	GO:1990456	mitochondrion-endoplasmic reticulum membrane tethering	1/689	2/18670	0.0724482	0.360212	0.324197	PDZD8	1
GO:2000156	GO:2000156	regulation of retrograde vesicle-mediated transport, Golgi to ER	1/689	2/18670	0.0724482	0.360212	0.324197	RAB33B	1
GO:2000395	GO:2000395	regulation of ubiquitin-dependent endocytosis	1/689	2/18670	0.0724482	0.360212	0.324197	TSG101	1
GO:2000397	GO:2000397	positive regulation of ubiquitin-dependent endocytosis	1/689	2/18670	0.0724482	0.360212	0.324197	TSG101	1
GO:2000417	GO:2000417	negative regulation of eosinophil migration	1/689	2/18670	0.0724482	0.360212	0.324197	CD300A	1
GO:2000448	GO:2000448	positive regulation of macrophage migration inhibitory factor signaling pathway	1/689	2/18670	0.0724482	0.360212	0.324197	CD74	1
GO:2000566	GO:2000566	positive regulation of CD8-positive, alpha-beta T cell proliferation	1/689	2/18670	0.0724482	0.360212	0.324197	HLA-E	1
GO:2000627	GO:2000627	positive regulation of miRNA catabolic process	1/689	2/18670	0.0724482	0.360212	0.324197	PNPT1	1
GO:0002285	GO:0002285	lymphocyte activation involved in immune response	11/689	181/18670	0.0725546	0.360416	0.32438	CEACAM1/NBN/BCL6/FGL2/ANXA1/LCP1/TLR4/RNF168/STAT3/HLA-F/EXOSC6	11
GO:0006692	GO:0006692	prostanoid metabolic process	4/689	43/18670	0.0731419	0.362026	0.325829	CD74/PTGES3/ANXA1/CYP2S1	4
GO:0006693	GO:0006693	prostaglandin metabolic process	4/689	43/18670	0.0731419	0.362026	0.325829	CD74/PTGES3/ANXA1/CYP2S1	4
GO:1901659	GO:1901659	glycosyl compound biosynthetic process	4/689	43/18670	0.0731419	0.362026	0.325829	CDA/TYW5/TK1/NME6	4
GO:1904646	GO:1904646	cellular response to amyloid-beta	4/689	43/18670	0.0731419	0.362026	0.325829	TLR4/PARP1/FPR2/CASP4	4
GO:1901570	GO:1901570	fatty acid derivative biosynthetic process	7/689	99/18670	0.0734631	0.363289	0.326966	CD74/PTGES3/ALOX5AP/ANXA1/FADS1/ACSL1/ACSF3	7
GO:0032233	GO:0032233	positive regulation of actin filament bundle assembly	5/689	61/18670	0.0740985	0.365446	0.328907	CDC42/CARMIL1/PLEK/BAG4/NF2	5
GO:0045123	GO:0045123	cellular extravasation	5/689	61/18670	0.0740985	0.365446	0.328907	BST1/CX3CR1/AZU1/GCNT1/PRTN3	5
GO:0050701	GO:0050701	interleukin-1 secretion	5/689	61/18670	0.0740985	0.365446	0.328907	TLR8/IL1R2/TLR4/NLRP12/TRIM16	5
GO:0051047	GO:0051047	positive regulation of secretion	22/689	428/18670	0.0745153	0.367173	0.330461	GIPR/IFNGR1/TSG101/FCN1/TLR8/RAB3D/GAPDH/MMP8/VAMP8/VPS4B/TARDBP/FFAR2/PTPN22/TLR4/NLRP12/UCN/ITGAM/KIF5B/SELENOT/HLA-E/HLA-F/TRIM16	22
GO:1903364	GO:1903364	positive regulation of cellular protein catabolic process	9/689	140/18670	0.0749284	0.36886	0.331979	HERPUD1/KEAP1/PSMC1/PSMD10/CSNK1A1/SUMO1/MDM2/HSPA1A/CEBPA	9
GO:0009142	GO:0009142	nucleoside triphosphate biosynthetic process	6/689	80/18670	0.0749916	0.36886	0.331979	ENO1/AK1/PARP1/STAT3/NME6/CYC1	6
GO:0009649	GO:0009649	entrainment of circadian clock	3/689	27/18670	0.0759954	0.372134	0.334926	PPP1CA/RBM4B/PPP1CB	3
GO:0009651	GO:0009651	response to salt stress	3/689	27/18670	0.0759954	0.372134	0.334926	XRCC5/HSP90AB1/ZFP36L1	3
GO:0036336	GO:0036336	dendritic cell migration	3/689	27/18670	0.0759954	0.372134	0.334926	NLRP12/CCR1/CXCR2	3
GO:0043032	GO:0043032	positive regulation of macrophage activation	3/689	27/18670	0.0759954	0.372134	0.334926	MMP8/TLR4/CEBPA	3
GO:0048143	GO:0048143	astrocyte activation	3/689	27/18670	0.0759954	0.372134	0.334926	IFNGR1/FPR2/C1QA	3
GO:0002698	GO:0002698	negative regulation of immune effector process	8/689	120/18670	0.0763367	0.373473	0.336131	CEACAM1/BCL6/FGL2/BST2/ANXA1/CD300A/HLA-E/HLA-F	8
GO:0051495	GO:0051495	positive regulation of cytoskeleton organization	13/689	226/18670	0.0764668	0.373777	0.336405	CDC42/CARMIL1/CTTN/MAPRE1/ACTR3/PLEK/VPS4B/BAG4/ARPC2/NF2/HSPA1A/NUP62/UBXN2B	13
GO:0036503	GO:0036503	ERAD pathway	7/689	100/18670	0.0766165	0.374177	0.336765	HSPA5/HERPUD1/DERL3/HM13/MARCHF6/UBE2G2/RNF5	7
GO:0043123	GO:0043123	positive regulation of I-kappaB kinase/NF-kappaB signaling	11/689	183/18670	0.0770732	0.376073	0.338472	CD74/BIRC3/FKBP1A/TRADD/TNFSF10/BST2/TLR4/CX3CR1/UBE2N/MIER1/NUP62	11
GO:0062013	GO:0062013	positive regulation of small molecule metabolic process	9/689	141/18670	0.0775656	0.378141	0.340333	CD74/ENO1/ANXA1/PRXL2C/IGF2/STAT3/P2RY6/PTPN2/PLIN5	9
GO:0014002	GO:0014002	astrocyte development	4/689	44/18670	0.0782213	0.3786	0.340746	IFNGR1/TLR4/FPR2/C1QA	4
GO:0042987	GO:0042987	amyloid precursor protein catabolic process	4/689	44/18670	0.0782213	0.3786	0.340746	IFNGR1/FKBP1A/PIN1/TMED10	4
GO:0002562	GO:0002562	somatic diversification of immune receptors via germline recombination within a single locus	5/689	62/18670	0.0782789	0.3786	0.340746	NBN/BCL6/DCLRE1C/RNF168/EXOSC6	5
GO:0002753	GO:0002753	cytoplasmic pattern recognition receptor signaling pathway	5/689	62/18670	0.0782789	0.3786	0.340746	BIRC3/PTPN22/TLR4/UBE2N/HSPA1A	5
GO:0016444	GO:0016444	somatic cell DNA recombination	5/689	62/18670	0.0782789	0.3786	0.340746	NBN/BCL6/DCLRE1C/RNF168/EXOSC6	5
GO:0045453	GO:0045453	bone resorption	5/689	62/18670	0.0782789	0.3786	0.340746	SNX10/RAB3D/RAC2/LRRK1/ZNF675	5
GO:0046824	GO:0046824	positive regulation of nucleocytoplasmic transport	5/689	62/18670	0.0782789	0.3786	0.340746	YWHAE/TARDBP/CAMK1/MDM2/JUP	5
GO:0070059	GO:0070059	intrinsic apoptotic signaling pathway in response to endoplasmic reticulum stress	5/689	62/18670	0.0782789	0.3786	0.340746	HERPUD1/PTPN2/CASP4/ERO1A/HSPA1A	5
GO:1902686	GO:1902686	mitochondrial outer membrane permeabilization involved in programmed cell death	5/689	62/18670	0.0782789	0.3786	0.340746	YWHAE/YWHAQ/MPV17L/HSPA1A/SLC35F6	5
GO:0022617	GO:0022617	extracellular matrix disassembly	6/689	81/18670	0.0786014	0.378828	0.340951	CTSG/CST3/MMP8/LCP1/FGFR4/TPSAB1	6
GO:0032204	GO:0032204	regulation of telomere maintenance	6/689	81/18670	0.0786014	0.378828	0.340951	MRE11/XRCC5/HNRNPC/NBN/PARP1/CCT3	6
GO:0034109	GO:0034109	homotypic cell-cell adhesion	6/689	81/18670	0.0786014	0.378828	0.340951	DSG2/CEACAM1/PLEK/JUP/RAP2B/CLIC1	6
GO:0060761	GO:0060761	negative regulation of response to cytokine stimulus	6/689	81/18670	0.0786014	0.378828	0.340951	GSTP1/SAMHD1/IL1R2/PTPN2/YTHDF3/ZNF675	6
GO:1903578	GO:1903578	regulation of ATP metabolic process	8/689	121/18670	0.0792478	0.380403	0.342368	ENO1/NUP50/PGK1/PARP1/PRXL2C/STAT3/PRKAG1/NUP62	8
GO:0002495	GO:0002495	antigen processing and presentation of peptide antigen via MHC class II	7/689	101/18670	0.079848	0.380403	0.342368	CD74/AP1M1/CAPZA1/AP1S3/HLA-DRB1/HLA-DRB5/IFI30	7
GO:0031532	GO:0031532	actin cytoskeleton reorganization	7/689	101/18670	0.079848	0.380403	0.342368	CDC42/CTTN/PHACTR1/PLEK/ANXA1/PIP5K1A/S1PR2	7
GO:1903426	GO:1903426	regulation of reactive oxygen species biosynthetic process	7/689	101/18670	0.079848	0.380403	0.342368	HSP90AB1/MMP8/TRAP1/TLR4/MPV17L/CX3CR1/STAT3	7
GO:0046651	GO:0046651	lymphocyte proliferation	15/689	272/18670	0.0799979	0.380403	0.342368	CD74/CLC/BST1/BCL6/HELLS/PKN1/RAC2/PTPN22/ANXA1/TLR4/MNDA/IGF2/CD300A/HLA-E/CD24	15
GO:0007030	GO:0007030	Golgi organization	9/689	142/18670	0.0802589	0.380403	0.342368	CDC42/ATP8B4/CSNK1A1/RAB29/ATP8B3/LMAN2/TMED10/RAB33B/UBXN2B	9
GO:0006163	GO:0006163	purine nucleotide metabolic process	22/689	432/18670	0.080393	0.380403	0.342368	AK2/ENO1/NUP50/SAMHD1/PGK1/AK1/GAPDH/TPI1/HMGCS1/PPCDC/PARP1/ACSL1/PRXL2C/THEM4/PGM2L1/STAT3/NME6/ACSF3/CYC1/PRKAG1/SULT1A1/NUP62	22
GO:0002829	GO:0002829	negative regulation of type 2 immune response	2/689	13/18670	0.0810705	0.380403	0.342368	BCL6/ANXA1	2
GO:0006707	GO:0006707	cholesterol catabolic process	2/689	13/18670	0.0810705	0.380403	0.342368	SNX17/CYP27A1	2
GO:0007183	GO:0007183	SMAD protein complex assembly	2/689	13/18670	0.0810705	0.380403	0.342368	FKBP1A/PARP1	2
GO:0016127	GO:0016127	sterol catabolic process	2/689	13/18670	0.0810705	0.380403	0.342368	SNX17/CYP27A1	2
GO:0016558	GO:0016558	protein import into peroxisome matrix	2/689	13/18670	0.0810705	0.380403	0.342368	LONP2/PEX6	2
GO:0031953	GO:0031953	negative regulation of protein autophosphorylation	2/689	13/18670	0.0810705	0.380403	0.342368	NLRP12/CHP1	2
GO:0033004	GO:0033004	negative regulation of mast cell activation	2/689	13/18670	0.0810705	0.380403	0.342368	CD300A/MILR1	2
GO:0033147	GO:0033147	negative regulation of intracellular estrogen receptor signaling pathway	2/689	13/18670	0.0810705	0.380403	0.342368	CNOT9/STRN3	2
GO:0035589	GO:0035589	G protein-coupled purinergic nucleotide receptor signaling pathway	2/689	13/18670	0.0810705	0.380403	0.342368	P2RY6/GPR34	2
GO:0036109	GO:0036109	alpha-linolenic acid metabolic process	2/689	13/18670	0.0810705	0.380403	0.342368	FADS1/ACSL1	2
GO:0042178	GO:0042178	xenobiotic catabolic process	2/689	13/18670	0.0810705	0.380403	0.342368	GSTP1/ACSL1	2
GO:0042532	GO:0042532	negative regulation of tyrosine phosphorylation of STAT protein	2/689	13/18670	0.0810705	0.380403	0.342368	PTPN2/NF2	2
GO:0045006	GO:0045006	DNA deamination	2/689	13/18670	0.0810705	0.380403	0.342368	EXOSC6/APOBEC3D	2
GO:0045059	GO:0045059	positive thymic T cell selection	2/689	13/18670	0.0810705	0.380403	0.342368	CD74/PTPN2	2
GO:0045078	GO:0045078	positive regulation of interferon-gamma biosynthetic process	2/689	13/18670	0.0810705	0.380403	0.342368	TLR8/TLR7	2
GO:0046133	GO:0046133	pyrimidine ribonucleoside catabolic process	2/689	13/18670	0.0810705	0.380403	0.342368	CDA/APOBEC3D	2
GO:0046349	GO:0046349	amino sugar biosynthetic process	2/689	13/18670	0.0810705	0.380403	0.342368	RENBP/NAGK	2
GO:0060312	GO:0060312	regulation of blood vessel remodeling	2/689	13/18670	0.0810705	0.380403	0.342368	CEACAM1/CST3	2
GO:0071415	GO:0071415	cellular response to purine-containing compound	2/689	13/18670	0.0810705	0.380403	0.342368	TMEM38A/P2RY6	2
GO:0090713	GO:0090713	immunological memory process	2/689	13/18670	0.0810705	0.380403	0.342368	BCL6/FGL2	2
GO:1900103	GO:1900103	positive regulation of endoplasmic reticulum unfolded protein response	2/689	13/18670	0.0810705	0.380403	0.342368	TMEM33/PTPN2	2
GO:1900225	GO:1900225	regulation of NLRP3 inflammasome complex assembly	2/689	13/18670	0.0810705	0.380403	0.342368	EIF2AK2/TLR4	2
GO:1904293	GO:1904293	negative regulation of ERAD pathway	2/689	13/18670	0.0810705	0.380403	0.342368	DERL3/UBE2G2	2
GO:2001171	GO:2001171	positive regulation of ATP biosynthetic process	2/689	13/18670	0.0810705	0.380403	0.342368	ENO1/STAT3	2
GO:0016925	GO:0016925	protein sumoylation	6/689	82/18670	0.0823073	0.383341	0.345012	NUP50/SUMO1/SENP5/MDM2/TOPORS/NUP62	6
GO:0055117	GO:0055117	regulation of cardiac muscle contraction	6/689	82/18670	0.0823073	0.383341	0.345012	DSG2/TMEM38A/SUMO1/ATP1B1/UCN/JUP	6
GO:0071158	GO:0071158	positive regulation of cell cycle arrest	6/689	82/18670	0.0823073	0.383341	0.345012	CASP2/ARID3A/PRMT1/MDM2/CNOT9/CRLF3	6
GO:0000956	GO:0000956	nuclear-transcribed mRNA catabolic process	12/689	207/18670	0.0825549	0.383341	0.345012	THRAP3/SSB/CNOT9/PAN3/LSM6/SMG8/ZFP36L1/PNRC2/GSPT2/RNPS1/EXOSC6/DCP1A	12
GO:0009206	GO:0009206	purine ribonucleoside triphosphate biosynthetic process	5/689	63/18670	0.0825833	0.383341	0.345012	ENO1/PARP1/STAT3/NME6/CYC1	5
GO:0006633	GO:0006633	fatty acid biosynthetic process	10/689	164/18670	0.0827405	0.383341	0.345012	CD74/HACD3/CEACAM1/PTGES3/ALOX5AP/ANXA1/DEGS1/FADS1/ACSF3/PRKAG1	10
GO:0007088	GO:0007088	regulation of mitotic nuclear division	10/689	164/18670	0.0827405	0.383341	0.345012	VPS4B/EREG/PIN1/IGF2/NME6/AURKAIP1/CDC26/HSPA1A/NUP62/UBXN2B	10
GO:0032388	GO:0032388	positive regulation of intracellular transport	13/689	229/18670	0.0827569	0.383341	0.345012	SAR1A/YWHAE/RAB29/VAMP8/TARDBP/RAC2/CAMK1/YWHAQ/MDM2/ITGAM/KIF5B/JUP/CHP1	13
GO:0001516	GO:0001516	prostaglandin biosynthetic process	3/689	28/18670	0.0828807	0.383341	0.345012	CD74/PTGES3/ANXA1	3
GO:0018146	GO:0018146	keratan sulfate biosynthetic process	3/689	28/18670	0.0828807	0.383341	0.345012	ST3GAL4/LUM/B4GALT5	3
GO:0032647	GO:0032647	regulation of interferon-alpha production	3/689	28/18670	0.0828807	0.383341	0.345012	TLR8/TLR4/TLR7	3
GO:0045745	GO:0045745	positive regulation of G protein-coupled receptor signaling pathway	3/689	28/18670	0.0828807	0.383341	0.345012	ACPP/PHB/PDE6G	3
GO:0046457	GO:0046457	prostanoid biosynthetic process	3/689	28/18670	0.0828807	0.383341	0.345012	CD74/PTGES3/ANXA1	3
GO:0070861	GO:0070861	regulation of protein exit from endoplasmic reticulum	3/689	28/18670	0.0828807	0.383341	0.345012	SAR1A/DERL3/UBE2G2	3
GO:0086013	GO:0086013	membrane repolarization during cardiac muscle cell action potential	3/689	28/18670	0.0828807	0.383341	0.345012	YWHAE/ATP1B1/KCNE1	3
GO:1902003	GO:1902003	regulation of amyloid-beta formation	3/689	28/18670	0.0828807	0.383341	0.345012	IFNGR1/PIN1/TMED10	3
GO:2000108	GO:2000108	positive regulation of leukocyte apoptotic process	3/689	28/18670	0.0828807	0.383341	0.345012	ANXA1/PRELID1/FNIP1	3
GO:0002504	GO:0002504	antigen processing and presentation of peptide or polysaccharide antigen via MHC class II	7/689	102/18670	0.0831574	0.383975	0.345584	CD74/AP1M1/CAPZA1/AP1S3/HLA-DRB1/HLA-DRB5/IFI30	7
GO:0098869	GO:0098869	cellular oxidant detoxification	7/689	102/18670	0.0831574	0.383975	0.345584	GSTP1/CAT/PRXL2A/ALOX5AP/PRXL2C/PRDX3/SELENOT	7
GO:0001974	GO:0001974	blood vessel remodeling	4/689	45/18670	0.0834719	0.384138	0.34573	FOXC1/CEACAM1/CST3/MDM2	4
GO:0044275	GO:0044275	cellular carbohydrate catabolic process	4/689	45/18670	0.0834719	0.384138	0.34573	TPI1/PGM2L1/PPP1CA/PPP1CB	4
GO:0048255	GO:0048255	mRNA stabilization	4/689	45/18670	0.0834719	0.384138	0.34573	THRAP3/HNRNPC/TARDBP/PAIP1	4
GO:1902743	GO:1902743	regulation of lamellipodium organization	4/689	45/18670	0.0834719	0.384138	0.34573	CDC42/CARMIL1/RAC2/ARPC2	4
GO:0032943	GO:0032943	mononuclear cell proliferation	15/689	274/18670	0.0838854	0.385719	0.347153	CD74/CLC/BST1/BCL6/HELLS/PKN1/RAC2/PTPN22/ANXA1/TLR4/MNDA/IGF2/CD300A/HLA-E/CD24	15
GO:0006605	GO:0006605	protein targeting	22/689	435/18670	0.0850001	0.390518	0.351472	HSPA5/HOMER3/SRP54/LONP2/YWHAE/HSPA8/CAT/PEX6/SSR1/RAC2/TIMM10B/YWHAQ/SRP9/AP1S3/PAN3/BAG4/PMPCA/ITGAM/KCNE1/CHP1/NUDT19/CHMP4A	22
GO:0048145	GO:0048145	regulation of fibroblast proliferation	6/689	83/18670	0.0861088	0.394952	0.355463	CD74/GSTP1/EREG/CD300A/S100A6/DACH1	6
GO:2000106	GO:2000106	regulation of leukocyte apoptotic process	6/689	83/18670	0.0861088	0.394952	0.355463	CD74/BCL6/ANXA1/PRELID1/CXCR2/FNIP1	6
GO:0007229	GO:0007229	integrin-mediated signaling pathway	7/689	103/18670	0.0865445	0.39629	0.356667	CDC42/CEACAM1/BST1/PLEK/CD63/ITGAX/ITGAM	7
GO:0044264	GO:0044264	cellular polysaccharide metabolic process	7/689	103/18670	0.0865445	0.39629	0.356667	GYG2/GNMT/B4GALT5/PGM2L1/IGF2/PPP1CA/PPP1CB	7
GO:0009145	GO:0009145	purine nucleoside triphosphate biosynthetic process	5/689	64/18670	0.0870107	0.397433	0.357696	ENO1/PARP1/STAT3/NME6/CYC1	5
GO:0016445	GO:0016445	somatic diversification of immunoglobulins	5/689	64/18670	0.0870107	0.397433	0.357696	SAMHD1/NBN/BCL6/RNF168/EXOSC6	5
GO:0035794	GO:0035794	positive regulation of mitochondrial membrane permeability	5/689	64/18670	0.0870107	0.397433	0.357696	YWHAE/YWHAQ/MPV17L/HSPA1A/SLC35F6	5
GO:0051188	GO:0051188	cofactor biosynthetic process	13/689	231/18670	0.0871273	0.397636	0.357878	COX15/NUBP2/COQ10B/MOCS3/PPCDC/CIAO1/NUBPL/ACSL1/MPV17L/NAXE/STAT3/NMNAT1/ACSF3	13
GO:0001736	GO:0001736	establishment of planar polarity	8/689	124/18670	0.0883725	0.402016	0.361821	CDC42/PSMC1/PSMA7/PSMD10/PSMD14/PSMB2/PSME3/PSMD12	8
GO:0007164	GO:0007164	establishment of tissue polarity	8/689	124/18670	0.0883725	0.402016	0.361821	CDC42/PSMC1/PSMA7/PSMD10/PSMD14/PSMB2/PSME3/PSMD12	8
GO:0000077	GO:0000077	DNA damage checkpoint	9/689	145/18670	0.0886749	0.402016	0.361821	MRE11/NBN/CASP2/ARID3A/RPA2/PRMT1/MDM2/INTS7/CNOT9	9
GO:0002822	GO:0002822	regulation of adaptive immune response based on somatic recombination of immune receptors built from immunoglobulin superfamily domains	9/689	145/18670	0.0886749	0.402016	0.361821	CEACAM1/CLC/BCL6/PKN1/ANXA1/FAM49B/HLA-E/HLA-F/EXOSC6	9
GO:0009259	GO:0009259	ribonucleotide metabolic process	21/689	414/18670	0.0886999	0.402016	0.361821	AK2/ENO1/NUP50/PGK1/AK1/GAPDH/TPI1/HMGCS1/PPCDC/PARP1/ACSL1/PRXL2C/THEM4/PGM2L1/STAT3/NME6/ACSF3/CYC1/PRKAG1/SULT1A1/NUP62	21
GO:0070646	GO:0070646	protein modification by small protein removal	16/689	299/18670	0.0887063	0.402016	0.361821	BIRC3/KEAP1/PSMC1/PSMA7/PSMD10/WDR48/PSMD14/UCHL5/SENP5/PSMB2/PSME3/TRIM21/MDM2/USP3/TAF9B/PSMD12	16
GO:0002715	GO:0002715	regulation of natural killer cell mediated immunity	4/689	46/18670	0.0888906	0.402016	0.361821	CEACAM1/SH2D1B/HLA-E/HLA-F	4
GO:0007157	GO:0007157	heterophilic cell-cell adhesion via plasma membrane cell adhesion molecules	4/689	46/18670	0.0888906	0.402016	0.361821	CEACAM6/CEACAM8/CD164/ALCAM	4
GO:0022602	GO:0022602	ovulation cycle process	4/689	46/18670	0.0888906	0.402016	0.361821	HSPA5/CASP2/EREG/SGPL1	4
GO:0050706	GO:0050706	regulation of interleukin-1 beta secretion	4/689	46/18670	0.0888906	0.402016	0.361821	TLR8/TLR4/NLRP12/TRIM16	4
GO:0071354	GO:0071354	cellular response to interleukin-6	4/689	46/18670	0.0888906	0.402016	0.361821	PHB/STAT3/PTPN2/CEBPA	4
GO:0048144	GO:0048144	fibroblast proliferation	6/689	84/18670	0.0900053	0.403838	0.36346	CD74/GSTP1/EREG/CD300A/S100A6/DACH1	6
GO:0010923	GO:0010923	negative regulation of phosphatase activity	7/689	104/18670	0.090009	0.403838	0.36346	FKBP1A/PHACTR1/PHACTR2/SET/BAG4/CHP1/PPP1R11	7
GO:0046822	GO:0046822	regulation of nucleocytoplasmic transport	7/689	104/18670	0.090009	0.403838	0.36346	YWHAE/TARDBP/CAMK1/MDM2/JUP/CHP1/NUP62	7
GO:0005979	GO:0005979	regulation of glycogen biosynthetic process	3/689	29/18670	0.0900228	0.403838	0.36346	IGF2/PPP1CA/PPP1CB	3
GO:0010962	GO:0010962	regulation of glucan biosynthetic process	3/689	29/18670	0.0900228	0.403838	0.36346	IGF2/PPP1CA/PPP1CB	3
GO:0070102	GO:0070102	interleukin-6-mediated signaling pathway	3/689	29/18670	0.0900228	0.403838	0.36346	STAT3/PTPN2/CEBPA	3
GO:2000515	GO:2000515	negative regulation of CD4-positive, alpha-beta T cell activation	3/689	29/18670	0.0900228	0.403838	0.36346	BCL6/ANXA1/TARM1	3
GO:0010876	GO:0010876	lipid localization	21/689	415/18670	0.0903654	0.403838	0.36346	CEACAM1/OSBPL8/ATP8B4/VPS4B/FFAR2/APOL2/ATP8B3/ANXA1/HILPDA/GLTP/FTO/NCOR1/PLIN2/ACSL1/UCN/PDZD8/PRELID1/PTPN2/SPNS3/PLIN5/APOL6	21
GO:1901568	GO:1901568	fatty acid derivative metabolic process	10/689	167/18670	0.0906772	0.403838	0.36346	CD74/PON2/PTGES3/ALOX5AP/ANXA1/FADS1/ACSL1/CYP2S1/ACSF3/CYP4F3	10
GO:0019932	GO:0019932	second-messenger-mediated signaling	22/689	439/18670	0.0914107	0.403838	0.36346	GIPR/HOMER3/CALCRL/TMEM38A/LAT2/FKBP1A/ADNP/BST1/PLEK/GBP1/ADGRE5/PPP3CA/ATP1B1/TMBIM4/UCN/CCR1/CX3CR1/FPR2/P2RY6/AZU1/CXCR2/CHP1	22
GO:0007029	GO:0007029	endoplasmic reticulum organization	5/689	65/18670	0.0915595	0.403838	0.36346	TMEM38A/TMEM33/TMEM170A/LMAN2/TOR1AIP2	5
GO:0032729	GO:0032729	positive regulation of interferon-gamma production	5/689	65/18670	0.0915595	0.403838	0.36346	TLR8/PTPN22/TLR4/FAM49B/TLR7	5
GO:0007100	GO:0007100	mitotic centrosome separation	2/689	14/18670	0.092343	0.403838	0.36346	NUP62/UBXN2B	2
GO:0010935	GO:0010935	regulation of macrophage cytokine production	2/689	14/18670	0.092343	0.403838	0.36346	CD74/TLR4	2
GO:0020027	GO:0020027	hemoglobin metabolic process	2/689	14/18670	0.092343	0.403838	0.36346	CAT/PRMT1	2
GO:0030836	GO:0030836	positive regulation of actin filament depolymerization	2/689	14/18670	0.092343	0.403838	0.36346	CARMIL1/PLEK	2
GO:0035791	GO:0035791	platelet-derived growth factor receptor-beta signaling pathway	2/689	14/18670	0.092343	0.403838	0.36346	HIP1/PTPN2	2
GO:0044546	GO:0044546	NLRP3 inflammasome complex assembly	2/689	14/18670	0.092343	0.403838	0.36346	EIF2AK2/TLR4	2
GO:0045064	GO:0045064	T-helper 2 cell differentiation	2/689	14/18670	0.092343	0.403838	0.36346	BCL6/ANXA1	2
GO:0045346	GO:0045346	regulation of MHC class II biosynthetic process	2/689	14/18670	0.092343	0.403838	0.36346	TLR4/AZU1	2
GO:0045591	GO:0045591	positive regulation of regulatory T cell differentiation	2/689	14/18670	0.092343	0.403838	0.36346	BCL6/LILRB4	2
GO:0045605	GO:0045605	negative regulation of epidermal cell differentiation	2/689	14/18670	0.092343	0.403838	0.36346	HOXA7/SRSF6	2
GO:0045869	GO:0045869	negative regulation of single stranded viral RNA replication via double stranded DNA intermediate	2/689	14/18670	0.092343	0.403838	0.36346	MPHOSPH8/APOBEC3D	2
GO:0046033	GO:0046033	AMP metabolic process	2/689	14/18670	0.092343	0.403838	0.36346	AK2/AK1	2
GO:0046131	GO:0046131	pyrimidine ribonucleoside metabolic process	2/689	14/18670	0.092343	0.403838	0.36346	CDA/APOBEC3D	2
GO:0046940	GO:0046940	nucleoside monophosphate phosphorylation	2/689	14/18670	0.092343	0.403838	0.36346	AK2/AK1	2
GO:0060049	GO:0060049	regulation of protein glycosylation	2/689	14/18670	0.092343	0.403838	0.36346	TMEM59/CHP1	2
GO:0070885	GO:0070885	negative regulation of calcineurin-NFAT signaling cascade	2/689	14/18670	0.092343	0.403838	0.36346	HOMER3/CHP1	2
GO:0071391	GO:0071391	cellular response to estrogen stimulus	2/689	14/18670	0.092343	0.403838	0.36346	MDM2/SRA1	2
GO:0071941	GO:0071941	nitrogen cycle metabolic process	2/689	14/18670	0.092343	0.403838	0.36346	SUOX/CEBPA	2
GO:0086069	GO:0086069	bundle of His cell to Purkinje myocyte communication	2/689	14/18670	0.092343	0.403838	0.36346	DSG2/JUP	2
GO:0090110	GO:0090110	COPII-coated vesicle cargo loading	2/689	14/18670	0.092343	0.403838	0.36346	SAR1A/SEC23B	2
GO:0106057	GO:0106057	negative regulation of calcineurin-mediated signaling	2/689	14/18670	0.092343	0.403838	0.36346	HOMER3/CHP1	2
GO:1903624	GO:1903624	regulation of DNA catabolic process	2/689	14/18670	0.092343	0.403838	0.36346	DFFA/NMNAT1	2
GO:1904152	GO:1904152	regulation of retrograde protein transport, ER to cytosol	2/689	14/18670	0.092343	0.403838	0.36346	DERL3/UBE2G2	2
GO:2001044	GO:2001044	regulation of integrin-mediated signaling pathway	2/689	14/18670	0.092343	0.403838	0.36346	BST1/CD63	2
GO:2001279	GO:2001279	regulation of unsaturated fatty acid biosynthetic process	2/689	14/18670	0.092343	0.403838	0.36346	CD74/ANXA1	2
GO:1903829	GO:1903829	positive regulation of cellular protein localization	17/689	324/18670	0.0930207	0.403838	0.36346	TSG101/SAR1A/HSP90AB1/YWHAE/RAB29/TARDBP/RAC2/CAMK1/YWHAQ/MDM2/PARP1/CCT3/ITGAM/KIF5B/JUP/CHP1/NUP62	17
GO:0050730	GO:0050730	regulation of peptidyl-tyrosine phosphorylation	14/689	256/18670	0.0931326	0.403838	0.36346	CD74/TSG101/ADNP/BST1/RAP2C/EREG/LRRK1/IGF2/CD300A/STAT3/PTPN2/RAP2B/NF2/CD24	14
GO:0033138	GO:0033138	positive regulation of peptidyl-serine phosphorylation	7/689	105/18670	0.0935505	0.403838	0.36346	SH2D3C/HSP90AB1/CAMK1/CNOT9/BAG4/UCN/FNIP1	7
GO:0071453	GO:0071453	cellular response to oxygen levels	13/689	234/18670	0.0939494	0.403838	0.36346	ENO1/PSMC1/PSMA7/PSMD10/PGK1/PSMD14/PSMB2/PSME3/HILPDA/MDM2/ZFP36L1/PSMD12/ERO1A	13
GO:0009144	GO:0009144	purine nucleoside triphosphate metabolic process	6/689	85/18670	0.0939962	0.403838	0.36346	ENO1/SAMHD1/PARP1/STAT3/NME6/CYC1	6
GO:2001057	GO:2001057	reactive nitrogen species metabolic process	6/689	85/18670	0.0939962	0.403838	0.36346	HSP90AB1/MMP8/TLR4/SUOX/CX3CR1/MARC1	6
GO:0050867	GO:0050867	positive regulation of cell activation	20/689	394/18670	0.0943257	0.403838	0.36346	CD74/CDC42/SIRPB1/BST1/BCL6/PLEK/MMP8/VAMP8/ANXA1/TLR4/FAM49B/IGF2/ITGAM/LILRB4/BLOC1S3/HLA-E/HLA-F/EXOSC6/CEBPA/CD24	20
GO:0006888	GO:0006888	endoplasmic reticulum to Golgi vesicle-mediated transport	12/689	212/18670	0.0943694	0.403838	0.36346	SAR1A/ERGIC2/SEC23B/COPE/CAPZA1/CNIH4/LMAN2/TMED10/RAB33B/TRAPPC2/SERPINA1/COG8	12
GO:0002204	GO:0002204	somatic recombination of immunoglobulin genes involved in immune response	4/689	47/18670	0.0944742	0.403838	0.36346	NBN/BCL6/RNF168/EXOSC6	4
GO:0002208	GO:0002208	somatic diversification of immunoglobulins involved in immune response	4/689	47/18670	0.0944742	0.403838	0.36346	NBN/BCL6/RNF168/EXOSC6	4
GO:0018198	GO:0018198	peptidyl-cysteine modification	4/689	47/18670	0.0944742	0.403838	0.36346	RAB3D/GAPDH/MOCS3/PRDX3	4
GO:0045190	GO:0045190	isotype switching	4/689	47/18670	0.0944742	0.403838	0.36346	NBN/BCL6/RNF168/EXOSC6	4
GO:0045646	GO:0045646	regulation of erythrocyte differentiation	4/689	47/18670	0.0944742	0.403838	0.36346	PRMT1/STAT3/ZFP36L1/HSPA1A	4
GO:1903580	GO:1903580	positive regulation of ATP metabolic process	4/689	47/18670	0.0944742	0.403838	0.36346	ENO1/PGK1/PRXL2C/STAT3	4
GO:0002262	GO:0002262	myeloid cell homeostasis	9/689	147/18670	0.0945652	0.403838	0.36346	HOXB6/BCL6/PRMT1/ANXA1/STAT3/PTPN2/CXCR2/ZFP36L1/HSPA1A	9
GO:0038095	GO:0038095	Fc-epsilon receptor signaling pathway	10/689	169/18670	0.0962133	0.403838	0.36346	LAT2/MAP3K1/PSMC1/PSMA7/PSMD10/PSMD14/PSMB2/PSME3/PPP3CA/PSMD12	10
GO:0006513	GO:0006513	protein monoubiquitination	5/689	66/18670	0.0962284	0.403838	0.36346	TSG101/WDR48/TRIM21/RNF168/TOPORS	5
GO:0070613	GO:0070613	regulation of protein processing	5/689	66/18670	0.0962284	0.403838	0.36346	BIRC3/ENO1/IL1R2/TMEM59/MDM2	5
GO:1905710	GO:1905710	positive regulation of membrane permeability	5/689	66/18670	0.0962284	0.403838	0.36346	YWHAE/YWHAQ/MPV17L/HSPA1A/SLC35F6	5
GO:2000146	GO:2000146	negative regulation of cell motility	18/689	349/18670	0.096887	0.403838	0.36346	CD74/GSTP1/OSBPL8/HOXA7/RAP2C/PIN1/BST2/SERPINF1/C5AR2/SINHCAF/CD300A/CX3CR1/STAT3/JUP/RAP2B/NF2/ARID2/DACH1	18
GO:0009116	GO:0009116	nucleoside metabolic process	7/689	106/18670	0.0971687	0.403838	0.36346	ACPP/GNMT/GAMT/CDA/TK1/NME6/APOBEC3D	7
GO:0002828	GO:0002828	regulation of type 2 immune response	3/689	30/18670	0.0974116	0.403838	0.36346	CD74/BCL6/ANXA1	3
GO:0032607	GO:0032607	interferon-alpha production	3/689	30/18670	0.0974116	0.403838	0.36346	TLR8/TLR4/TLR7	3
GO:0032728	GO:0032728	positive regulation of interferon-beta production	3/689	30/18670	0.0974116	0.403838	0.36346	TLR8/TLR4/TLR7	3
GO:0048147	GO:0048147	negative regulation of fibroblast proliferation	3/689	30/18670	0.0974116	0.403838	0.36346	GSTP1/CD300A/DACH1	3
GO:0050690	GO:0050690	regulation of defense response to virus by virus	3/689	30/18670	0.0974116	0.403838	0.36346	EIF2AK2/AP1M1/AP1S3	3
GO:0061082	GO:0061082	myeloid leukocyte cytokine production	3/689	30/18670	0.0974116	0.403838	0.36346	CD74/BCL6/TLR4	3
GO:0071480	GO:0071480	cellular response to gamma radiation	3/689	30/18670	0.0974116	0.403838	0.36346	HSPA5/XRCC5/MDM2	3
GO:1904292	GO:1904292	regulation of ERAD pathway	3/689	30/18670	0.0974116	0.403838	0.36346	HERPUD1/DERL3/UBE2G2	3
GO:0006839	GO:0006839	mitochondrial transport	14/689	258/18670	0.0976084	0.403838	0.36346	SLC8B1/YWHAE/RAC2/TIMM10B/YWHAQ/PNPT1/BAG4/MPV17L/THEM4/PMPCA/STAT3/CYC1/HSPA1A/SLC35F6	14
GO:0006400	GO:0006400	tRNA modification	6/689	86/18670	0.0980808	0.403838	0.36346	THUMPD1/MOCS3/SSB/TYW5/METTL2B/METTL6	6
GO:0006890	GO:0006890	retrograde vesicle-mediated transport, Golgi to endoplasmic reticulum	6/689	86/18670	0.0980808	0.403838	0.36346	ERGIC2/COPE/LMAN2/TMED10/RAB33B/TAPBP	6
GO:0034637	GO:0034637	cellular carbohydrate biosynthetic process	6/689	86/18670	0.0980808	0.403838	0.36346	GYG2/B4GALT5/PGM2L1/IGF2/PPP1CA/PPP1CB	6
GO:0070542	GO:0070542	response to fatty acid	6/689	86/18670	0.0980808	0.403838	0.36346	GIPR/XRCC5/CAT/FFAR2/ACSL1/P2RY6	6
GO:1903037	GO:1903037	regulation of leukocyte cell-cell adhesion	16/689	304/18670	0.0988652	0.403838	0.36346	CD74/CDC42/CEACAM1/SIRPB1/BCL6/FGL2/PTPN22/ANXA1/FAM49B/IGF2/CD300A/PTPN2/LILRB4/HLA-E/TARM1/CD24	16
GO:0043433	GO:0043433	negative regulation of DNA-binding transcription factor activity	10/689	170/18670	0.0990547	0.403838	0.36346	KEAP1/PSMD10/SUMO1/CAT/RLIM/TRIM21/NLRP12/COMMD1/CHP1/ZNF675	10
GO:2001020	GO:2001020	regulation of response to DNA damage stimulus	12/689	214/18670	0.0993692	0.403838	0.36346	CD74/PSMD10/RPA2/DEK/MDM2/PARP1/RNF168/HNRNPK/NUDT16L1/UBE2V2/UBE2N/TAF9B	12
GO:0017038	GO:0017038	protein import	11/689	192/18670	0.0995576	0.403838	0.36346	NUP50/LONP2/HSPA8/TARDBP/PEX6/NXT1/PPP3CA/STAT3/JUP/CHP1/NUP62	11
GO:0001909	GO:0001909	leukocyte mediated cytotoxicity	7/689	107/18670	0.100863	0.403838	0.36346	CEACAM1/CTSG/FAM49B/ITGAM/AZU1/HLA-E/HLA-F	7
GO:0098781	GO:0098781	ncRNA transcription	7/689	107/18670	0.100863	0.403838	0.36346	ICE2/TAF8/POU2F1/INTS7/PHAX/SNAPC3/TAF13	7
GO:2000573	GO:2000573	positive regulation of DNA biosynthetic process	5/689	67/18670	0.101016	0.403838	0.36346	XRCC5/HSP90AB1/PTGES3/FGFR4/CCT3	5
GO:0010256	GO:0010256	endomembrane system organization	22/689	445/18670	0.101605	0.403838	0.36346	VTA1/CDC42/TMEM38A/TSG101/SNX10/ATP8B4/SYNGR2/TMEM33/CSNK1A1/RAB29/VPS4B/TARDBP/ATP8B3/TOR1AIP1/TMEM170A/LMAN2/TOR1AIP2/TMED10/RAB33B/BLOC1S3/UBXN2B/CHMP4A	22
GO:0008380	GO:0008380	RNA splicing	23/689	469/18670	0.102235	0.403838	0.36346	THRAP3/HNRNPC/CWF19L1/CSTF1/HSPA8/TARDBP/SMU1/SRSF6/HNRNPR/DNAJC8/THOC6/DBR1/SCAF11/HNRNPLL/CWC22/LSM6/HNRNPK/CPSF2/RBM4B/SNRNP35/SRSF10/HSPA1A/RNPS1	23
GO:0002690	GO:0002690	positive regulation of leukocyte chemotaxis	6/689	87/18670	0.102258	0.403838	0.36346	CD74/RAC2/CCR1/FPR2/C3AR1/CXCR2	6
GO:0006112	GO:0006112	energy reserve metabolic process	6/689	87/18670	0.102258	0.403838	0.36346	GYG2/GNMT/PGM2L1/IGF2/PPP1CA/PPP1CB	6
GO:0016579	GO:0016579	protein deubiquitination	15/689	283/18670	0.102861	0.403838	0.36346	BIRC3/KEAP1/PSMC1/PSMA7/PSMD10/WDR48/PSMD14/UCHL5/PSMB2/PSME3/TRIM21/MDM2/USP3/TAF9B/PSMD12	15
GO:0001325	GO:0001325	formation of extrachromosomal circular DNA	2/689	15/18670	0.104036	0.403838	0.36346	XRCC5/NBN	2
GO:0002467	GO:0002467	germinal center formation	2/689	15/18670	0.104036	0.403838	0.36346	BCL6/PKN1	2
GO:0006122	GO:0006122	mitochondrial electron transport, ubiquinol to cytochrome c	2/689	15/18670	0.104036	0.403838	0.36346	UQCRFS1/CYC1	2
GO:0030730	GO:0030730	sequestering of triglyceride	2/689	15/18670	0.104036	0.403838	0.36346	OSBPL8/PLIN5	2
GO:0030852	GO:0030852	regulation of granulocyte differentiation	2/689	15/18670	0.104036	0.403838	0.36346	CEACAM1/C1QC	2
GO:0032486	GO:0032486	Rap protein signal transduction	2/689	15/18670	0.104036	0.403838	0.36346	RAP2C/RAP2B	2
GO:0033689	GO:0033689	negative regulation of osteoblast proliferation	2/689	15/18670	0.104036	0.403838	0.36346	EIF2AK2/ATRAID	2
GO:0034310	GO:0034310	primary alcohol catabolic process	2/689	15/18670	0.104036	0.403838	0.36346	ALDH2/SULT1A1	2
GO:0042159	GO:0042159	lipoprotein catabolic process	2/689	15/18670	0.104036	0.403838	0.36346	LYPLA2/LYPLA1	2
GO:0045073	GO:0045073	regulation of chemokine biosynthetic process	2/689	15/18670	0.104036	0.403838	0.36346	CD74/AZU1	2
GO:0045342	GO:0045342	MHC class II biosynthetic process	2/689	15/18670	0.104036	0.403838	0.36346	TLR4/AZU1	2
GO:0048070	GO:0048070	regulation of developmental pigmentation	2/689	15/18670	0.104036	0.403838	0.36346	VPS33A/BLOC1S5	2
GO:0051299	GO:0051299	centrosome separation	2/689	15/18670	0.104036	0.403838	0.36346	NUP62/UBXN2B	2
GO:0060766	GO:0060766	negative regulation of androgen receptor signaling pathway	2/689	15/18670	0.104036	0.403838	0.36346	NCOR1/PHB	2
GO:0090656	GO:0090656	t-circle formation	2/689	15/18670	0.104036	0.403838	0.36346	XRCC5/NBN	2
GO:0090737	GO:0090737	telomere maintenance via telomere trimming	2/689	15/18670	0.104036	0.403838	0.36346	XRCC5/NBN	2
GO:1902260	GO:1902260	negative regulation of delayed rectifier potassium channel activity	2/689	15/18670	0.104036	0.403838	0.36346	SUMO1/KCNE1	2
GO:1902969	GO:1902969	mitotic DNA replication	2/689	15/18670	0.104036	0.403838	0.36346	MCM4/BCL6	2
GO:1903543	GO:1903543	positive regulation of exosomal secretion	2/689	15/18670	0.104036	0.403838	0.36346	TSG101/VPS4B	2
GO:2000484	GO:2000484	positive regulation of interleukin-8 secretion	2/689	15/18670	0.104036	0.403838	0.36346	FCN1/FFAR2	2
GO:2001256	GO:2001256	regulation of store-operated calcium entry	2/689	15/18670	0.104036	0.403838	0.36346	HOMER3/SLC8B1	2
GO:0051091	GO:0051091	positive regulation of DNA-binding transcription factor activity	14/689	261/18670	0.104567	0.403838	0.36346	EIF2AK2/TRADD/CAT/LRRFIP1/TRIM21/TLR4/ANXA3/PPP3CA/PRDX3/CX3CR1/STAT3/JUP/UBE2N/HSPA1A	14
GO:0002526	GO:0002526	acute inflammatory response	7/689	108/18670	0.104633	0.403838	0.36346	GSTP1/FFAR2/APOL2/STAT3/CXCR2/SERPINA1/HLA-E	7
GO:0006275	GO:0006275	regulation of DNA replication	7/689	108/18670	0.104633	0.403838	0.36346	MRE11/NBN/BCL6/EREG/S100A11/UCN/DACH1	7
GO:0071156	GO:0071156	regulation of cell cycle arrest	7/689	108/18670	0.104633	0.403838	0.36346	HSP90AB1/CASP2/ARID3A/PRMT1/MDM2/CNOT9/CRLF3	7
GO:2000278	GO:2000278	regulation of DNA biosynthetic process	7/689	108/18670	0.104633	0.403838	0.36346	XRCC5/HNRNPC/HSP90AB1/PTGES3/FGFR4/CCT3/DACH1	7
GO:0044106	GO:0044106	cellular amine metabolic process	8/689	129/18670	0.104876	0.403838	0.36346	PSMC1/PSMA7/PSMD10/PSMD14/PSMB2/PSME3/ITGAM/PSMD12	8
GO:0009152	GO:0009152	purine ribonucleotide biosynthetic process	10/689	172/18670	0.104883	0.403838	0.36346	AK2/ENO1/AK1/PPCDC/PARP1/ACSL1/STAT3/NME6/ACSF3/CYC1	10
GO:0010543	GO:0010543	regulation of platelet activation	3/689	31/18670	0.105037	0.403838	0.36346	CEACAM1/PLEK/TLR4	3
GO:0031338	GO:0031338	regulation of vesicle fusion	3/689	31/18670	0.105037	0.403838	0.36346	ANKRD27/ANXA1/KIF5B	3
GO:0043304	GO:0043304	regulation of mast cell degranulation	3/689	31/18670	0.105037	0.403838	0.36346	VAMP8/RAC2/CD300A	3
GO:0043457	GO:0043457	regulation of cellular respiration	3/689	31/18670	0.105037	0.403838	0.36346	TRAP1/PNPT1/PRELID1	3
GO:0045648	GO:0045648	positive regulation of erythrocyte differentiation	3/689	31/18670	0.105037	0.403838	0.36346	PRMT1/STAT3/HSPA1A	3
GO:0050849	GO:0050849	negative regulation of calcium-mediated signaling	3/689	31/18670	0.105037	0.403838	0.36346	HOMER3/PLEK/CHP1	3
GO:0071539	GO:0071539	protein localization to centrosome	3/689	31/18670	0.105037	0.403838	0.36346	SNX10/NUP62/UBXN2B	3
GO:0086011	GO:0086011	membrane repolarization during action potential	3/689	31/18670	0.105037	0.403838	0.36346	YWHAE/ATP1B1/KCNE1	3
GO:0007015	GO:0007015	actin filament organization	20/689	400/18670	0.105365	0.403838	0.36346	CAPG/CDC42/CARMIL1/CTTN/PHACTR1/ACTR3/PLEK/CAPZA1/KPTN/HIP1/RAC2/LCP1/TPM3/SH3KBP1/BAG4/ARPC2/TPM4/NF2/MSRB1/MARCKS	20
GO:0031343	GO:0031343	positive regulation of cell killing	5/689	68/18670	0.10592	0.403838	0.36346	GAPDH/FAM49B/ITGAM/HLA-E/HLA-F	5
GO:1903317	GO:1903317	regulation of protein maturation	5/689	68/18670	0.10592	0.403838	0.36346	BIRC3/ENO1/IL1R2/TMEM59/MDM2	5
GO:0051402	GO:0051402	neuron apoptotic process	13/689	239/18670	0.106031	0.403838	0.36346	HSPA5/HSP90AB1/ADNP/CASP2/GAPDH/SET/PIN1/AGAP2/PARP1/CX3CR1/ITGAM/NMNAT1/NAIP	13
GO:0001913	GO:0001913	T cell mediated cytotoxicity	4/689	49/18670	0.106122	0.403838	0.36346	CEACAM1/FAM49B/HLA-E/HLA-F	4
GO:0003044	GO:0003044	regulation of systemic arterial blood pressure mediated by a chemical signal	4/689	49/18670	0.106122	0.403838	0.36346	CTSG/SLC2A5/CPA3/ATP6AP2	4
GO:0065002	GO:0065002	intracellular protein transmembrane transport	4/689	49/18670	0.106122	0.403838	0.36346	HSPA5/SRP54/LONP2/PEX6	4
GO:0019693	GO:0019693	ribose phosphate metabolic process	21/689	424/18670	0.106271	0.403838	0.36346	AK2/ENO1/NUP50/PGK1/AK1/GAPDH/TPI1/HMGCS1/PPCDC/PARP1/ACSL1/PRXL2C/THEM4/PGM2L1/STAT3/NME6/ACSF3/CYC1/PRKAG1/SULT1A1/NUP62	21
GO:0043506	GO:0043506	regulation of JUN kinase activity	6/689	88/18670	0.106527	0.403838	0.36346	HACD3/GSTP1/PKN1/PTPN22/ZNF675/DAXX	6
GO:0045921	GO:0045921	positive regulation of exocytosis	6/689	88/18670	0.106527	0.403838	0.36346	TSG101/RAB3D/VAMP8/VPS4B/ITGAM/HLA-F	6
GO:0061097	GO:0061097	regulation of protein tyrosine kinase activity	6/689	88/18670	0.106527	0.403838	0.36346	TSG101/RAP2C/EREG/PTPN2/RAP2B/CD24	6
GO:0070098	GO:0070098	chemokine-mediated signaling pathway	6/689	88/18670	0.106527	0.403838	0.36346	FOXC1/CXCL1/CCR1/CX3CR1/CXCR2/CCL23	6
GO:0000958	GO:0000958	mitochondrial mRNA catabolic process	1/689	3/18670	0.106682	0.403838	0.36346	PNPT1	1
GO:0001550	GO:0001550	ovarian cumulus expansion	1/689	3/18670	0.106682	0.403838	0.36346	EREG	1
GO:0001798	GO:0001798	positive regulation of type IIa hypersensitivity	1/689	3/18670	0.106682	0.403838	0.36346	HLA-E	1
GO:0002184	GO:0002184	cytoplasmic translational termination	1/689	3/18670	0.106682	0.403838	0.36346	GSPT2	1
GO:0002519	GO:0002519	natural killer cell tolerance induction	1/689	3/18670	0.106682	0.403838	0.36346	HLA-E	1
GO:0002525	GO:0002525	acute inflammatory response to non-antigenic stimulus	1/689	3/18670	0.106682	0.403838	0.36346	FFAR2	1
GO:0002877	GO:0002877	regulation of acute inflammatory response to non-antigenic stimulus	1/689	3/18670	0.106682	0.403838	0.36346	FFAR2	1
GO:0002894	GO:0002894	positive regulation of type II hypersensitivity	1/689	3/18670	0.106682	0.403838	0.36346	HLA-E	1
GO:0002904	GO:0002904	positive regulation of B cell apoptotic process	1/689	3/18670	0.106682	0.403838	0.36346	FNIP1	1
GO:0003275	GO:0003275	apoptotic process involved in outflow tract morphogenesis	1/689	3/18670	0.106682	0.403838	0.36346	FOXC1	1
GO:0006203	GO:0006203	dGTP catabolic process	1/689	3/18670	0.106682	0.403838	0.36346	SAMHD1	1
GO:0006432	GO:0006432	phenylalanyl-tRNA aminoacylation	1/689	3/18670	0.106682	0.403838	0.36346	FARSB	1
GO:0007113	GO:0007113	endomitotic cell cycle	1/689	3/18670	0.106682	0.403838	0.36346	UBA3	1
GO:0010260	GO:0010260	animal organ senescence	1/689	3/18670	0.106682	0.403838	0.36346	ERO1A	1
GO:0010266	GO:0010266	response to vitamin B1	1/689	3/18670	0.106682	0.403838	0.36346	MDM2	1
GO:0014858	GO:0014858	positive regulation of skeletal muscle cell proliferation	1/689	3/18670	0.106682	0.403838	0.36346	STAT3	1
GO:0015742	GO:0015742	alpha-ketoglutarate transport	1/689	3/18670	0.106682	0.403838	0.36346	SLC25A11	1
GO:0016128	GO:0016128	phytosteroid metabolic process	1/689	3/18670	0.106682	0.403838	0.36346	ERG28	1
GO:0016129	GO:0016129	phytosteroid biosynthetic process	1/689	3/18670	0.106682	0.403838	0.36346	ERG28	1
GO:0016344	GO:0016344	meiotic chromosome movement towards spindle pole	1/689	3/18670	0.106682	0.403838	0.36346	ACTR3	1
GO:0018125	GO:0018125	peptidyl-cysteine methylation	1/689	3/18670	0.106682	0.403838	0.36346	RAB3D	1
GO:0018312	GO:0018312	peptidyl-serine ADP-ribosylation	1/689	3/18670	0.106682	0.403838	0.36346	PARP1	1
GO:0030327	GO:0030327	prenylated protein catabolic process	1/689	3/18670	0.106682	0.403838	0.36346	PCYOX1	1
GO:0030592	GO:0030592	DNA ADP-ribosylation	1/689	3/18670	0.106682	0.403838	0.36346	PARP1	1
GO:0030683	GO:0030683	mitigation of host immune response by virus	1/689	3/18670	0.106682	0.403838	0.36346	EIF2AK2	1
GO:0032954	GO:0032954	regulation of cytokinetic process	1/689	3/18670	0.106682	0.403838	0.36346	NUP62	1
GO:0035359	GO:0035359	negative regulation of peroxisome proliferator activated receptor signaling pathway	1/689	3/18670	0.106682	0.403838	0.36346	PLIN5	1
GO:0035544	GO:0035544	negative regulation of SNARE complex assembly	1/689	3/18670	0.106682	0.403838	0.36346	ANKRD27	1
GO:0035553	GO:0035553	oxidative single-stranded RNA demethylation	1/689	3/18670	0.106682	0.403838	0.36346	FTO	1
GO:0035691	GO:0035691	macrophage migration inhibitory factor signaling pathway	1/689	3/18670	0.106682	0.403838	0.36346	CD74	1
GO:0035709	GO:0035709	memory T cell activation	1/689	3/18670	0.106682	0.403838	0.36346	FAM49B	1
GO:0035928	GO:0035928	rRNA import into mitochondrion	1/689	3/18670	0.106682	0.403838	0.36346	PNPT1	1
GO:0036369	GO:0036369	transcription factor catabolic process	1/689	3/18670	0.106682	0.403838	0.36346	MDM2	1
GO:0036493	GO:0036493	positive regulation of translation in response to endoplasmic reticulum stress	1/689	3/18670	0.106682	0.403838	0.36346	DNAJC3	1
GO:0038183	GO:0038183	bile acid signaling pathway	1/689	3/18670	0.106682	0.403838	0.36346	GPBAR1	1
GO:0043316	GO:0043316	cytotoxic T cell degranulation	1/689	3/18670	0.106682	0.403838	0.36346	CEACAM1	1
GO:0043321	GO:0043321	regulation of natural killer cell degranulation	1/689	3/18670	0.106682	0.403838	0.36346	HLA-F	1
GO:0043323	GO:0043323	positive regulation of natural killer cell degranulation	1/689	3/18670	0.106682	0.403838	0.36346	HLA-F	1
GO:0046061	GO:0046061	dATP catabolic process	1/689	3/18670	0.106682	0.403838	0.36346	SAMHD1	1
GO:0046604	GO:0046604	positive regulation of mitotic centrosome separation	1/689	3/18670	0.106682	0.403838	0.36346	UBXN2B	1
GO:0046985	GO:0046985	positive regulation of hemoglobin biosynthetic process	1/689	3/18670	0.106682	0.403838	0.36346	PRMT1	1
GO:0048165	GO:0048165	fused antrum stage	1/689	3/18670	0.106682	0.403838	0.36346	EREG	1
GO:0048597	GO:0048597	post-embryonic camera-type eye morphogenesis	1/689	3/18670	0.106682	0.403838	0.36346	HMGN1	1
GO:0051835	GO:0051835	positive regulation of synapse structural plasticity	1/689	3/18670	0.106682	0.403838	0.36346	CAMK1	1
GO:0052042	GO:0052042	positive regulation by symbiont of host programmed cell death	1/689	3/18670	0.106682	0.403838	0.36346	GAPDH	1
GO:0052151	GO:0052151	positive regulation by symbiont of host apoptotic process	1/689	3/18670	0.106682	0.403838	0.36346	GAPDH	1
GO:0052330	GO:0052330	positive regulation by organism of programmed cell death in other organism involved in symbiotic interaction	1/689	3/18670	0.106682	0.403838	0.36346	GAPDH	1
GO:0060051	GO:0060051	negative regulation of protein glycosylation	1/689	3/18670	0.106682	0.403838	0.36346	TMEM59	1
GO:0060168	GO:0060168	positive regulation of adenosine receptor signaling pathway	1/689	3/18670	0.106682	0.403838	0.36346	ACPP	1
GO:0060310	GO:0060310	regulation of elastin catabolic process	1/689	3/18670	0.106682	0.403838	0.36346	CST3	1
GO:0060313	GO:0060313	negative regulation of blood vessel remodeling	1/689	3/18670	0.106682	0.403838	0.36346	CST3	1
GO:0061740	GO:0061740	protein targeting to lysosome involved in chaperone-mediated autophagy	1/689	3/18670	0.106682	0.403838	0.36346	HSPA8	1
GO:0070343	GO:0070343	white fat cell proliferation	1/689	3/18670	0.106682	0.403838	0.36346	FTO	1
GO:0070350	GO:0070350	regulation of white fat cell proliferation	1/689	3/18670	0.106682	0.403838	0.36346	FTO	1
GO:0070425	GO:0070425	negative regulation of nucleotide-binding oligomerization domain containing signaling pathway	1/689	3/18670	0.106682	0.403838	0.36346	PTPN22	1
GO:0070433	GO:0070433	negative regulation of nucleotide-binding oligomerization domain containing 2 signaling pathway	1/689	3/18670	0.106682	0.403838	0.36346	PTPN22	1
GO:0070681	GO:0070681	glutaminyl-tRNAGln biosynthesis via transamidation	1/689	3/18670	0.106682	0.403838	0.36346	GATC	1
GO:0070682	GO:0070682	proteasome regulatory particle assembly	1/689	3/18670	0.106682	0.403838	0.36346	PSMD10	1
GO:0071623	GO:0071623	negative regulation of granulocyte chemotaxis	1/689	3/18670	0.106682	0.403838	0.36346	C5AR2	1
GO:0072139	GO:0072139	glomerular parietal epithelial cell differentiation	1/689	3/18670	0.106682	0.403838	0.36346	CD24	1
GO:0072717	GO:0072717	cellular response to actinomycin D	1/689	3/18670	0.106682	0.403838	0.36346	MDM2	1
GO:0090024	GO:0090024	negative regulation of neutrophil chemotaxis	1/689	3/18670	0.106682	0.403838	0.36346	C5AR2	1
GO:0090086	GO:0090086	negative regulation of protein deubiquitination	1/689	3/18670	0.106682	0.403838	0.36346	TRIM21	1
GO:0090283	GO:0090283	regulation of protein glycosylation in Golgi	1/689	3/18670	0.106682	0.403838	0.36346	TMEM59	1
GO:0090634	GO:0090634	microglial cell mediated cytotoxicity	1/689	3/18670	0.106682	0.403838	0.36346	ITGAM	1
GO:0097010	GO:0097010	eukaryotic translation initiation factor 4F complex assembly	1/689	3/18670	0.106682	0.403838	0.36346	EIF4H	1
GO:0098758	GO:0098758	response to interleukin-8	1/689	3/18670	0.106682	0.403838	0.36346	CXCR2	1
GO:0098759	GO:0098759	cellular response to interleukin-8	1/689	3/18670	0.106682	0.403838	0.36346	CXCR2	1
GO:0106015	GO:0106015	negative regulation of inflammatory response to wounding	1/689	3/18670	0.106682	0.403838	0.36346	SIGLEC10	1
GO:1901252	GO:1901252	regulation of intracellular transport of viral material	1/689	3/18670	0.106682	0.403838	0.36346	BST2	1
GO:1901491	GO:1901491	negative regulation of lymphangiogenesis	1/689	3/18670	0.106682	0.403838	0.36346	FOXC1	1
GO:1901664	GO:1901664	regulation of NAD+ ADP-ribosyltransferase activity	1/689	3/18670	0.106682	0.403838	0.36346	HMGN1	1
GO:1901666	GO:1901666	positive regulation of NAD+ ADP-ribosyltransferase activity	1/689	3/18670	0.106682	0.403838	0.36346	HMGN1	1
GO:1902214	GO:1902214	regulation of interleukin-4-mediated signaling pathway	1/689	3/18670	0.106682	0.403838	0.36346	PTPN2	1
GO:1902226	GO:1902226	regulation of macrophage colony-stimulating factor signaling pathway	1/689	3/18670	0.106682	0.403838	0.36346	PTPN2	1
GO:1902256	GO:1902256	regulation of apoptotic process involved in outflow tract morphogenesis	1/689	3/18670	0.106682	0.403838	0.36346	FOXC1	1
GO:1902309	GO:1902309	negative regulation of peptidyl-serine dephosphorylation	1/689	3/18670	0.106682	0.403838	0.36346	YWHAE	1
GO:1902523	GO:1902523	positive regulation of protein K63-linked ubiquitination	1/689	3/18670	0.106682	0.403838	0.36346	PTPN22	1
GO:1903279	GO:1903279	regulation of calcium:sodium antiporter activity	1/689	3/18670	0.106682	0.403838	0.36346	ATP1B1	1
GO:1903385	GO:1903385	regulation of homophilic cell adhesion	1/689	3/18670	0.106682	0.403838	0.36346	CEACAM1	1
GO:1903516	GO:1903516	regulation of single strand break repair	1/689	3/18670	0.106682	0.403838	0.36346	PARP1	1
GO:1903542	GO:1903542	negative regulation of exosomal secretion	1/689	3/18670	0.106682	0.403838	0.36346	VPS4B	1
GO:1903660	GO:1903660	negative regulation of complement-dependent cytotoxicity	1/689	3/18670	0.106682	0.403838	0.36346	HSP90AB1	1
GO:1903750	GO:1903750	regulation of intrinsic apoptotic signaling pathway in response to hydrogen peroxide	1/689	3/18670	0.106682	0.403838	0.36346	TRAP1	1
GO:1903751	GO:1903751	negative regulation of intrinsic apoptotic signaling pathway in response to hydrogen peroxide	1/689	3/18670	0.106682	0.403838	0.36346	TRAP1	1
GO:1903774	GO:1903774	positive regulation of viral budding via host ESCRT complex	1/689	3/18670	0.106682	0.403838	0.36346	TSG101	1
GO:1903895	GO:1903895	negative regulation of IRE1-mediated unfolded protein response	1/689	3/18670	0.106682	0.403838	0.36346	HSPA5	1
GO:1903971	GO:1903971	positive regulation of response to macrophage colony-stimulating factor	1/689	3/18670	0.106682	0.403838	0.36346	TLR4	1
GO:1903974	GO:1903974	positive regulation of cellular response to macrophage colony-stimulating factor stimulus	1/689	3/18670	0.106682	0.403838	0.36346	TLR4	1
GO:1904149	GO:1904149	regulation of microglial cell mediated cytotoxicity	1/689	3/18670	0.106682	0.403838	0.36346	ITGAM	1
GO:1904151	GO:1904151	positive regulation of microglial cell mediated cytotoxicity	1/689	3/18670	0.106682	0.403838	0.36346	ITGAM	1
GO:1904430	GO:1904430	negative regulation of t-circle formation	1/689	3/18670	0.106682	0.403838	0.36346	XRCC5	1
GO:1904580	GO:1904580	regulation of intracellular mRNA localization	1/689	3/18670	0.106682	0.403838	0.36346	ZFP36L1	1
GO:1904582	GO:1904582	positive regulation of intracellular mRNA localization	1/689	3/18670	0.106682	0.403838	0.36346	ZFP36L1	1
GO:1904825	GO:1904825	protein localization to microtubule plus-end	1/689	3/18670	0.106682	0.403838	0.36346	MAPRE1	1
GO:1905725	GO:1905725	protein localization to microtubule end	1/689	3/18670	0.106682	0.403838	0.36346	MAPRE1	1
GO:1905913	GO:1905913	negative regulation of calcium ion export across plasma membrane	1/689	3/18670	0.106682	0.403838	0.36346	YWHAE	1
GO:2000327	GO:2000327	positive regulation of nuclear receptor transcription coactivator activity	1/689	3/18670	0.106682	0.403838	0.36346	CNOT9	1
GO:2000361	GO:2000361	regulation of prostaglandin-E synthase activity	1/689	3/18670	0.106682	0.403838	0.36346	ITGAM	1
GO:2000363	GO:2000363	positive regulation of prostaglandin-E synthase activity	1/689	3/18670	0.106682	0.403838	0.36346	ITGAM	1
GO:2000446	GO:2000446	regulation of macrophage migration inhibitory factor signaling pathway	1/689	3/18670	0.106682	0.403838	0.36346	CD74	1
GO:2000588	GO:2000588	positive regulation of platelet-derived growth factor receptor-beta signaling pathway	1/689	3/18670	0.106682	0.403838	0.36346	HIP1	1
GO:2000625	GO:2000625	regulation of miRNA catabolic process	1/689	3/18670	0.106682	0.403838	0.36346	PNPT1	1
GO:2000768	GO:2000768	positive regulation of nephron tubule epithelial cell differentiation	1/689	3/18670	0.106682	0.403838	0.36346	CD24	1
GO:2001170	GO:2001170	negative regulation of ATP biosynthetic process	1/689	3/18670	0.106682	0.403838	0.36346	PARP1	1
GO:2001183	GO:2001183	negative regulation of interleukin-12 secretion	1/689	3/18670	0.106682	0.403838	0.36346	TLR8	1
GO:0050920	GO:0050920	regulation of chemotaxis	12/689	217/18670	0.107162	0.405374	0.364843	CD74/GSTP1/SLC8B1/BST1/RAC2/C5AR2/CCR1/FPR2/C3AR1/AZU1/PTPN2/CXCR2	12
GO:0050708	GO:0050708	regulation of protein secretion	23/689	472/18670	0.107471	0.406265	0.365645	ICA1/GIPR/IFNGR1/FCN1/SLC8B1/TLR8/GAPDH/IL1R2/GBP1/MMP8/TARDBP/FFAR2/PTPN22/C5AR2/ANXA1/TLR4/PPP3CA/NLRP12/NDUFAF2/KIF5B/HLA-E/PPP1R11/TRIM16	23
GO:0050671	GO:0050671	positive regulation of lymphocyte proliferation	8/689	130/18670	0.108369	0.409097	0.368193	CD74/BST1/BCL6/ANXA1/TLR4/IGF2/HLA-E/CD24	8
GO:1901657	GO:1901657	glycosyl compound metabolic process	8/689	130/18670	0.108369	0.409097	0.368193	ACPP/GNMT/GAMT/CDA/TYW5/TK1/NME6/APOBEC3D	8
GO:0009141	GO:0009141	nucleoside triphosphate metabolic process	7/689	109/18670	0.108478	0.409229	0.368312	ENO1/SAMHD1/AK1/PARP1/STAT3/NME6/CYC1	7
GO:0002440	GO:0002440	production of molecular mediator of immune response	15/689	286/18670	0.109726	0.413653	0.372294	CD74/SAMHD1/NBN/CLC/BCL6/PKN1/FFAR2/FGL2/BST2/TLR4/MR1/RNF168/HLA-E/HLA-F/EXOSC6	15
GO:0000377	GO:0000377	RNA splicing, via transesterification reactions with bulged adenosine as nucleophile	19/689	379/18670	0.110172	0.414765	0.373295	THRAP3/HNRNPC/CWF19L1/CSTF1/HSPA8/SMU1/SRSF6/HNRNPR/DNAJC8/DBR1/SCAF11/CWC22/LSM6/HNRNPK/CPSF2/RBM4B/SNRNP35/SRSF10/RNPS1	19
GO:0000398	GO:0000398	mRNA splicing, via spliceosome	19/689	379/18670	0.110172	0.414765	0.373295	THRAP3/HNRNPC/CWF19L1/CSTF1/HSPA8/SMU1/SRSF6/HNRNPR/DNAJC8/DBR1/SCAF11/CWC22/LSM6/HNRNPK/CPSF2/RBM4B/SNRNP35/SRSF10/RNPS1	19
GO:0071897	GO:0071897	DNA biosynthetic process	11/689	196/18670	0.11068	0.416392	0.374759	MRE11/XRCC5/HNRNPC/HSP90AB1/PTGES3/RPA2/FGFR4/CCT3/PHB/TK1/DACH1	11
GO:0009201	GO:0009201	ribonucleoside triphosphate biosynthetic process	5/689	69/18670	0.110939	0.416798	0.375125	ENO1/PARP1/STAT3/NME6/CYC1	5
GO:0051865	GO:0051865	protein autoubiquitination	5/689	69/18670	0.110939	0.416798	0.375125	RNF13/RNF141/TRIM21/MDM2/TRIM68	5
GO:0032946	GO:0032946	positive regulation of mononuclear cell proliferation	8/689	131/18670	0.111925	0.419545	0.377597	CD74/BST1/BCL6/ANXA1/TLR4/IGF2/HLA-E/CD24	8
GO:0032873	GO:0032873	negative regulation of stress-activated MAPK cascade	4/689	50/18670	0.112178	0.419545	0.377597	GSTP1/PTPN22/NCOR1/ZNF675	4
GO:0043489	GO:0043489	RNA stabilization	4/689	50/18670	0.112178	0.419545	0.377597	THRAP3/HNRNPC/TARDBP/PAIP1	4
GO:0070303	GO:0070303	negative regulation of stress-activated protein kinase signaling cascade	4/689	50/18670	0.112178	0.419545	0.377597	GSTP1/PTPN22/NCOR1/ZNF675	4
GO:0070741	GO:0070741	response to interleukin-6	4/689	50/18670	0.112178	0.419545	0.377597	PHB/STAT3/PTPN2/CEBPA	4
GO:0072698	GO:0072698	protein localization to microtubule cytoskeleton	4/689	50/18670	0.112178	0.419545	0.377597	SNX10/MAPRE1/NUP62/UBXN2B	4
GO:0002696	GO:0002696	positive regulation of leukocyte activation	19/689	380/18670	0.112204	0.419545	0.377597	CD74/CDC42/SIRPB1/BST1/BCL6/MMP8/VAMP8/ANXA1/TLR4/FAM49B/IGF2/ITGAM/LILRB4/BLOC1S3/HLA-E/HLA-F/EXOSC6/CEBPA/CD24	19
GO:0032508	GO:0032508	DNA duplex unwinding	7/689	110/18670	0.112398	0.419985	0.377993	MRE11/XRCC5/NBN/MCM4/ANXA1/PARP1/RAD54L2	7
GO:0031297	GO:0031297	replication fork processing	3/689	32/18670	0.112888	0.420105	0.378101	MRE11/SAMHD1/MMS22L	3
GO:0033006	GO:0033006	regulation of mast cell activation involved in immune response	3/689	32/18670	0.112888	0.420105	0.378101	VAMP8/RAC2/CD300A	3
GO:0035590	GO:0035590	purinergic nucleotide receptor signaling pathway	3/689	32/18670	0.112888	0.420105	0.378101	ACPP/P2RY6/GPR34	3
GO:0070207	GO:0070207	protein homotrimerization	3/689	32/18670	0.112888	0.420105	0.378101	TMEM38A/ALOX5AP/PNPT1	3
GO:1902235	GO:1902235	regulation of endoplasmic reticulum stress-induced intrinsic apoptotic signaling pathway	3/689	32/18670	0.112888	0.420105	0.378101	HERPUD1/PTPN2/HSPA1A	3
GO:1905508	GO:1905508	protein localization to microtubule organizing center	3/689	32/18670	0.112888	0.420105	0.378101	SNX10/NUP62/UBXN2B	3
GO:0050729	GO:0050729	positive regulation of inflammatory response	9/689	153/18670	0.113566	0.422065	0.379865	TRADD/MMP8/VAMP8/FFAR2/TLR4/NLRP12/TLR7/HLA-E/CEBPA	9
GO:0010952	GO:0010952	positive regulation of peptidase activity	11/689	197/18670	0.113568	0.422065	0.379865	TRADD/PSMD14/TNFSF10/HIP1/PSME3/NLRP12/IFI16/PCOLCE2/STAT3/PRELID1/CASP4	11
GO:0030336	GO:0030336	negative regulation of cell migration	17/689	334/18670	0.113784	0.422356	0.380127	CD74/GSTP1/OSBPL8/HOXA7/RAP2C/BST2/SERPINF1/C5AR2/SINHCAF/CD300A/CX3CR1/STAT3/JUP/RAP2B/NF2/ARID2/DACH1	17
GO:0040013	GO:0040013	negative regulation of locomotion	19/689	381/18670	0.114259	0.422356	0.380127	CD74/GSTP1/OSBPL8/HOXA7/RAP2C/PIN1/BST2/SERPINF1/C5AR2/SINHCAF/CD300A/CX3CR1/STAT3/JUP/PTPN2/RAP2B/NF2/ARID2/DACH1	19
GO:0045185	GO:0045185	maintenance of protein location	6/689	90/18670	0.115337	0.422356	0.380127	HSPA5/KEAP1/PSMD10/TAF8/NRROS/TOPORS	6
GO:0046849	GO:0046849	bone remodeling	6/689	90/18670	0.115337	0.422356	0.380127	SNX10/RAB3D/RAC2/P3H4/LRRK1/ZNF675	6
GO:0043254	GO:0043254	regulation of protein-containing complex assembly	21/689	429/18670	0.115824	0.422356	0.380127	CAPG/EIF2AK2/CDC42/SAR1A/CARMIL1/CTTN/MAPRE1/ANKRD27/HSPA8/ACTR3/PLEK/SUMO1/CAPZA1/RPA2/LCP1/TLR4/PARP1/BAG4/ARPC2/HSPA1A/FNIP1	21
GO:0002709	GO:0002709	regulation of T cell mediated immunity	5/689	70/18670	0.116071	0.422356	0.380127	CEACAM1/CLC/FAM49B/HLA-E/HLA-F	5
GO:0061515	GO:0061515	myeloid cell development	5/689	70/18670	0.116071	0.422356	0.380127	BCL6/MEIS1/PIP4K2A/LRRK1/NRROS	5
GO:0001780	GO:0001780	neutrophil homeostasis	2/689	16/18670	0.116102	0.422356	0.380127	ANXA1/CXCR2	2
GO:0002475	GO:0002475	antigen processing and presentation via MHC class Ib	2/689	16/18670	0.116102	0.422356	0.380127	HLA-E/HLA-F	2
GO:0006004	GO:0006004	fucose metabolic process	2/689	16/18670	0.116102	0.422356	0.380127	FUT6/FUT7	2
GO:0006047	GO:0006047	UDP-N-acetylglucosamine metabolic process	2/689	16/18670	0.116102	0.422356	0.380127	RENBP/NAGK	2
GO:0006555	GO:0006555	methionine metabolic process	2/689	16/18670	0.116102	0.422356	0.380127	GNMT/ADI1	2
GO:0010225	GO:0010225	response to UV-C	2/689	16/18670	0.116102	0.422356	0.380127	MDM2/HMGN1	2
GO:0010919	GO:0010919	regulation of inositol phosphate biosynthetic process	2/689	16/18670	0.116102	0.422356	0.380127	PLEK/P2RY6	2
GO:0010934	GO:0010934	macrophage cytokine production	2/689	16/18670	0.116102	0.422356	0.380127	CD74/TLR4	2
GO:0016114	GO:0016114	terpenoid biosynthetic process	2/689	16/18670	0.116102	0.422356	0.380127	DHRS9/HMGCS1	2
GO:0019372	GO:0019372	lipoxygenase pathway	2/689	16/18670	0.116102	0.422356	0.380127	PON2/ALOX5AP	2
GO:0042033	GO:0042033	chemokine biosynthetic process	2/689	16/18670	0.116102	0.422356	0.380127	CD74/AZU1	2
GO:0043174	GO:0043174	nucleoside salvage	2/689	16/18670	0.116102	0.422356	0.380127	CDA/TK1	2
GO:0045618	GO:0045618	positive regulation of keratinocyte differentiation	2/689	16/18670	0.116102	0.422356	0.380127	FOXC1/TRIM16	2
GO:0045623	GO:0045623	negative regulation of T-helper cell differentiation	2/689	16/18670	0.116102	0.422356	0.380127	BCL6/ANXA1	2
GO:0046134	GO:0046134	pyrimidine nucleoside biosynthetic process	2/689	16/18670	0.116102	0.422356	0.380127	CDA/TK1	2
GO:0048385	GO:0048385	regulation of retinoic acid receptor signaling pathway	2/689	16/18670	0.116102	0.422356	0.380127	DHRS3/TRIM16	2
GO:0050711	GO:0050711	negative regulation of interleukin-1 secretion	2/689	16/18670	0.116102	0.422356	0.380127	IL1R2/NLRP12	2
GO:0050755	GO:0050755	chemokine metabolic process	2/689	16/18670	0.116102	0.422356	0.380127	CD74/AZU1	2
GO:0060965	GO:0060965	negative regulation of gene silencing by miRNA	2/689	16/18670	0.116102	0.422356	0.380127	PPP3CA/NCOR1	2
GO:0061684	GO:0061684	chaperone-mediated autophagy	2/689	16/18670	0.116102	0.422356	0.380127	HSPA8/EEF1A1	2
GO:0071786	GO:0071786	endoplasmic reticulum tubular network organization	2/689	16/18670	0.116102	0.422356	0.380127	TMEM33/TMEM170A	2
GO:0090083	GO:0090083	regulation of inclusion body assembly	2/689	16/18670	0.116102	0.422356	0.380127	SNCAIP/HSPA1A	2
GO:1902166	GO:1902166	negative regulation of intrinsic apoptotic signaling pathway in response to DNA damage by p53 class mediator	2/689	16/18670	0.116102	0.422356	0.380127	CD74/TAF9B	2
GO:1903541	GO:1903541	regulation of exosomal secretion	2/689	16/18670	0.116102	0.422356	0.380127	TSG101/VPS4B	2
GO:1990000	GO:1990000	amyloid fibril formation	2/689	16/18670	0.116102	0.422356	0.380127	FKBP1A/MDM2	2
GO:0000375	GO:0000375	RNA splicing, via transesterification reactions	19/689	382/18670	0.116336	0.42293	0.380644	THRAP3/HNRNPC/CWF19L1/CSTF1/HSPA8/SMU1/SRSF6/HNRNPR/DNAJC8/DBR1/SCAF11/CWC22/LSM6/HNRNPK/CPSF2/RBM4B/SNRNP35/SRSF10/RNPS1	19
GO:0051897	GO:0051897	positive regulation of protein kinase B signaling	10/689	176/18670	0.11712	0.425499	0.382955	MYDGF/OSBPL8/HSP90AB1/EREG/HIP1/RAC2/BAG4/FGFR4/IGF2/CX3CR1	10
GO:0030834	GO:0030834	regulation of actin filament depolymerization	4/689	51/18670	0.118383	0.428672	0.385812	CAPG/CARMIL1/PLEK/CAPZA1	4
GO:0031050	GO:0031050	dsRNA processing	4/689	51/18670	0.118383	0.428672	0.385812	TSNAX/PPP3CA/NCOR1/PRKRA	4
GO:0032206	GO:0032206	positive regulation of telomere maintenance	4/689	51/18670	0.118383	0.428672	0.385812	MRE11/XRCC5/NBN/CCT3	4
GO:0051496	GO:0051496	positive regulation of stress fiber assembly	4/689	51/18670	0.118383	0.428672	0.385812	CDC42/CARMIL1/BAG4/NF2	4
GO:0070918	GO:0070918	production of small RNA involved in gene silencing by RNA	4/689	51/18670	0.118383	0.428672	0.385812	TSNAX/PPP3CA/NCOR1/PRKRA	4
GO:0019318	GO:0019318	hexose metabolic process	13/689	244/18670	0.118997	0.430613	0.387558	ENO1/PGK1/SLC25A11/GAPDH/TPI1/GNMT/FUT6/PGM2L1/IGF2/PPP1CA/PTPN2/FUT7/PPP1CB	13
GO:0042770	GO:0042770	signal transduction in response to DNA damage	8/689	133/18670	0.119225	0.431152	0.388043	CD74/PSMD10/NBN/CASP2/ARID3A/PRMT1/MDM2/CNOT9	8
GO:0045639	GO:0045639	positive regulation of myeloid cell differentiation	6/689	91/18670	0.119875	0.433218	0.389903	CD74/PRMT1/CCR1/STAT3/ZFP36L1/HSPA1A	6
GO:1990748	GO:1990748	cellular detoxification	7/689	112/18670	0.120458	0.434835	0.391359	GSTP1/CAT/PRXL2A/ALOX5AP/PRXL2C/PRDX3/SELENOT	7
GO:0002717	GO:0002717	positive regulation of natural killer cell mediated immunity	3/689	33/18670	0.120954	0.434835	0.391359	SH2D1B/HLA-E/HLA-F	3
GO:0002888	GO:0002888	positive regulation of myeloid leukocyte mediated immunity	3/689	33/18670	0.120954	0.434835	0.391359	VAMP8/ITGAM/HLA-E	3
GO:0006891	GO:0006891	intra-Golgi vesicle-mediated transport	3/689	33/18670	0.120954	0.434835	0.391359	COPE/RAB33B/COG8	3
GO:0010591	GO:0010591	regulation of lamellipodium assembly	3/689	33/18670	0.120954	0.434835	0.391359	CDC42/RAC2/ARPC2	3
GO:0042339	GO:0042339	keratan sulfate metabolic process	3/689	33/18670	0.120954	0.434835	0.391359	ST3GAL4/LUM/B4GALT5	3
GO:0043928	GO:0043928	exonucleolytic catabolism of deadenylated mRNA	3/689	33/18670	0.120954	0.434835	0.391359	LSM6/EXOSC6/DCP1A	3
GO:0051443	GO:0051443	positive regulation of ubiquitin-protein transferase activity	3/689	33/18670	0.120954	0.434835	0.391359	PIN1/UBE2N/TOPORS	3
GO:0044786	GO:0044786	cell cycle DNA replication	5/689	71/18670	0.121314	0.43556	0.39201	MRE11/MCM4/BCL6/RPA2/DACH1	5
GO:0071479	GO:0071479	cellular response to ionizing radiation	5/689	71/18670	0.121314	0.43556	0.39201	HSPA5/XRCC5/MDM2/INTS7/IFI16	5
GO:0002460	GO:0002460	adaptive immune response based on somatic recombination of immune receptors built from immunoglobulin superfamily domains	18/689	361/18670	0.121767	0.4369	0.393217	CD74/CEACAM1/TLR8/NBN/CLC/BCL6/PKN1/FGL2/ANXA1/TLR4/FAM49B/C1QC/RNF168/STAT3/C1QA/HLA-E/HLA-F/EXOSC6	18
GO:0050714	GO:0050714	positive regulation of protein secretion	14/689	268/18670	0.121938	0.437229	0.393513	GIPR/IFNGR1/FCN1/TLR8/GAPDH/MMP8/TARDBP/FFAR2/PTPN22/TLR4/NLRP12/KIF5B/HLA-E/TRIM16	14
GO:1901987	GO:1901987	regulation of cell cycle phase transition	23/689	480/18670	0.122251	0.438068	0.394268	MRE11/PSMC1/PSMA7/MAPRE1/PSMD10/NBN/CASP2/YWHAE/PSMD14/ARID3A/RPA2/VPS4B/PSMB2/PRMT1/PSME3/ANXA1/MDM2/CNOT9/TUBA1A/CDC26/GPR132/ZFP36L1/PSMD12	23
GO:0010950	GO:0010950	positive regulation of endopeptidase activity	10/689	178/18670	0.123525	0.439989	0.395996	TRADD/PSMD14/TNFSF10/HIP1/PSME3/NLRP12/IFI16/STAT3/PRELID1/CASP4	10
GO:0022406	GO:0022406	membrane docking	10/689	178/18670	0.123525	0.439989	0.395996	MAPRE1/RAB3D/YWHAE/PLEK/VAMP8/B9D2/VPS33A/PDZD8/TUBA1A/CHP1	10
GO:0030856	GO:0030856	regulation of epithelial cell differentiation	9/689	156/18670	0.123803	0.439989	0.395996	FOXC1/CEACAM1/KEAP1/HOXA7/SRSF6/ZFP36L1/TRIM16/S1PR2/CD24	9
GO:0002223	GO:0002223	stimulatory C-type lectin receptor signaling pathway	7/689	113/18670	0.124597	0.439989	0.395996	PSMC1/PSMA7/PSMD10/PSMD14/PSMB2/PSME3/PSMD12	7
GO:0006754	GO:0006754	ATP biosynthetic process	4/689	52/18670	0.124734	0.439989	0.395996	ENO1/PARP1/STAT3/CYC1	4
GO:0006998	GO:0006998	nuclear envelope organization	4/689	52/18670	0.124734	0.439989	0.395996	TARDBP/TOR1AIP1/TMEM170A/UBXN2B	4
GO:0008333	GO:0008333	endosome to lysosome transport	4/689	52/18670	0.124734	0.439989	0.395996	TSG101/VPS4B/VPS33A/SNX27	4
GO:0009620	GO:0009620	response to fungus	4/689	52/18670	0.124734	0.439989	0.395996	CTSG/GAPDH/TLR4/DEFA4	4
GO:0016447	GO:0016447	somatic recombination of immunoglobulin gene segments	4/689	52/18670	0.124734	0.439989	0.395996	NBN/BCL6/RNF168/EXOSC6	4
GO:0051438	GO:0051438	regulation of ubiquitin-protein transferase activity	4/689	52/18670	0.124734	0.439989	0.395996	PIN1/FEM1A/UBE2N/TOPORS	4
GO:1900024	GO:1900024	regulation of substrate adhesion-dependent cell spreading	4/689	52/18670	0.124734	0.439989	0.395996	CDC42/CARMIL1/GBP1/ARPC2	4
GO:1902373	GO:1902373	negative regulation of mRNA catabolic process	4/689	52/18670	0.124734	0.439989	0.395996	THRAP3/HNRNPC/TARDBP/PAIP1	4
GO:0090114	GO:0090114	COPII-coated vesicle budding	5/689	72/18670	0.126666	0.439989	0.395996	SAR1A/SEC23B/TMED10/TRAPPC2/SERPINA1	5
GO:0031570	GO:0031570	DNA integrity checkpoint	9/689	157/18670	0.127322	0.439989	0.395996	MRE11/NBN/CASP2/ARID3A/RPA2/PRMT1/MDM2/INTS7/CNOT9	9
GO:0010715	GO:0010715	regulation of extracellular matrix disassembly	2/689	17/18670	0.128499	0.439989	0.395996	CST3/FGFR4	2
GO:0014733	GO:0014733	regulation of skeletal muscle adaptation	2/689	17/18670	0.128499	0.439989	0.395996	PPP3CA/GTF2IRD2B	2
GO:0016246	GO:0016246	RNA interference	2/689	17/18670	0.128499	0.439989	0.395996	TSNAX/PRKRA	2
GO:0033262	GO:0033262	regulation of nuclear cell cycle DNA replication	2/689	17/18670	0.128499	0.439989	0.395996	BCL6/DACH1	2
GO:0035855	GO:0035855	megakaryocyte development	2/689	17/18670	0.128499	0.439989	0.395996	MEIS1/PIP4K2A	2
GO:0042994	GO:0042994	cytoplasmic sequestering of transcription factor	2/689	17/18670	0.128499	0.439989	0.395996	KEAP1/PSMD10	2
GO:0045072	GO:0045072	regulation of interferon-gamma biosynthetic process	2/689	17/18670	0.128499	0.439989	0.395996	TLR8/TLR7	2
GO:0045091	GO:0045091	regulation of single stranded viral RNA replication via double stranded DNA intermediate	2/689	17/18670	0.128499	0.439989	0.395996	MPHOSPH8/APOBEC3D	2
GO:0046500	GO:0046500	S-adenosylmethionine metabolic process	2/689	17/18670	0.128499	0.439989	0.395996	GNMT/GAMT	2
GO:0050665	GO:0050665	hydrogen peroxide biosynthetic process	2/689	17/18670	0.128499	0.439989	0.395996	MPV17L/STAT3	2
GO:0061952	GO:0061952	midbody abscission	2/689	17/18670	0.128499	0.439989	0.395996	VPS4B/CHMP4A	2
GO:0070131	GO:0070131	positive regulation of mitochondrial translation	2/689	17/18670	0.128499	0.439989	0.395996	MRPS27/NGRN	2
GO:1904380	GO:1904380	endoplasmic reticulum mannose trimming	2/689	17/18670	0.128499	0.439989	0.395996	MARCHF6/RNF5	2
GO:0051648	GO:0051648	vesicle localization	11/689	202/18670	0.128647	0.439989	0.395996	SAR1A/TMEM230/LIN7A/VPS33A/TMED10/KIF5B/CEP19/BLOC1S5/BLOC1S3/TRAPPC2/SERPINA1	11
GO:0006476	GO:0006476	protein deacetylation	6/689	93/18670	0.129212	0.439989	0.395996	BCL6/ELK4/UCN/PHB/MORF4L1/MIER1	6
GO:0002183	GO:0002183	cytoplasmic translational initiation	3/689	34/18670	0.129225	0.439989	0.395996	EIF4H/EIF2S3/EIF3C	3
GO:0006409	GO:0006409	tRNA export from nucleus	3/689	34/18670	0.129225	0.439989	0.395996	NUP50/SSB/NUP62	3
GO:0010765	GO:0010765	positive regulation of sodium ion transport	3/689	34/18670	0.129225	0.439989	0.395996	ATP1B1/KIF5B/CHP1	3
GO:0010922	GO:0010922	positive regulation of phosphatase activity	3/689	34/18670	0.129225	0.439989	0.395996	HSP90AB1/PLEK/CD300A	3
GO:0016486	GO:0016486	peptide hormone processing	3/689	34/18670	0.129225	0.439989	0.395996	CTSG/CPA3/ATP6AP2	3
GO:0033120	GO:0033120	positive regulation of RNA splicing	3/689	34/18670	0.129225	0.439989	0.395996	THRAP3/HNRNPLL/HSPA1A	3
GO:0034205	GO:0034205	amyloid-beta formation	3/689	34/18670	0.129225	0.439989	0.395996	IFNGR1/PIN1/TMED10	3
GO:0042533	GO:0042533	tumor necrosis factor biosynthetic process	3/689	34/18670	0.129225	0.439989	0.395996	TLR4/CX3CR1/AZU1	3
GO:0042534	GO:0042534	regulation of tumor necrosis factor biosynthetic process	3/689	34/18670	0.129225	0.439989	0.395996	TLR4/CX3CR1/AZU1	3
GO:0043094	GO:0043094	cellular metabolic compound salvage	3/689	34/18670	0.129225	0.439989	0.395996	CDA/TK1/ADI1	3
GO:0043368	GO:0043368	positive T cell selection	3/689	34/18670	0.129225	0.439989	0.395996	CD74/STAT3/PTPN2	3
GO:0043516	GO:0043516	regulation of DNA damage response, signal transduction by p53 class mediator	3/689	34/18670	0.129225	0.439989	0.395996	CD74/PSMD10/MDM2	3
GO:0045066	GO:0045066	regulatory T cell differentiation	3/689	34/18670	0.129225	0.439989	0.395996	BCL6/FUT7/LILRB4	3
GO:0062208	GO:0062208	positive regulation of pattern recognition receptor signaling pathway	3/689	34/18670	0.129225	0.439989	0.395996	PTPN22/TLR4/HSPA1A	3
GO:0071431	GO:0071431	tRNA-containing ribonucleoprotein complex export from nucleus	3/689	34/18670	0.129225	0.439989	0.395996	NUP50/SSB/NUP62	3
GO:0140448	GO:0140448	signaling receptor ligand precursor processing	3/689	34/18670	0.129225	0.439989	0.395996	CTSG/CPA3/ATP6AP2	3
GO:0071383	GO:0071383	cellular response to steroid hormone stimulus	13/689	248/18670	0.130001	0.439989	0.395996	GSTP1/SERPINF1/ANXA1/NCOR1/PARP1/CNOT9/NR6A1/PHB/TRIM68/PAQR7/ZFP36L1/STRN3/DAXX	13
GO:0022408	GO:0022408	negative regulation of cell-cell adhesion	10/689	180/18670	0.130118	0.439989	0.395996	CD74/CEACAM1/BCL6/FGL2/PTPN22/ANXA1/CD300A/PTPN2/NF2/TARM1	10
GO:0052126	GO:0052126	movement in host environment	9/689	158/18670	0.130894	0.439989	0.395996	CD74/TSG101/FCN1/VAMP8/VPS4B/TRIM21/ZNF502/HSPA1A/TRIM59	9
GO:0032715	GO:0032715	negative regulation of interleukin-6 production	4/689	53/18670	0.131226	0.439989	0.395996	PTPN22/C5AR2/TLR4/NLRP12	4
GO:0045840	GO:0045840	positive regulation of mitotic nuclear division	4/689	53/18670	0.131226	0.439989	0.395996	EREG/IGF2/NUP62/UBXN2B	4
GO:0050702	GO:0050702	interleukin-1 beta secretion	4/689	53/18670	0.131226	0.439989	0.395996	TLR8/TLR4/NLRP12/TRIM16	4
GO:0070228	GO:0070228	regulation of lymphocyte apoptotic process	4/689	53/18670	0.131226	0.439989	0.395996	CD74/BCL6/PRELID1/FNIP1	4
GO:1903307	GO:1903307	positive regulation of regulated secretory pathway	4/689	53/18670	0.131226	0.439989	0.395996	RAB3D/VAMP8/ITGAM/HLA-F	4
GO:0002312	GO:0002312	B cell activation involved in immune response	5/689	73/18670	0.132124	0.439989	0.395996	NBN/BCL6/TLR4/RNF168/EXOSC6	5
GO:0006801	GO:0006801	superoxide metabolic process	5/689	73/18670	0.132124	0.439989	0.395996	GSTP1/BST1/ITGAM/FPR2/NRROS	5
GO:0061844	GO:0061844	antimicrobial humoral immune response mediated by antimicrobial peptide	5/689	73/18670	0.132124	0.439989	0.395996	GAPDH/CXCL1/DEFA4/RNASE3/HMGN2	5
GO:0072401	GO:0072401	signal transduction involved in DNA integrity checkpoint	5/689	73/18670	0.132124	0.439989	0.395996	CASP2/ARID3A/PRMT1/MDM2/CNOT9	5
GO:0072422	GO:0072422	signal transduction involved in DNA damage checkpoint	5/689	73/18670	0.132124	0.439989	0.395996	CASP2/ARID3A/PRMT1/MDM2/CNOT9	5
GO:0016197	GO:0016197	endosomal transport	12/689	226/18670	0.132627	0.439989	0.395996	VTA1/TSG101/GGA1/ANKRD27/SNX17/RAB29/VPS4B/VPS26A/SNX27/ARHGAP1/AP5B1/CHMP4A	12
GO:0032963	GO:0032963	collagen metabolic process	7/689	115/18670	0.133088	0.439989	0.395996	CST3/MMP8/PEPD/P3H4/UCN/PRTN3/MMP17	7
GO:1900542	GO:1900542	regulation of purine nucleotide metabolic process	7/689	115/18670	0.133088	0.439989	0.395996	ENO1/NUP50/PARP1/PRXL2C/STAT3/PRKAG1/NUP62	7
GO:0006665	GO:0006665	sphingolipid metabolic process	9/689	159/18670	0.134518	0.439989	0.395996	HACD3/GLTP/CERS5/DEGS1/FUT6/B4GALT5/SGPL1/FUT7/NEU1	9
GO:0010675	GO:0010675	regulation of cellular carbohydrate metabolic process	8/689	137/18670	0.134561	0.439989	0.395996	PLEK/GNMT/IGF2/STAT3/P2RY6/PPP1CA/PTPN2/PPP1CB	8
GO:0098754	GO:0098754	detoxification	8/689	137/18670	0.134561	0.439989	0.395996	GSTP1/CAT/PRXL2A/ALOX5AP/PRXL2C/PRDX3/MARC1/SELENOT	8
GO:0006006	GO:0006006	glucose metabolic process	11/689	204/18670	0.134972	0.439989	0.395996	ENO1/PGK1/SLC25A11/GAPDH/TPI1/GNMT/PGM2L1/IGF2/PPP1CA/PTPN2/PPP1CB	11
GO:1902905	GO:1902905	positive regulation of supramolecular fiber organization	11/689	204/18670	0.134972	0.439989	0.395996	CDC42/CARMIL1/CTTN/MAPRE1/ACTR3/PLEK/COLGALT1/BAG4/ARPC2/NF2/HSPA1A	11
GO:0021782	GO:0021782	glial cell development	7/689	116/18670	0.137438	0.439989	0.395996	IFNGR1/GSTP1/TLR4/B4GALT5/FPR2/C1QA/NRROS	7
GO:0048199	GO:0048199	vesicle targeting, to, from or within Golgi	5/689	74/18670	0.137686	0.439989	0.395996	SAR1A/TMED10/CEP19/TRAPPC2/SERPINA1	5
GO:0072395	GO:0072395	signal transduction involved in cell cycle checkpoint	5/689	74/18670	0.137686	0.439989	0.395996	CASP2/ARID3A/PRMT1/MDM2/CNOT9	5
GO:0086001	GO:0086001	cardiac muscle cell action potential	5/689	74/18670	0.137686	0.439989	0.395996	DSG2/YWHAE/ATP1B1/JUP/KCNE1	5
GO:0000291	GO:0000291	nuclear-transcribed mRNA catabolic process, exonucleolytic	3/689	35/18670	0.137689	0.439989	0.395996	LSM6/EXOSC6/DCP1A	3
GO:0002701	GO:0002701	negative regulation of production of molecular mediator of immune response	3/689	35/18670	0.137689	0.439989	0.395996	BCL6/BST2/HLA-F	3
GO:0006369	GO:0006369	termination of RNA polymerase II transcription	3/689	35/18670	0.137689	0.439989	0.395996	CSTF1/MED18/CPSF2	3
GO:0034142	GO:0034142	toll-like receptor 4 signaling pathway	3/689	35/18670	0.137689	0.439989	0.395996	PTPN22/TLR4/ITGAM	3
GO:0042092	GO:0042092	type 2 immune response	3/689	35/18670	0.137689	0.439989	0.395996	CD74/BCL6/ANXA1	3
GO:0070873	GO:0070873	regulation of glycogen metabolic process	3/689	35/18670	0.137689	0.439989	0.395996	IGF2/PPP1CA/PPP1CB	3
GO:0098751	GO:0098751	bone cell development	3/689	35/18670	0.137689	0.439989	0.395996	MEIS1/PIP4K2A/LRRK1	3
GO:2000785	GO:2000785	regulation of autophagosome assembly	3/689	35/18670	0.137689	0.439989	0.395996	PIP4K2A/RNF5/CHMP4A	3
GO:0030042	GO:0030042	actin filament depolymerization	4/689	54/18670	0.137854	0.439989	0.395996	CAPG/CARMIL1/PLEK/CAPZA1	4
GO:0030199	GO:0030199	collagen fibril organization	4/689	54/18670	0.137854	0.439989	0.395996	FOXC1/COLGALT1/LUM/P3H4	4
GO:0061512	GO:0061512	protein localization to cilium	4/689	54/18670	0.137854	0.439989	0.395996	SNX10/GGA1/RAB29/ARL3	4
GO:0090329	GO:0090329	regulation of DNA-dependent DNA replication	4/689	54/18670	0.137854	0.439989	0.395996	MRE11/NBN/BCL6/DACH1	4
GO:1904645	GO:1904645	response to amyloid-beta	4/689	54/18670	0.137854	0.439989	0.395996	TLR4/PARP1/FPR2/CASP4	4
GO:0002819	GO:0002819	regulation of adaptive immune response	9/689	160/18670	0.138194	0.439989	0.395996	CEACAM1/CLC/BCL6/PKN1/ANXA1/FAM49B/HLA-E/HLA-F/EXOSC6	9
GO:0032680	GO:0032680	regulation of tumor necrosis factor production	9/689	160/18670	0.138194	0.439989	0.395996	IFNGR1/GSTP1/MMP8/PTPN22/C5AR2/TLR4/CX3CR1/AZU1/HLA-E	9
GO:0002702	GO:0002702	positive regulation of production of molecular mediator of immune response	6/689	95/18670	0.138887	0.439989	0.395996	CD74/FFAR2/TLR4/HLA-E/HLA-F/EXOSC6	6
GO:0000720	GO:0000720	pyrimidine dimer repair by nucleotide-excision repair	1/689	4/18670	0.139655	0.439989	0.395996	HMGN1	1
GO:0000960	GO:0000960	regulation of mitochondrial RNA catabolic process	1/689	4/18670	0.139655	0.439989	0.395996	PNPT1	1
GO:0000964	GO:0000964	mitochondrial RNA 5'-end processing	1/689	4/18670	0.139655	0.439989	0.395996	PNPT1	1
GO:0001794	GO:0001794	type IIa hypersensitivity	1/689	4/18670	0.139655	0.439989	0.395996	HLA-E	1
GO:0001796	GO:0001796	regulation of type IIa hypersensitivity	1/689	4/18670	0.139655	0.439989	0.395996	HLA-E	1
GO:0001907	GO:0001907	killing by symbiont of host cells	1/689	4/18670	0.139655	0.439989	0.395996	GAPDH	1
GO:0002143	GO:0002143	tRNA wobble position uridine thiolation	1/689	4/18670	0.139655	0.439989	0.395996	MOCS3	1
GO:0002159	GO:0002159	desmosome assembly	1/689	4/18670	0.139655	0.439989	0.395996	JUP	1
GO:0002249	GO:0002249	lymphocyte anergy	1/689	4/18670	0.139655	0.439989	0.395996	CLC	1
GO:0002445	GO:0002445	type II hypersensitivity	1/689	4/18670	0.139655	0.439989	0.395996	HLA-E	1
GO:0002605	GO:0002605	negative regulation of dendritic cell antigen processing and presentation	1/689	4/18670	0.139655	0.439989	0.395996	FGL2	1
GO:0002667	GO:0002667	regulation of T cell anergy	1/689	4/18670	0.139655	0.439989	0.395996	CLC	1
GO:0002870	GO:0002870	T cell anergy	1/689	4/18670	0.139655	0.439989	0.395996	CLC	1
GO:0002892	GO:0002892	regulation of type II hypersensitivity	1/689	4/18670	0.139655	0.439989	0.395996	HLA-E	1
GO:0002901	GO:0002901	mature B cell apoptotic process	1/689	4/18670	0.139655	0.439989	0.395996	CD74	1
GO:0002905	GO:0002905	regulation of mature B cell apoptotic process	1/689	4/18670	0.139655	0.439989	0.395996	CD74	1
GO:0002906	GO:0002906	negative regulation of mature B cell apoptotic process	1/689	4/18670	0.139655	0.439989	0.395996	CD74	1
GO:0002911	GO:0002911	regulation of lymphocyte anergy	1/689	4/18670	0.139655	0.439989	0.395996	CLC	1
GO:0003400	GO:0003400	regulation of COPII vesicle coating	1/689	4/18670	0.139655	0.439989	0.395996	SAR1A	1
GO:0006030	GO:0006030	chitin metabolic process	1/689	4/18670	0.139655	0.439989	0.395996	CHIT1	1
GO:0006032	GO:0006032	chitin catabolic process	1/689	4/18670	0.139655	0.439989	0.395996	CHIT1	1
GO:0006663	GO:0006663	platelet activating factor biosynthetic process	1/689	4/18670	0.139655	0.439989	0.395996	LPCAT2	1
GO:0006772	GO:0006772	thiamine metabolic process	1/689	4/18670	0.139655	0.439989	0.395996	ACPP	1
GO:0007089	GO:0007089	traversing start control point of mitotic cell cycle	1/689	4/18670	0.139655	0.439989	0.395996	MDM2	1
GO:0007296	GO:0007296	vitellogenesis	1/689	4/18670	0.139655	0.439989	0.395996	ETV6	1
GO:0008592	GO:0008592	regulation of Toll signaling pathway	1/689	4/18670	0.139655	0.439989	0.395996	NLRP12	1
GO:0010193	GO:0010193	response to ozone	1/689	4/18670	0.139655	0.439989	0.395996	CAT	1
GO:0010710	GO:0010710	regulation of collagen catabolic process	1/689	4/18670	0.139655	0.439989	0.395996	CST3	1
GO:0010916	GO:0010916	negative regulation of very-low-density lipoprotein particle clearance	1/689	4/18670	0.139655	0.439989	0.395996	LRPAP1	1
GO:0014005	GO:0014005	microglia development	1/689	4/18670	0.139655	0.439989	0.395996	NRROS	1
GO:0014839	GO:0014839	myoblast migration involved in skeletal muscle regeneration	1/689	4/18670	0.139655	0.439989	0.395996	ANXA1	1
GO:0015743	GO:0015743	malate transport	1/689	4/18670	0.139655	0.439989	0.395996	SLC25A11	1
GO:0016240	GO:0016240	autophagosome membrane docking	1/689	4/18670	0.139655	0.439989	0.395996	VAMP8	1
GO:0018171	GO:0018171	peptidyl-cysteine oxidation	1/689	4/18670	0.139655	0.439989	0.395996	PRDX3	1
GO:0021764	GO:0021764	amygdala development	1/689	4/18670	0.139655	0.439989	0.395996	UBA6	1
GO:0031508	GO:0031508	pericentric heterochromatin assembly	1/689	4/18670	0.139655	0.439989	0.395996	HELLS	1
GO:0031587	GO:0031587	positive regulation of inositol 1,4,5-trisphosphate-sensitive calcium-release channel activity	1/689	4/18670	0.139655	0.439989	0.395996	P2RY6	1
GO:0031590	GO:0031590	wybutosine metabolic process	1/689	4/18670	0.139655	0.439989	0.395996	TYW5	1
GO:0031591	GO:0031591	wybutosine biosynthetic process	1/689	4/18670	0.139655	0.439989	0.395996	TYW5	1
GO:0031937	GO:0031937	positive regulation of chromatin silencing	1/689	4/18670	0.139655	0.439989	0.395996	MIER1	1
GO:0032058	GO:0032058	positive regulation of translational initiation in response to stress	1/689	4/18670	0.139655	0.439989	0.395996	DNAJC3	1
GO:0032417	GO:0032417	positive regulation of sodium:proton antiporter activity	1/689	4/18670	0.139655	0.439989	0.395996	CHP1	1
GO:0032447	GO:0032447	protein urmylation	1/689	4/18670	0.139655	0.439989	0.395996	MOCS3	1
GO:0032497	GO:0032497	detection of lipopolysaccharide	1/689	4/18670	0.139655	0.439989	0.395996	TLR4	1
GO:0032690	GO:0032690	negative regulation of interleukin-1 alpha production	1/689	4/18670	0.139655	0.439989	0.395996	IL1R2	1
GO:0033031	GO:0033031	positive regulation of neutrophil apoptotic process	1/689	4/18670	0.139655	0.439989	0.395996	ANXA1	1
GO:0034124	GO:0034124	regulation of MyD88-dependent toll-like receptor signaling pathway	1/689	4/18670	0.139655	0.439989	0.395996	CD300A	1
GO:0035583	GO:0035583	sequestering of TGFbeta in extracellular matrix	1/689	4/18670	0.139655	0.439989	0.395996	NRROS	1
GO:0036100	GO:0036100	leukotriene catabolic process	1/689	4/18670	0.139655	0.439989	0.395996	CYP4F3	1
GO:0036101	GO:0036101	leukotriene B4 catabolic process	1/689	4/18670	0.139655	0.439989	0.395996	CYP4F3	1
GO:0036102	GO:0036102	leukotriene B4 metabolic process	1/689	4/18670	0.139655	0.439989	0.395996	CYP4F3	1
GO:0036378	GO:0036378	calcitriol biosynthetic process from calciol	1/689	4/18670	0.139655	0.439989	0.395996	CYP27A1	1
GO:0036438	GO:0036438	maintenance of lens transparency	1/689	4/18670	0.139655	0.439989	0.395996	FOXC1	1
GO:0038028	GO:0038028	insulin receptor signaling pathway via phosphatidylinositol 3-kinase	1/689	4/18670	0.139655	0.439989	0.395996	IGF2	1
GO:0038189	GO:0038189	neuropilin signaling pathway	1/689	4/18670	0.139655	0.439989	0.395996	CDC42	1
GO:0042270	GO:0042270	protection from natural killer cell mediated cytotoxicity	1/689	4/18670	0.139655	0.439989	0.395996	HLA-E	1
GO:0042904	GO:0042904	9-cis-retinoic acid biosynthetic process	1/689	4/18670	0.139655	0.439989	0.395996	DHRS9	1
GO:0042905	GO:0042905	9-cis-retinoic acid metabolic process	1/689	4/18670	0.139655	0.439989	0.395996	DHRS9	1
GO:0042997	GO:0042997	negative regulation of Golgi to plasma membrane protein transport	1/689	4/18670	0.139655	0.439989	0.395996	LYPLA1	1
GO:0043315	GO:0043315	positive regulation of neutrophil degranulation	1/689	4/18670	0.139655	0.439989	0.395996	ITGAM	1
GO:0044860	GO:0044860	protein localization to plasma membrane raft	1/689	4/18670	0.139655	0.439989	0.395996	ATP1B1	1
GO:0045054	GO:0045054	constitutive secretory pathway	1/689	4/18670	0.139655	0.439989	0.395996	RAB33B	1
GO:0045337	GO:0045337	farnesyl diphosphate biosynthetic process	1/689	4/18670	0.139655	0.439989	0.395996	HMGCS1	1
GO:0045716	GO:0045716	positive regulation of low-density lipoprotein particle receptor biosynthetic process	1/689	4/18670	0.139655	0.439989	0.395996	HNRNPK	1
GO:0045829	GO:0045829	negative regulation of isotype switching	1/689	4/18670	0.139655	0.439989	0.395996	BCL6	1
GO:0045900	GO:0045900	negative regulation of translational elongation	1/689	4/18670	0.139655	0.439989	0.395996	SRP9	1
GO:0045903	GO:0045903	positive regulation of translational fidelity	1/689	4/18670	0.139655	0.439989	0.395996	EIF2S3	1
GO:0045914	GO:0045914	negative regulation of catecholamine metabolic process	1/689	4/18670	0.139655	0.439989	0.395996	ITGAM	1
GO:0045963	GO:0045963	negative regulation of dopamine metabolic process	1/689	4/18670	0.139655	0.439989	0.395996	ITGAM	1
GO:0046070	GO:0046070	dGTP metabolic process	1/689	4/18670	0.139655	0.439989	0.395996	SAMHD1	1
GO:0046726	GO:0046726	positive regulation by virus of viral protein levels in host cell	1/689	4/18670	0.139655	0.439989	0.395996	HACD3	1
GO:0046984	GO:0046984	regulation of hemoglobin biosynthetic process	1/689	4/18670	0.139655	0.439989	0.395996	PRMT1	1
GO:0048386	GO:0048386	positive regulation of retinoic acid receptor signaling pathway	1/689	4/18670	0.139655	0.439989	0.395996	TRIM16	1
GO:0048499	GO:0048499	synaptic vesicle membrane organization	1/689	4/18670	0.139655	0.439989	0.395996	SYNGR2	1
GO:0050705	GO:0050705	regulation of interleukin-1 alpha secretion	1/689	4/18670	0.139655	0.439989	0.395996	IL1R2	1
GO:0051030	GO:0051030	snRNA transport	1/689	4/18670	0.139655	0.439989	0.395996	PHAX	1
GO:0060167	GO:0060167	regulation of adenosine receptor signaling pathway	1/689	4/18670	0.139655	0.439989	0.395996	ACPP	1
GO:0060244	GO:0060244	negative regulation of cell proliferation involved in contact inhibition	1/689	4/18670	0.139655	0.439989	0.395996	DACH1	1
GO:0060699	GO:0060699	regulation of endoribonuclease activity	1/689	4/18670	0.139655	0.439989	0.395996	HSPA1A	1
GO:0070427	GO:0070427	nucleotide-binding oligomerization domain containing 1 signaling pathway	1/689	4/18670	0.139655	0.439989	0.395996	TLR4	1
GO:0071042	GO:0071042	nuclear polyadenylation-dependent mRNA catabolic process	1/689	4/18670	0.139655	0.439989	0.395996	PNPT1	1
GO:0071047	GO:0071047	polyadenylation-dependent mRNA catabolic process	1/689	4/18670	0.139655	0.439989	0.395996	PNPT1	1
GO:0071211	GO:0071211	protein targeting to vacuole involved in autophagy	1/689	4/18670	0.139655	0.439989	0.395996	HSPA8	1
GO:0071279	GO:0071279	cellular response to cobalt ion	1/689	4/18670	0.139655	0.439989	0.395996	SERPINF1	1
GO:0071423	GO:0071423	malate transmembrane transport	1/689	4/18670	0.139655	0.439989	0.395996	SLC25A11	1
GO:0071593	GO:0071593	lymphocyte aggregation	1/689	4/18670	0.139655	0.439989	0.395996	RAC2	1
GO:0071603	GO:0071603	endothelial cell-cell adhesion	1/689	4/18670	0.139655	0.439989	0.395996	JUP	1
GO:0072716	GO:0072716	response to actinomycin D	1/689	4/18670	0.139655	0.439989	0.395996	MDM2	1
GO:0090063	GO:0090063	positive regulation of microtubule nucleation	1/689	4/18670	0.139655	0.439989	0.395996	HSPA1A	1
GO:0090074	GO:0090074	negative regulation of protein homodimerization activity	1/689	4/18670	0.139655	0.439989	0.395996	HSPA5	1
GO:0090113	GO:0090113	regulation of ER to Golgi vesicle-mediated transport by GTP hydrolysis	1/689	4/18670	0.139655	0.439989	0.395996	SAR1A	1
GO:0090674	GO:0090674	endothelial cell-matrix adhesion via fibronectin	1/689	4/18670	0.139655	0.439989	0.395996	CEACAM6	1
GO:0097029	GO:0097029	mature conventional dendritic cell differentiation	1/689	4/18670	0.139655	0.439989	0.395996	PRTN3	1
GO:1900041	GO:1900041	negative regulation of interleukin-2 secretion	1/689	4/18670	0.139655	0.439989	0.395996	GBP1	1
GO:1900138	GO:1900138	negative regulation of phospholipase A2 activity	1/689	4/18670	0.139655	0.439989	0.395996	ANXA1	1
GO:1902202	GO:1902202	regulation of hepatocyte growth factor receptor signaling pathway	1/689	4/18670	0.139655	0.439989	0.395996	PTPN2	1
GO:1902292	GO:1902292	cell cycle DNA replication initiation	1/689	4/18670	0.139655	0.439989	0.395996	MCM4	1
GO:1902315	GO:1902315	nuclear cell cycle DNA replication initiation	1/689	4/18670	0.139655	0.439989	0.395996	MCM4	1
GO:1902565	GO:1902565	positive regulation of neutrophil activation	1/689	4/18670	0.139655	0.439989	0.395996	ITGAM	1
GO:1902566	GO:1902566	regulation of eosinophil activation	1/689	4/18670	0.139655	0.439989	0.395996	CD300A	1
GO:1902576	GO:1902576	negative regulation of nuclear cell cycle DNA replication	1/689	4/18670	0.139655	0.439989	0.395996	BCL6	1
GO:1902616	GO:1902616	acyl carnitine transmembrane transport	1/689	4/18670	0.139655	0.439989	0.395996	SLC25A45	1
GO:1902623	GO:1902623	negative regulation of neutrophil migration	1/689	4/18670	0.139655	0.439989	0.395996	C5AR2	1
GO:1902975	GO:1902975	mitotic DNA replication initiation	1/689	4/18670	0.139655	0.439989	0.395996	MCM4	1
GO:1903276	GO:1903276	regulation of sodium ion export across plasma membrane	1/689	4/18670	0.139655	0.439989	0.395996	ATP1B1	1
GO:1903278	GO:1903278	positive regulation of sodium ion export across plasma membrane	1/689	4/18670	0.139655	0.439989	0.395996	ATP1B1	1
GO:1903463	GO:1903463	regulation of mitotic cell cycle DNA replication	1/689	4/18670	0.139655	0.439989	0.395996	BCL6	1
GO:1903593	GO:1903593	regulation of histamine secretion by mast cell	1/689	4/18670	0.139655	0.439989	0.395996	VAMP8	1
GO:1903595	GO:1903595	positive regulation of histamine secretion by mast cell	1/689	4/18670	0.139655	0.439989	0.395996	VAMP8	1
GO:1903724	GO:1903724	positive regulation of centriole elongation	1/689	4/18670	0.139655	0.439989	0.395996	VPS4B	1
GO:1903772	GO:1903772	regulation of viral budding via host ESCRT complex	1/689	4/18670	0.139655	0.439989	0.395996	TSG101	1
GO:1903891	GO:1903891	regulation of ATF6-mediated unfolded protein response	1/689	4/18670	0.139655	0.439989	0.395996	HSPA5	1
GO:1903912	GO:1903912	negative regulation of endoplasmic reticulum stress-induced eIF2 alpha phosphorylation	1/689	4/18670	0.139655	0.439989	0.395996	DNAJC3	1
GO:1904044	GO:1904044	response to aldosterone	1/689	4/18670	0.139655	0.439989	0.395996	PARP1	1
GO:1904904	GO:1904904	regulation of endothelial cell-matrix adhesion via fibronectin	1/689	4/18670	0.139655	0.439989	0.395996	CEACAM6	1
GO:1905150	GO:1905150	regulation of voltage-gated sodium channel activity	1/689	4/18670	0.139655	0.439989	0.395996	KIF5B	1
GO:1905279	GO:1905279	regulation of retrograde transport, endosome to Golgi	1/689	4/18670	0.139655	0.439989	0.395996	RAB29	1
GO:1905912	GO:1905912	regulation of calcium ion export across plasma membrane	1/689	4/18670	0.139655	0.439989	0.395996	YWHAE	1
GO:1990410	GO:1990410	adrenomedullin receptor signaling pathway	1/689	4/18670	0.139655	0.439989	0.395996	CALCRL	1
GO:1990743	GO:1990743	protein sialylation	1/689	4/18670	0.139655	0.439989	0.395996	ST3GAL4	1
GO:1990785	GO:1990785	response to water-immersion restraint stress	1/689	4/18670	0.139655	0.439989	0.395996	MDM2	1
GO:2000325	GO:2000325	regulation of nuclear receptor transcription coactivator activity	1/689	4/18670	0.139655	0.439989	0.395996	CNOT9	1
GO:2000346	GO:2000346	negative regulation of hepatocyte proliferation	1/689	4/18670	0.139655	0.439989	0.395996	CEACAM1	1
GO:2000587	GO:2000587	negative regulation of platelet-derived growth factor receptor-beta signaling pathway	1/689	4/18670	0.139655	0.439989	0.395996	PTPN2	1
GO:2000813	GO:2000813	negative regulation of barbed-end actin filament capping	1/689	4/18670	0.139655	0.439989	0.395996	CARMIL1	1
GO:0015919	GO:0015919	peroxisomal membrane transport	2/689	18/18670	0.141185	0.441525	0.397379	LONP2/PEX6	2
GO:0031998	GO:0031998	regulation of fatty acid beta-oxidation	2/689	18/18670	0.141185	0.441525	0.397379	LONP2/PLIN5	2
GO:0039692	GO:0039692	single stranded viral RNA replication via double stranded DNA intermediate	2/689	18/18670	0.141185	0.441525	0.397379	MPHOSPH8/APOBEC3D	2
GO:0042095	GO:0042095	interferon-gamma biosynthetic process	2/689	18/18670	0.141185	0.441525	0.397379	TLR8/TLR7	2
GO:0045653	GO:0045653	negative regulation of megakaryocyte differentiation	2/689	18/18670	0.141185	0.441525	0.397379	PRMT1/H4C3	2
GO:0045683	GO:0045683	negative regulation of epidermis development	2/689	18/18670	0.141185	0.441525	0.397379	HOXA7/SRSF6	2
GO:0060192	GO:0060192	negative regulation of lipase activity	2/689	18/18670	0.141185	0.441525	0.397379	ANXA1/PLIN5	2
GO:0070230	GO:0070230	positive regulation of lymphocyte apoptotic process	2/689	18/18670	0.141185	0.441525	0.397379	PRELID1/FNIP1	2
GO:0090026	GO:0090026	positive regulation of monocyte chemotaxis	2/689	18/18670	0.141185	0.441525	0.397379	CCR1/FPR2	2
GO:1900221	GO:1900221	regulation of amyloid-beta clearance	2/689	18/18670	0.141185	0.441525	0.397379	IFNGR1/LRPAP1	2
GO:1900543	GO:1900543	negative regulation of purine nucleotide metabolic process	2/689	18/18670	0.141185	0.441525	0.397379	PARP1/STAT3	2
GO:1903019	GO:1903019	negative regulation of glycoprotein metabolic process	2/689	18/18670	0.141185	0.441525	0.397379	CST3/TMEM59	2
GO:1904262	GO:1904262	negative regulation of TORC1 signaling	2/689	18/18670	0.141185	0.441525	0.397379	KPTN/FNIP1	2
GO:1901222	GO:1901222	regulation of NIK/NF-kappaB signaling	7/689	117/18670	0.141857	0.443322	0.398997	EIF2AK2/TRADD/MMP8/PTPN22/TLR4/NLRP12/TLR7	7
GO:1902652	GO:1902652	secondary alcohol metabolic process	9/689	161/18670	0.141921	0.443322	0.398997	HMGCS1/SNX17/CAT/APOL2/ERG28/CYP27A1/IDH3A/CNBP/CEBPA	9
GO:0032482	GO:0032482	Rab protein signal transduction	5/689	75/18670	0.143349	0.447276	0.402555	RABL2B/RAB3D/RAB29/RAB28/RAB33B	5
GO:1902117	GO:1902117	positive regulation of organelle assembly	5/689	75/18670	0.143349	0.447276	0.402555	VPS4B/LCP1/PIP4K2A/PAN3/NUP62	5
GO:0051650	GO:0051650	establishment of vesicle localization	10/689	184/18670	0.143858	0.44861	0.403756	SAR1A/TMEM230/LIN7A/TMED10/KIF5B/CEP19/BLOC1S5/BLOC1S3/TRAPPC2/SERPINA1	10
GO:0006383	GO:0006383	transcription by RNA polymerase III	4/689	55/18670	0.144614	0.449185	0.404273	ICE2/SNAPC3/CRCP/CEBPA	4
GO:0016233	GO:0016233	telomere capping	4/689	55/18670	0.144614	0.449185	0.404273	MRE11/NBN/DCLRE1C/H4C3	4
GO:0032781	GO:0032781	positive regulation of ATPase activity	4/689	55/18670	0.144614	0.449185	0.404273	AHSA1/ATP1B1/TOR1AIP1/TOR1AIP2	4
GO:0042306	GO:0042306	regulation of protein import into nucleus	4/689	55/18670	0.144614	0.449185	0.404273	TARDBP/JUP/CHP1/NUP62	4
GO:0043030	GO:0043030	regulation of macrophage activation	4/689	55/18670	0.144614	0.449185	0.404273	CD74/MMP8/TLR4/CEBPA	4
GO:0044380	GO:0044380	protein localization to cytoskeleton	4/689	55/18670	0.144614	0.449185	0.404273	SNX10/MAPRE1/NUP62/UBXN2B	4
GO:0097479	GO:0097479	synaptic vesicle localization	4/689	55/18670	0.144614	0.449185	0.404273	TMEM230/LIN7A/BLOC1S5/BLOC1S3	4
GO:0006643	GO:0006643	membrane lipid metabolic process	11/689	207/18670	0.144768	0.44941	0.404476	HACD3/PIGH/ST3GAL4/GLTP/CERS5/DEGS1/FUT6/B4GALT5/SGPL1/FUT7/NEU1	11
GO:0009743	GO:0009743	response to carbohydrate	12/689	230/18670	0.144928	0.449652	0.404694	GIPR/CALCRL/GSTP1/ADNP/CAT/SERPINF1/PPP3CA/SLC2A5/NDUFAF2/KIF5B/ZFP36L1/SELENOT	12
GO:0002385	GO:0002385	mucosal immune response	3/689	36/18670	0.146336	0.452236	0.407019	FFAR2/DEFA4/RNASE3	3
GO:0006213	GO:0006213	pyrimidine nucleoside metabolic process	3/689	36/18670	0.146336	0.452236	0.407019	CDA/TK1/APOBEC3D	3
GO:0042554	GO:0042554	superoxide anion generation	3/689	36/18670	0.146336	0.452236	0.407019	GSTP1/ITGAM/FPR2	3
GO:0051031	GO:0051031	tRNA transport	3/689	36/18670	0.146336	0.452236	0.407019	NUP50/SSB/NUP62	3
GO:0051973	GO:0051973	positive regulation of telomerase activity	3/689	36/18670	0.146336	0.452236	0.407019	XRCC5/HSP90AB1/PTGES3	3
GO:0090313	GO:0090313	regulation of protein targeting to membrane	3/689	36/18670	0.146336	0.452236	0.407019	ITGAM/KCNE1/CHP1	3
GO:0097242	GO:0097242	amyloid-beta clearance	3/689	36/18670	0.146336	0.452236	0.407019	IFNGR1/LRPAP1/ITGAM	3
GO:0042737	GO:0042737	drug catabolic process	8/689	140/18670	0.146688	0.453069	0.407769	RENBP/ALDH2/CAT/NAGK/CHIT1/PRDX3/CYP2S1/SULT1A1	8
GO:0006520	GO:0006520	cellular amino acid metabolic process	17/689	348/18670	0.147186	0.454269	0.408849	ALDH18A1/PSMC1/PSMA7/PSMD10/EARS2/PSMD14/PCYOX1/FARSB/PEPD/GNMT/PSMB2/GAMT/PSME3/ADI1/PSMD12/ERO1A/GATC	17
GO:0006399	GO:0006399	tRNA metabolic process	10/689	185/18670	0.147406	0.454269	0.408849	THUMPD1/EARS2/FARSB/MOCS3/SSB/TYW5/LSM6/METTL2B/METTL6/GATC	10
GO:0009260	GO:0009260	ribonucleotide biosynthetic process	10/689	185/18670	0.147406	0.454269	0.408849	AK2/ENO1/AK1/PPCDC/PARP1/ACSL1/STAT3/NME6/ACSF3/CYC1	10
GO:1903708	GO:1903708	positive regulation of hemopoiesis	10/689	185/18670	0.147406	0.454269	0.408849	CD74/FOXC1/BCL6/PRMT1/ANXA1/CCR1/STAT3/ZFP36L1/LILRB4/HSPA1A	10
GO:0006942	GO:0006942	regulation of striated muscle contraction	6/689	97/18670	0.148889	0.45807	0.41227	DSG2/TMEM38A/SUMO1/ATP1B1/UCN/JUP	6
GO:1990868	GO:1990868	response to chemokine	6/689	97/18670	0.148889	0.45807	0.41227	FOXC1/CXCL1/CCR1/CX3CR1/CXCR2/CCL23	6
GO:1990869	GO:1990869	cellular response to chemokine	6/689	97/18670	0.148889	0.45807	0.41227	FOXC1/CXCL1/CCR1/CX3CR1/CXCR2/CCL23	6
GO:0007033	GO:0007033	vacuole organization	9/689	163/18670	0.149527	0.458751	0.412883	TP53INP2/VPS4B/VPS33A/PIP4K2A/TMEM41B/RAB33B/RNF5/UBXN2B/CHMP4A	9
GO:0009451	GO:0009451	RNA modification	9/689	163/18670	0.149527	0.458751	0.412883	THUMPD1/MOCS3/SSB/FTO/TYW5/METTL2B/ZCCHC4/METTL6/APOBEC3D	9
GO:0032640	GO:0032640	tumor necrosis factor production	9/689	163/18670	0.149527	0.458751	0.412883	IFNGR1/GSTP1/MMP8/PTPN22/C5AR2/TLR4/CX3CR1/AZU1/HLA-E	9
GO:0051170	GO:0051170	import into nucleus	9/689	163/18670	0.149527	0.458751	0.412883	NUP50/TARDBP/NXT1/PPP3CA/STAT3/JUP/PRKAG1/CHP1/NUP62	9
GO:1903555	GO:1903555	regulation of tumor necrosis factor superfamily cytokine production	9/689	163/18670	0.149527	0.458751	0.412883	IFNGR1/GSTP1/MMP8/PTPN22/C5AR2/TLR4/CX3CR1/AZU1/HLA-E	9
GO:0001738	GO:0001738	morphogenesis of a polarized epithelium	8/689	141/18670	0.150845	0.462438	0.416201	CDC42/PSMC1/PSMA7/PSMD10/PSMD14/PSMB2/PSME3/PSMD12	8
GO:0032392	GO:0032392	DNA geometric change	7/689	119/18670	0.150897	0.462438	0.416201	MRE11/XRCC5/NBN/MCM4/ANXA1/PARP1/RAD54L2	7
GO:0001912	GO:0001912	positive regulation of leukocyte mediated cytotoxicity	4/689	56/18670	0.151501	0.463771	0.417401	FAM49B/ITGAM/HLA-E/HLA-F	4
GO:0010332	GO:0010332	response to gamma radiation	4/689	56/18670	0.151501	0.463771	0.417401	HSPA5/XRCC5/MDM2/PARP1	4
GO:0050764	GO:0050764	regulation of phagocytosis	6/689	98/18670	0.154009	0.465631	0.419075	SIRPB1/CD300A/LMAN2/FPR2/AZU1/PRTN3	6
GO:0001573	GO:0001573	ganglioside metabolic process	2/689	19/18670	0.154123	0.465631	0.419075	B4GALT5/NEU1	2
GO:0001696	GO:0001696	gastric acid secretion	2/689	19/18670	0.154123	0.465631	0.419075	SNX10/UCN	2
GO:0001832	GO:0001832	blastocyst growth	2/689	19/18670	0.154123	0.465631	0.419075	NBN/TAF8	2
GO:0002710	GO:0002710	negative regulation of T cell mediated immunity	2/689	19/18670	0.154123	0.465631	0.419075	CEACAM1/HLA-F	2
GO:0006044	GO:0006044	N-acetylglucosamine metabolic process	2/689	19/18670	0.154123	0.465631	0.419075	RENBP/NAGK	2
GO:0010888	GO:0010888	negative regulation of lipid storage	2/689	19/18670	0.154123	0.465631	0.419075	OSBPL8/PTPN2	2
GO:0035338	GO:0035338	long-chain fatty-acyl-CoA biosynthetic process	2/689	19/18670	0.154123	0.465631	0.419075	ACSL1/ACSF3	2
GO:0046597	GO:0046597	negative regulation of viral entry into host cell	2/689	19/18670	0.154123	0.465631	0.419075	FCN1/TRIM59	2
GO:0048490	GO:0048490	anterograde synaptic vesicle transport	2/689	19/18670	0.154123	0.465631	0.419075	BLOC1S5/BLOC1S3	2
GO:0060149	GO:0060149	negative regulation of posttranscriptional gene silencing	2/689	19/18670	0.154123	0.465631	0.419075	PPP3CA/NCOR1	2
GO:0060967	GO:0060967	negative regulation of gene silencing by RNA	2/689	19/18670	0.154123	0.465631	0.419075	PPP3CA/NCOR1	2
GO:0061081	GO:0061081	positive regulation of myeloid leukocyte cytokine production involved in immune response	2/689	19/18670	0.154123	0.465631	0.419075	CD74/TLR4	2
GO:0070989	GO:0070989	oxidative demethylation	2/689	19/18670	0.154123	0.465631	0.419075	FTO/ALKBH4	2
GO:0071071	GO:0071071	regulation of phospholipid biosynthetic process	2/689	19/18670	0.154123	0.465631	0.419075	AGAP2/FPR2	2
GO:0090201	GO:0090201	negative regulation of release of cytochrome c from mitochondria	2/689	19/18670	0.154123	0.465631	0.419075	PSMD10/PRELID1	2
GO:0098911	GO:0098911	regulation of ventricular cardiac muscle cell action potential	2/689	19/18670	0.154123	0.465631	0.419075	DSG2/JUP	2
GO:0099514	GO:0099514	synaptic vesicle cytoskeletal transport	2/689	19/18670	0.154123	0.465631	0.419075	BLOC1S5/BLOC1S3	2
GO:0099517	GO:0099517	synaptic vesicle transport along microtubule	2/689	19/18670	0.154123	0.465631	0.419075	BLOC1S5/BLOC1S3	2
GO:1902074	GO:1902074	response to salt	2/689	19/18670	0.154123	0.465631	0.419075	HSPA5/DAXX	2
GO:1903798	GO:1903798	regulation of production of miRNAs involved in gene silencing by miRNA	2/689	19/18670	0.154123	0.465631	0.419075	PPP3CA/NCOR1	2
GO:1990182	GO:1990182	exosomal secretion	2/689	19/18670	0.154123	0.465631	0.419075	TSG101/VPS4B	2
GO:1905475	GO:1905475	regulation of protein localization to membrane	10/689	187/18670	0.154636	0.465631	0.419075	YWHAE/TMEM59/GBP1/VAMP8/LYPLA1/YWHAQ/ITGAM/KIF5B/KCNE1/CHP1	10
GO:0043523	GO:0043523	regulation of neuron apoptotic process	11/689	210/18670	0.154926	0.465631	0.419075	HSP90AB1/ADNP/CASP2/SET/PIN1/AGAP2/PARP1/CX3CR1/ITGAM/NMNAT1/NAIP	11
GO:0006110	GO:0006110	regulation of glycolytic process	5/689	77/18670	0.154971	0.465631	0.419075	NUP50/PRXL2C/STAT3/PRKAG1/NUP62	5
GO:0009205	GO:0009205	purine ribonucleoside triphosphate metabolic process	5/689	77/18670	0.154971	0.465631	0.419075	ENO1/PARP1/STAT3/NME6/CYC1	5
GO:0051702	GO:0051702	interaction with symbiont	5/689	77/18670	0.154971	0.465631	0.419075	CTSG/GAPDH/TARDBP/AZU1/ZNF502	5
GO:0051260	GO:0051260	protein homooligomerization	17/689	351/18670	0.154987	0.465631	0.419075	ACPP/TMEM38A/HM13/SAMHD1/HINT3/GBP1/CAT/GNMT/PRMT1/ALOX5AP/PNPT1/CDA/NAXE/TK1/TMEM120A/CHMP4A/MARCKS	17
GO:0007339	GO:0007339	binding of sperm to zona pellucida	3/689	37/18670	0.155154	0.465631	0.419075	ATP8B3/CLGN/CCT3	3
GO:0032885	GO:0032885	regulation of polysaccharide biosynthetic process	3/689	37/18670	0.155154	0.465631	0.419075	IGF2/PPP1CA/PPP1CB	3
GO:0045923	GO:0045923	positive regulation of fatty acid metabolic process	3/689	37/18670	0.155154	0.465631	0.419075	CD74/ANXA1/PLIN5	3
GO:0046006	GO:0046006	regulation of activated T cell proliferation	3/689	37/18670	0.155154	0.465631	0.419075	CLC/IGF2/CD24	3
GO:0051193	GO:0051193	regulation of cofactor metabolic process	3/689	37/18670	0.155154	0.465631	0.419075	RAC2/MPV17L/STAT3	3
GO:0060236	GO:0060236	regulation of mitotic spindle organization	3/689	37/18670	0.155154	0.465631	0.419075	VPS4B/HSPA1A/NUP62	3
GO:1900026	GO:1900026	positive regulation of substrate adhesion-dependent cell spreading	3/689	37/18670	0.155154	0.465631	0.419075	CDC42/CARMIL1/ARPC2	3
GO:1903427	GO:1903427	negative regulation of reactive oxygen species biosynthetic process	3/689	37/18670	0.155154	0.465631	0.419075	TRAP1/MPV17L/STAT3	3
GO:0010506	GO:0010506	regulation of autophagy	16/689	328/18670	0.157247	0.471654	0.424496	TP53INP2/CTTN/GAPDH/TMEM59/VPS26A/TRIM21/PTPN22/ATP6V1B2/PIP4K2A/EEF1A1/IFI16/PAFAH1B2/STAT3/PRKAG1/RNF5/CHMP4A	16
GO:0051783	GO:0051783	regulation of nuclear division	10/689	188/18670	0.158316	0.473382	0.426051	VPS4B/EREG/PIN1/IGF2/NME6/AURKAIP1/CDC26/HSPA1A/NUP62/UBXN2B	10
GO:0031503	GO:0031503	protein-containing complex localization	14/689	281/18670	0.158326	0.473382	0.426051	RABL2B/NUP50/FYTTD1/SRSF6/HIP1/THOC6/NXT1/ARL3/SSB/CPSF2/DDX19A/SDAD1/RNPS1/NUP62	14
GO:0060760	GO:0060760	positive regulation of response to cytokine stimulus	4/689	57/18670	0.158509	0.473382	0.426051	CD74/TLR4/CASP4/HSPA1A	4
GO:0075733	GO:0075733	intracellular transport of virus	4/689	57/18670	0.158509	0.473382	0.426051	TSG101/NUP50/BST2/NUP62	4
GO:1901799	GO:1901799	negative regulation of proteasomal protein catabolic process	4/689	57/18670	0.158509	0.473382	0.426051	HSP90AB1/DERL3/UCHL5/UBE2G2	4
GO:0062014	GO:0062014	negative regulation of small molecule metabolic process	6/689	99/18670	0.159205	0.473382	0.426051	CEACAM1/PLEK/PARP1/CDA/STAT3/PLIN5	6
GO:0006606	GO:0006606	protein import into nucleus	8/689	143/18670	0.159329	0.473382	0.426051	NUP50/TARDBP/NXT1/PPP3CA/STAT3/JUP/CHP1/NUP62	8
GO:0006486	GO:0006486	protein glycosylation	13/689	258/18670	0.159893	0.473382	0.426051	DERL3/MAGT1/ST3GAL4/TMEM59/RPN2/FUT6/B4GALT5/FUT7/UBE2G2/GCNT1/CHP1/FUT11/DDOST	13
GO:0043406	GO:0043406	positive regulation of MAP kinase activity	13/689	258/18670	0.159893	0.473382	0.426051	CD74/EIF2AK2/HACD3/MAP3K1/PKN1/TLR4/DUSP6/DUSP7/UBE2N/PDE6G/DAXX/S1PR2/CD24	13
GO:0043413	GO:0043413	macromolecule glycosylation	13/689	258/18670	0.159893	0.473382	0.426051	DERL3/MAGT1/ST3GAL4/TMEM59/RPN2/FUT6/B4GALT5/FUT7/UBE2G2/GCNT1/CHP1/FUT11/DDOST	13
GO:0001910	GO:0001910	regulation of leukocyte mediated cytotoxicity	5/689	78/18670	0.160923	0.473382	0.426051	CEACAM1/FAM49B/ITGAM/HLA-E/HLA-F	5
GO:0006487	GO:0006487	protein N-linked glycosylation	5/689	78/18670	0.160923	0.473382	0.426051	DERL3/MAGT1/RPN2/UBE2G2/DDOST	5
GO:0090257	GO:0090257	regulation of muscle system process	13/689	259/18670	0.163064	0.473382	0.426051	DSG2/CALCRL/TMEM38A/ENO1/CTTN/SUMO1/PIN1/PPP3CA/ATP1B1/PARP1/UCN/JUP/GTF2IRD2B	13
GO:0071322	GO:0071322	cellular response to carbohydrate stimulus	8/689	144/18670	0.163654	0.473382	0.426051	CALCRL/SERPINF1/PPP3CA/SLC2A5/NDUFAF2/KIF5B/ZFP36L1/SELENOT	8
GO:0006040	GO:0006040	amino sugar metabolic process	3/689	38/18670	0.164133	0.473382	0.426051	RENBP/NAGK/CHIT1	3
GO:0046825	GO:0046825	regulation of protein export from nucleus	3/689	38/18670	0.164133	0.473382	0.426051	YWHAE/CAMK1/MDM2	3
GO:0051693	GO:0051693	actin filament capping	3/689	38/18670	0.164133	0.473382	0.426051	CAPG/CARMIL1/CAPZA1	3
GO:0060416	GO:0060416	response to growth hormone	3/689	38/18670	0.164133	0.473382	0.426051	PNPT1/STAT3/TRIM16	3
GO:0086005	GO:0086005	ventricular cardiac muscle cell action potential	3/689	38/18670	0.164133	0.473382	0.426051	DSG2/JUP/KCNE1	3
GO:0097352	GO:0097352	autophagosome maturation	3/689	38/18670	0.164133	0.473382	0.426051	TSG101/VAMP8/VPS33A	3
GO:1901021	GO:1901021	positive regulation of calcium ion transmembrane transporter activity	3/689	38/18670	0.164133	0.473382	0.426051	SUMO1/ATP1B1/P2RY6	3
GO:1905898	GO:1905898	positive regulation of response to endoplasmic reticulum stress	3/689	38/18670	0.164133	0.473382	0.426051	HERPUD1/TMEM33/PTPN2	3
GO:0007200	GO:0007200	phospholipase C-activating G protein-coupled receptor signaling pathway	6/689	100/18670	0.164477	0.473382	0.426051	C5AR2/CX3CR1/FPR2/P2RY6/C3AR1/CXCR2	6
GO:0061640	GO:0061640	cytoskeleton-dependent cytokinesis	6/689	100/18670	0.164477	0.473382	0.426051	ACTR3/VPS4B/ARL3/ALKBH4/NUP62/CHMP4A	6
GO:0006282	GO:0006282	regulation of DNA repair	7/689	122/18670	0.164945	0.473382	0.426051	RPA2/DEK/PARP1/RNF168/NUDT16L1/UBE2V2/UBE2N	7
GO:0034101	GO:0034101	erythrocyte homeostasis	7/689	122/18670	0.164945	0.473382	0.426051	HOXB6/BCL6/PRMT1/STAT3/PTPN2/ZFP36L1/HSPA1A	7
GO:1903409	GO:1903409	reactive oxygen species biosynthetic process	7/689	122/18670	0.164945	0.473382	0.426051	HSP90AB1/MMP8/TRAP1/TLR4/MPV17L/CX3CR1/STAT3	7
GO:0035306	GO:0035306	positive regulation of dephosphorylation	4/689	58/18670	0.165635	0.473382	0.426051	HSP90AB1/PLEK/PIN1/CD300A	4
GO:0071385	GO:0071385	cellular response to glucocorticoid stimulus	4/689	58/18670	0.165635	0.473382	0.426051	GSTP1/SERPINF1/ANXA1/ZFP36L1	4
GO:0046394	GO:0046394	carboxylic acid biosynthetic process	17/689	355/18670	0.16573	0.473382	0.426051	CD74/ALDH18A1/DHRS9/HACD3/CEACAM1/PTGES3/GAMT/ALOX5AP/ANXA1/CYP27A1/CHST12/DEGS1/FADS1/FGFR4/ACSF3/PRKAG1/ADI1	17
GO:0007032	GO:0007032	endosome organization	5/689	79/18670	0.166967	0.473382	0.426051	VTA1/TSG101/SNX10/VPS4B/CHMP4A	5
GO:0071260	GO:0071260	cellular response to mechanical stimulus	5/689	79/18670	0.166967	0.473382	0.426051	MAP3K1/TLR8/CASP2/TLR4/TLR7	5
GO:0002577	GO:0002577	regulation of antigen processing and presentation	2/689	20/18670	0.167277	0.473382	0.426051	CD74/FGL2	2
GO:0007095	GO:0007095	mitotic G2 DNA damage checkpoint	2/689	20/18670	0.167277	0.473382	0.426051	MRE11/NBN	2
GO:0042535	GO:0042535	positive regulation of tumor necrosis factor biosynthetic process	2/689	20/18670	0.167277	0.473382	0.426051	TLR4/AZU1	2
GO:0043371	GO:0043371	negative regulation of CD4-positive, alpha-beta T cell differentiation	2/689	20/18670	0.167277	0.473382	0.426051	BCL6/ANXA1	2
GO:0043950	GO:0043950	positive regulation of cAMP-mediated signaling	2/689	20/18670	0.167277	0.473382	0.426051	GIPR/UCN	2
GO:0046931	GO:0046931	pore complex assembly	2/689	20/18670	0.167277	0.473382	0.426051	CCT3/TMEM170A	2
GO:0051767	GO:0051767	nitric-oxide synthase biosynthetic process	2/689	20/18670	0.167277	0.473382	0.426051	GSTP1/TLR4	2
GO:0051769	GO:0051769	regulation of nitric-oxide synthase biosynthetic process	2/689	20/18670	0.167277	0.473382	0.426051	GSTP1/TLR4	2
GO:0060216	GO:0060216	definitive hemopoiesis	2/689	20/18670	0.167277	0.473382	0.426051	HOXA9/MEIS1	2
GO:0071636	GO:0071636	positive regulation of transforming growth factor beta production	2/689	20/18670	0.167277	0.473382	0.426051	LUM/ATP6AP2	2
GO:0097734	GO:0097734	extracellular exosome biogenesis	2/689	20/18670	0.167277	0.473382	0.426051	TSG101/VPS4B	2
GO:1901673	GO:1901673	regulation of mitotic spindle assembly	2/689	20/18670	0.167277	0.473382	0.426051	VPS4B/HSPA1A	2
GO:1901881	GO:1901881	positive regulation of protein depolymerization	2/689	20/18670	0.167277	0.473382	0.426051	CARMIL1/PLEK	2
GO:1902236	GO:1902236	negative regulation of endoplasmic reticulum stress-induced intrinsic apoptotic signaling pathway	2/689	20/18670	0.167277	0.473382	0.426051	HERPUD1/HSPA1A	2
GO:0007050	GO:0007050	cell cycle arrest	12/689	237/18670	0.167849	0.473382	0.426051	TSG101/HSP90AB1/NBN/CASP2/ARID3A/PRMT1/MDM2/PNPT1/CNOT9/CRLF3/PRKAG1/KLLN	12
GO:0071901	GO:0071901	negative regulation of protein serine/threonine kinase activity	8/689	145/18670	0.168032	0.473382	0.426051	GSTP1/PTPN22/DUSP6/DUSP7/CD300A/ZNF675/NUP62/CEBPA	8
GO:0016053	GO:0016053	organic acid biosynthetic process	17/689	356/18670	0.168476	0.473382	0.426051	CD74/ALDH18A1/DHRS9/HACD3/CEACAM1/PTGES3/GAMT/ALOX5AP/ANXA1/CYP27A1/CHST12/DEGS1/FADS1/FGFR4/ACSF3/PRKAG1/ADI1	17
GO:0007254	GO:0007254	JNK cascade	11/689	214/18670	0.169017	0.473382	0.426051	HACD3/GSTP1/SH2D3C/MMP8/PKN1/PTPN22/TLR4/NCOR1/UBE2N/ZNF675/DAXX	11
GO:0045732	GO:0045732	positive regulation of protein catabolic process	11/689	214/18670	0.169017	0.473382	0.426051	HERPUD1/KEAP1/GGA1/PSMC1/PSMD10/ASB9/CSNK1A1/SUMO1/MDM2/HSPA1A/CEBPA	11
GO:0071706	GO:0071706	tumor necrosis factor superfamily cytokine production	9/689	168/18670	0.169402	0.473382	0.426051	IFNGR1/GSTP1/MMP8/PTPN22/C5AR2/TLR4/CX3CR1/AZU1/HLA-E	9
GO:0002027	GO:0002027	regulation of heart rate	6/689	101/18670	0.169822	0.473382	0.426051	DSG2/YWHAE/POPDC2/MDM2/JUP/KCNE1	6
GO:0046545	GO:0046545	development of primary female sexual characteristics	6/689	101/18670	0.169822	0.473382	0.426051	HSPA5/FOXC1/CASP2/EREG/SGPL1/DACH1	6
GO:0050830	GO:0050830	defense response to Gram-positive bacterium	6/689	101/18670	0.169822	0.473382	0.426051	LYZ/CTSG/DEFA4/RNASE3/HLA-E/PPP1R11	6
GO:0032147	GO:0032147	activation of protein kinase activity	16/689	333/18670	0.171348	0.473382	0.426051	CD74/EIF2AK2/HACD3/OSBPL8/MAP3K1/ADNP/PKN1/TLR4/DUSP6/UCN/DUSP7/CD300A/UBE2N/PDE6G/DAXX/S1PR2	16
GO:0000957	GO:0000957	mitochondrial RNA catabolic process	1/689	5/18670	0.171412	0.473382	0.426051	PNPT1	1
GO:0000965	GO:0000965	mitochondrial RNA 3'-end processing	1/689	5/18670	0.171412	0.473382	0.426051	PNPT1	1
GO:0002232	GO:0002232	leukocyte chemotaxis involved in inflammatory response	1/689	5/18670	0.171412	0.473382	0.426051	FFAR2	1
GO:0002361	GO:0002361	CD4-positive, CD25-positive, alpha-beta regulatory T cell differentiation	1/689	5/18670	0.171412	0.473382	0.426051	FUT7	1
GO:0003164	GO:0003164	His-Purkinje system development	1/689	5/18670	0.171412	0.473382	0.426051	DSG2	1
GO:0003373	GO:0003373	dynamin family protein polymerization involved in membrane fission	1/689	5/18670	0.171412	0.473382	0.426051	MX1	1
GO:0003374	GO:0003374	dynamin family protein polymerization involved in mitochondrial fission	1/689	5/18670	0.171412	0.473382	0.426051	MX1	1
GO:0006398	GO:0006398	mRNA 3'-end processing by stem-loop binding and cleavage	1/689	5/18670	0.171412	0.473382	0.426051	CPSF2	1
GO:0006824	GO:0006824	cobalt ion transport	1/689	5/18670	0.171412	0.473382	0.426051	TCN1	1
GO:0006844	GO:0006844	acyl carnitine transport	1/689	5/18670	0.171412	0.473382	0.426051	SLC25A45	1
GO:0009217	GO:0009217	purine deoxyribonucleoside triphosphate catabolic process	1/689	5/18670	0.171412	0.473382	0.426051	SAMHD1	1
GO:0009438	GO:0009438	methylglyoxal metabolic process	1/689	5/18670	0.171412	0.473382	0.426051	TPI1	1
GO:0010286	GO:0010286	heat acclimation	1/689	5/18670	0.171412	0.473382	0.426051	HSPA1A	1
GO:0010716	GO:0010716	negative regulation of extracellular matrix disassembly	1/689	5/18670	0.171412	0.473382	0.426051	CST3	1
GO:0010891	GO:0010891	negative regulation of sequestering of triglyceride	1/689	5/18670	0.171412	0.473382	0.426051	OSBPL8	1
GO:0010897	GO:0010897	negative regulation of triglyceride catabolic process	1/689	5/18670	0.171412	0.473382	0.426051	PLIN5	1
GO:0010915	GO:0010915	regulation of very-low-density lipoprotein particle clearance	1/689	5/18670	0.171412	0.473382	0.426051	LRPAP1	1
GO:0014004	GO:0014004	microglia differentiation	1/689	5/18670	0.171412	0.473382	0.426051	NRROS	1
GO:0015755	GO:0015755	fructose transmembrane transport	1/689	5/18670	0.171412	0.473382	0.426051	SLC2A5	1
GO:0019049	GO:0019049	mitigation of host defenses by virus	1/689	5/18670	0.171412	0.473382	0.426051	EIF2AK2	1
GO:0019240	GO:0019240	citrulline biosynthetic process	1/689	5/18670	0.171412	0.473382	0.426051	ALDH18A1	1
GO:0019418	GO:0019418	sulfide oxidation	1/689	5/18670	0.171412	0.473382	0.426051	SUOX	1
GO:0019509	GO:0019509	L-methionine salvage from methylthioadenosine	1/689	5/18670	0.171412	0.473382	0.426051	ADI1	1
GO:0019732	GO:0019732	antifungal humoral response	1/689	5/18670	0.171412	0.473382	0.426051	DEFA4	1
GO:0030321	GO:0030321	transepithelial chloride transport	1/689	5/18670	0.171412	0.473382	0.426051	P2RY6	1
GO:0030682	GO:0030682	mitigation of host defenses by symbiont	1/689	5/18670	0.171412	0.473382	0.426051	EIF2AK2	1
GO:0030809	GO:0030809	negative regulation of nucleotide biosynthetic process	1/689	5/18670	0.171412	0.473382	0.426051	PARP1	1
GO:0031204	GO:0031204	posttranslational protein targeting to membrane, translocation	1/689	5/18670	0.171412	0.473382	0.426051	HSPA5	1
GO:0031914	GO:0031914	negative regulation of synaptic plasticity	1/689	5/18670	0.171412	0.473382	0.426051	RIN1	1
GO:0031999	GO:0031999	negative regulation of fatty acid beta-oxidation	1/689	5/18670	0.171412	0.473382	0.426051	PLIN5	1
GO:0032763	GO:0032763	regulation of mast cell cytokine production	1/689	5/18670	0.171412	0.473382	0.426051	BCL6	1
GO:0032907	GO:0032907	transforming growth factor beta3 production	1/689	5/18670	0.171412	0.473382	0.426051	CD24	1
GO:0032910	GO:0032910	regulation of transforming growth factor beta3 production	1/689	5/18670	0.171412	0.473382	0.426051	CD24	1
GO:0033299	GO:0033299	secretion of lysosomal enzymes	1/689	5/18670	0.171412	0.473382	0.426051	BLOC1S3	1
GO:0033578	GO:0033578	protein glycosylation in Golgi	1/689	5/18670	0.171412	0.473382	0.426051	TMEM59	1
GO:0034227	GO:0034227	tRNA thio-modification	1/689	5/18670	0.171412	0.473382	0.426051	MOCS3	1
GO:0035483	GO:0035483	gastric emptying	1/689	5/18670	0.171412	0.473382	0.426051	UCN	1
GO:0035511	GO:0035511	oxidative DNA demethylation	1/689	5/18670	0.171412	0.473382	0.426051	FTO	1
GO:0035513	GO:0035513	oxidative RNA demethylation	1/689	5/18670	0.171412	0.473382	0.426051	FTO	1
GO:0035617	GO:0035617	stress granule disassembly	1/689	5/18670	0.171412	0.473382	0.426051	KIF5B	1
GO:0035927	GO:0035927	RNA import into mitochondrion	1/689	5/18670	0.171412	0.473382	0.426051	PNPT1	1
GO:0036481	GO:0036481	intrinsic apoptotic signaling pathway in response to hydrogen peroxide	1/689	5/18670	0.171412	0.473382	0.426051	TRAP1	1
GO:0043504	GO:0043504	mitochondrial DNA repair	1/689	5/18670	0.171412	0.473382	0.426051	PARP1	1
GO:0044314	GO:0044314	protein K27-linked ubiquitination	1/689	5/18670	0.171412	0.473382	0.426051	UBE2D4	1
GO:0044789	GO:0044789	modulation by host of viral release from host cell	1/689	5/18670	0.171412	0.473382	0.426051	ZNF502	1
GO:0044791	GO:0044791	positive regulation by host of viral release from host cell	1/689	5/18670	0.171412	0.473382	0.426051	ZNF502	1
GO:0045338	GO:0045338	farnesyl diphosphate metabolic process	1/689	5/18670	0.171412	0.473382	0.426051	HMGCS1	1
GO:0045345	GO:0045345	positive regulation of MHC class I biosynthetic process	1/689	5/18670	0.171412	0.473382	0.426051	NLRP12	1
GO:0046060	GO:0046060	dATP metabolic process	1/689	5/18670	0.171412	0.473382	0.426051	SAMHD1	1
GO:0046104	GO:0046104	thymidine metabolic process	1/689	5/18670	0.171412	0.473382	0.426051	TK1	1
GO:0046125	GO:0046125	pyrimidine deoxyribonucleoside metabolic process	1/689	5/18670	0.171412	0.473382	0.426051	TK1	1
GO:0046836	GO:0046836	glycolipid transport	1/689	5/18670	0.171412	0.473382	0.426051	GLTP	1
GO:0048209	GO:0048209	regulation of vesicle targeting, to, from or within Golgi	1/689	5/18670	0.171412	0.473382	0.426051	SAR1A	1
GO:0050703	GO:0050703	interleukin-1 alpha secretion	1/689	5/18670	0.171412	0.473382	0.426051	IL1R2	1
GO:0051029	GO:0051029	rRNA transport	1/689	5/18670	0.171412	0.473382	0.426051	PNPT1	1
GO:0051410	GO:0051410	detoxification of nitrogen compound	1/689	5/18670	0.171412	0.473382	0.426051	2020-03-01	1
GO:0051461	GO:0051461	positive regulation of corticotropin secretion	1/689	5/18670	0.171412	0.473382	0.426051	UCN	1
GO:0051464	GO:0051464	positive regulation of cortisol secretion	1/689	5/18670	0.171412	0.473382	0.426051	UCN	1
GO:0051771	GO:0051771	negative regulation of nitric-oxide synthase biosynthetic process	1/689	5/18670	0.171412	0.473382	0.426051	GSTP1	1
GO:0052173	GO:0052173	response to defenses of other organism	1/689	5/18670	0.171412	0.473382	0.426051	EIF2AK2	1
GO:0052200	GO:0052200	response to host defenses	1/689	5/18670	0.171412	0.473382	0.426051	EIF2AK2	1
GO:0060309	GO:0060309	elastin catabolic process	1/689	5/18670	0.171412	0.473382	0.426051	CST3	1
GO:0060501	GO:0060501	positive regulation of epithelial cell proliferation involved in lung morphogenesis	1/689	5/18670	0.171412	0.473382	0.426051	SRSF6	1
GO:0070086	GO:0070086	ubiquitin-dependent endocytosis	1/689	5/18670	0.171412	0.473382	0.426051	TSG101	1
GO:0070093	GO:0070093	negative regulation of glucagon secretion	1/689	5/18670	0.171412	0.473382	0.426051	UCN	1
GO:0070221	GO:0070221	sulfide oxidation, using sulfide:quinone oxidoreductase	1/689	5/18670	0.171412	0.473382	0.426051	SUOX	1
GO:0070370	GO:0070370	cellular heat acclimation	1/689	5/18670	0.171412	0.473382	0.426051	HSPA1A	1
GO:0070535	GO:0070535	histone H2A K63-linked ubiquitination	1/689	5/18670	0.171412	0.473382	0.426051	RNF168	1
GO:0070640	GO:0070640	vitamin D3 metabolic process	1/689	5/18670	0.171412	0.473382	0.426051	CYP27A1	1
GO:0071332	GO:0071332	cellular response to fructose stimulus	1/689	5/18670	0.171412	0.473382	0.426051	SLC2A5	1
GO:0071672	GO:0071672	negative regulation of smooth muscle cell chemotaxis	1/689	5/18670	0.171412	0.473382	0.426051	GSTP1	1
GO:0071680	GO:0071680	response to indole-3-methanol	1/689	5/18670	0.171412	0.473382	0.426051	JUP	1
GO:0071681	GO:0071681	cellular response to indole-3-methanol	1/689	5/18670	0.171412	0.473382	0.426051	JUP	1
GO:0075136	GO:0075136	response to host	1/689	5/18670	0.171412	0.473382	0.426051	EIF2AK2	1
GO:0080184	GO:0080184	response to phenylpropanoid	1/689	5/18670	0.171412	0.473382	0.426051	CAT	1
GO:0090611	GO:0090611	ubiquitin-independent protein catabolic process via the multivesicular body sorting pathway	1/689	5/18670	0.171412	0.473382	0.426051	VPS4B	1
GO:0097350	GO:0097350	neutrophil clearance	1/689	5/18670	0.171412	0.473382	0.426051	ANXA1	1
GO:1900372	GO:1900372	negative regulation of purine nucleotide biosynthetic process	1/689	5/18670	0.171412	0.473382	0.426051	PARP1	1
GO:1901490	GO:1901490	regulation of lymphangiogenesis	1/689	5/18670	0.171412	0.473382	0.426051	FOXC1	1
GO:1901523	GO:1901523	icosanoid catabolic process	1/689	5/18670	0.171412	0.473382	0.426051	CYP4F3	1
GO:1901534	GO:1901534	positive regulation of hematopoietic progenitor cell differentiation	1/689	5/18670	0.171412	0.473382	0.426051	FOXC1	1
GO:1901552	GO:1901552	positive regulation of endothelial cell development	1/689	5/18670	0.171412	0.473382	0.426051	S1PR2	1
GO:1901856	GO:1901856	negative regulation of cellular respiration	1/689	5/18670	0.171412	0.473382	0.426051	TRAP1	1
GO:1901896	GO:1901896	positive regulation of ATPase-coupled calcium transmembrane transporter activity	1/689	5/18670	0.171412	0.473382	0.426051	SUMO1	1
GO:1902308	GO:1902308	regulation of peptidyl-serine dephosphorylation	1/689	5/18670	0.171412	0.473382	0.426051	YWHAE	1
GO:1902564	GO:1902564	negative regulation of neutrophil activation	1/689	5/18670	0.171412	0.473382	0.426051	CD300A	1
GO:1903142	GO:1903142	positive regulation of establishment of endothelial barrier	1/689	5/18670	0.171412	0.473382	0.426051	S1PR2	1
GO:1903223	GO:1903223	positive regulation of oxidative stress-induced neuron death	1/689	5/18670	0.171412	0.473382	0.426051	TLR4	1
GO:1903297	GO:1903297	regulation of hypoxia-induced intrinsic apoptotic signaling pathway	1/689	5/18670	0.171412	0.473382	0.426051	ENO1	1
GO:1903298	GO:1903298	negative regulation of hypoxia-induced intrinsic apoptotic signaling pathway	1/689	5/18670	0.171412	0.473382	0.426051	ENO1	1
GO:1903371	GO:1903371	regulation of endoplasmic reticulum tubular network organization	1/689	5/18670	0.171412	0.473382	0.426051	TMEM33	1
GO:1903721	GO:1903721	positive regulation of I-kappaB phosphorylation	1/689	5/18670	0.171412	0.473382	0.426051	CX3CR1	1
GO:1903722	GO:1903722	regulation of centriole elongation	1/689	5/18670	0.171412	0.473382	0.426051	VPS4B	1
GO:1903936	GO:1903936	cellular response to sodium arsenite	1/689	5/18670	0.171412	0.473382	0.426051	DAXX	1
GO:1904760	GO:1904760	regulation of myofibroblast differentiation	1/689	5/18670	0.171412	0.473382	0.426051	PARP1	1
GO:1904885	GO:1904885	beta-catenin destruction complex assembly	1/689	5/18670	0.171412	0.473382	0.426051	CSNK1A1	1
GO:1904970	GO:1904970	brush border assembly	1/689	5/18670	0.171412	0.473382	0.426051	MYO7B	1
GO:1990049	GO:1990049	retrograde neuronal dense core vesicle transport	1/689	5/18670	0.171412	0.473382	0.426051	KIF5B	1
GO:2000416	GO:2000416	regulation of eosinophil migration	1/689	5/18670	0.171412	0.473382	0.426051	CD300A	1
GO:2000467	GO:2000467	positive regulation of glycogen (starch) synthase activity	1/689	5/18670	0.171412	0.473382	0.426051	IGF2	1
GO:2000630	GO:2000630	positive regulation of miRNA metabolic process	1/689	5/18670	0.171412	0.473382	0.426051	PNPT1	1
GO:2000812	GO:2000812	regulation of barbed-end actin filament capping	1/689	5/18670	0.171412	0.473382	0.426051	CARMIL1	1
GO:0002224	GO:0002224	toll-like receptor signaling pathway	8/689	146/18670	0.172463	0.474203	0.42679	BIRC3/MAP3K1/TLR8/PTPN22/TLR4/CD300A/ITGAM/TLR7	8
GO:0035264	GO:0035264	multicellular organism growth	8/689	146/18670	0.172463	0.474203	0.42679	WDR48/GAMT/FTO/PLAC8/SGPL1/IGF2/STAT3/ZFP36L1	8
GO:0010810	GO:0010810	regulation of cell-substrate adhesion	11/689	215/18670	0.172635	0.474203	0.42679	CDC42/CARMIL1/CEACAM6/BST1/BCL6/GBP1/HOXA7/RAC2/ARPC2/JUP/NF2	11
GO:0030521	GO:0030521	androgen receptor signaling pathway	4/689	59/18670	0.172873	0.474203	0.42679	NCOR1/PHB/TRIM68/DAXX	4
GO:0070527	GO:0070527	platelet aggregation	4/689	59/18670	0.172873	0.474203	0.42679	CEACAM1/PLEK/RAP2B/CLIC1	4
GO:1902369	GO:1902369	negative regulation of RNA catabolic process	4/689	59/18670	0.172873	0.474203	0.42679	THRAP3/HNRNPC/TARDBP/PAIP1	4
[truncated: 2,910 more rows]

## Sheet: CC_down
	ID	Description	GeneRatio	BgRatio	pvalue	p.adjust	qvalue	geneID	Count
GO:0042581	GO:0042581	specific granule	29/726	160/19717	9.92625e-13	5.23584e-10	4.44123e-10	AP1M1/CEACAM1/LYZ/ATP8B4/BST1/MMP8/VAMP8/SLPI/CEACAM8/CHIT1/TCN1/ANXA3/SLC2A5/DEGS1/MS4A3/CXCL1/DEFA4/LAIR1/ITGAM/CEACAM3/FPR2/LRG1/C3AR1/OLR1/JUP/RAP2B/MCEMP1/NEU1/TARM1	29
GO:0030667	GO:0030667	secretory granule membrane	40/726	298/19717	1.45238e-12	5.23584e-10	4.44123e-10	ICA1/ACPP/AP1M1/CEACAM1/CPNE3/CEACAM6/SIRPB1/MAGT1/ATP8B4/RAB3D/BST1/PHACTR2/VAMP8/ADGRE5/RAP2C/CEACAM8/ATP8B3/BST2/CD63/ITGAX/SLC2A5/DEGS1/MS4A3/LAIR1/CD300A/ITGAM/TMED10/CEACAM3/FPR2/C3AR1/AZU1/OLR1/CXCR2/RAP2B/ATP6AP2/MCEMP1/LILRB3/SERPINB10/DDOST/TARM1	40
GO:0035579	GO:0035579	specific granule membrane	18/726	91/19717	4.77751e-09	1.1482e-06	9.73942e-07	AP1M1/CEACAM1/ATP8B4/BST1/VAMP8/CEACAM8/SLC2A5/DEGS1/MS4A3/LAIR1/ITGAM/CEACAM3/FPR2/C3AR1/OLR1/RAP2B/MCEMP1/TARM1	18
GO:0070820	GO:0070820	tertiary granule	24/726	164/19717	8.04943e-09	1.29531e-06	1.09873e-06	CEACAM1/LYZ/CST3/ATP8B4/MMP8/VAMP8/RAP2C/CEACAM8/CHIT1/TCN1/ITGAX/CDA/CXCL1/LAIR1/CD300A/ITGAM/FPR2/LRG1/OLR1/RAP2B/ATP6AP2/MCEMP1/SERPINB10/TARM1	24
GO:0034774	GO:0034774	secretory granule lumen	35/726	321/19717	1.04509e-08	1.29531e-06	1.09873e-06	XRCC5/GSTP1/FCN1/LYZ/HSP90AB1/CTSG/DNAJC3/HSPA8/PSMD14/GCA/MMP8/CAT/SLPI/CHIT1/TCN1/PLAC8/FAM49B/EEF1A1/CDA/S100A11/MNDA/CXCL1/S100P/DEFA4/IGF2/PAFAH1B2/RNASE2/RNASE3/LRG1/AZU1/JUP/PRTN3/PSMD12/SERPINA1/NEU1	35
GO:0005765	GO:0005765	lysosomal membrane	37/726	354/19717	1.2392e-08	1.29531e-06	1.09873e-06	ACPP/CD74/LAPTM4A/AP1M1/OSTM1/RNF13/CPNE3/CEACAM6/HSP90AB1/TLR8/MAGT1/RAB3D/HSPA8/TMEM59/KPTN/VAMP8/CEACAM8/BST2/CD63/CD164/ATRAID/VPS33A/ATP6V1B2/AP1S3/EEF1A1/LMBRD1/TMEM192/C3AR1/AZU1/HLA-DRB1/TLR7/HLA-DRB5/NEU1/HLA-F/SLC35F6/DDOST/AP5B1	37
GO:0098852	GO:0098852	lytic vacuole membrane	37/726	355/19717	1.336e-08	1.29531e-06	1.09873e-06	ACPP/CD74/LAPTM4A/AP1M1/OSTM1/RNF13/CPNE3/CEACAM6/HSP90AB1/TLR8/MAGT1/RAB3D/HSPA8/TMEM59/KPTN/VAMP8/CEACAM8/BST2/CD63/CD164/ATRAID/VPS33A/ATP6V1B2/AP1S3/EEF1A1/LMBRD1/TMEM192/C3AR1/AZU1/HLA-DRB1/TLR7/HLA-DRB5/NEU1/HLA-F/SLC35F6/DDOST/AP5B1	37
GO:0060205	GO:0060205	cytoplasmic vesicle lumen	35/726	325/19717	1.43724e-08	1.29531e-06	1.09873e-06	XRCC5/GSTP1/FCN1/LYZ/HSP90AB1/CTSG/DNAJC3/HSPA8/PSMD14/GCA/MMP8/CAT/SLPI/CHIT1/TCN1/PLAC8/FAM49B/EEF1A1/CDA/S100A11/MNDA/CXCL1/S100P/DEFA4/IGF2/PAFAH1B2/RNASE2/RNASE3/LRG1/AZU1/JUP/PRTN3/PSMD12/SERPINA1/NEU1	35
GO:0031983	GO:0031983	vesicle lumen	35/726	327/19717	1.68171e-08	1.34723e-06	1.14277e-06	XRCC5/GSTP1/FCN1/LYZ/HSP90AB1/CTSG/DNAJC3/HSPA8/PSMD14/GCA/MMP8/CAT/SLPI/CHIT1/TCN1/PLAC8/FAM49B/EEF1A1/CDA/S100A11/MNDA/CXCL1/S100P/DEFA4/IGF2/PAFAH1B2/RNASE2/RNASE3/LRG1/AZU1/JUP/PRTN3/PSMD12/SERPINA1/NEU1	35
GO:0070821	GO:0070821	tertiary granule membrane	15/726	73/19717	5.35467e-08	3.54676e-06	3.00849e-06	CEACAM1/ATP8B4/VAMP8/RAP2C/CEACAM8/ITGAX/LAIR1/CD300A/ITGAM/FPR2/OLR1/RAP2B/ATP6AP2/MCEMP1/TARM1	15
GO:0005766	GO:0005766	primary lysosome	22/726	155/19717	5.90306e-08	3.54676e-06	3.00849e-06	ACPP/CPNE3/CEACAM6/LYZ/CTSG/MAGT1/DNAJC3/RAB3D/GCA/VAMP8/CEACAM8/BST2/CD63/PLAC8/MNDA/DEFA4/RNASE2/RNASE3/C3AR1/AZU1/PRTN3/DDOST	22
GO:0042582	GO:0042582	azurophil granule	22/726	155/19717	5.90306e-08	3.54676e-06	3.00849e-06	ACPP/CPNE3/CEACAM6/LYZ/CTSG/MAGT1/DNAJC3/RAB3D/GCA/VAMP8/CEACAM8/BST2/CD63/PLAC8/MNDA/DEFA4/RNASE2/RNASE3/C3AR1/AZU1/PRTN3/DDOST	22
GO:0005774	GO:0005774	vacuolar membrane	39/726	412/19717	7.49585e-08	4.15731e-06	3.52639e-06	ACPP/CD74/LAPTM4A/AP1M1/OSTM1/RNF13/CPNE3/CEACAM6/ABCC6/HSP90AB1/TLR8/MAGT1/RAB3D/HSPA8/TMEM59/KPTN/VAMP8/RPN2/CEACAM8/BST2/CD63/CD164/ATRAID/VPS33A/ATP6V1B2/AP1S3/EEF1A1/LMBRD1/TMEM192/C3AR1/AZU1/HLA-DRB1/TLR7/HLA-DRB5/NEU1/HLA-F/SLC35F6/DDOST/AP5B1	39
GO:0035577	GO:0035577	azurophil granule membrane	12/726	58/19717	1.06721e-06	5.49612e-05	4.66202e-05	ACPP/CPNE3/CEACAM6/MAGT1/RAB3D/VAMP8/CEACAM8/BST2/CD63/C3AR1/AZU1/DDOST	12
GO:0101002	GO:0101002	ficolin-1-rich granule	17/726	124/19717	3.03662e-06	0.000136837	0.000116071	GSTP1/FCN1/HSP90AB1/CST3/HSPA8/PSMD14/CAT/FGL2/EEF1A1/CDA/MNDA/PAFAH1B2/LRG1/JUP/PSMD12/SERPINA1/HSPA1A	17
GO:1904813	GO:1904813	ficolin-1-rich granule lumen	17/726	124/19717	3.03662e-06	0.000136837	0.000116071	GSTP1/FCN1/HSP90AB1/CST3/HSPA8/PSMD14/CAT/FGL2/EEF1A1/CDA/MNDA/PAFAH1B2/LRG1/JUP/PSMD12/SERPINA1/HSPA1A	17
GO:0098576	GO:0098576	lumenal side of membrane	8/726	34/19717	2.52204e-05	0.00106964	0.000907309	CD74/HM13/HSPA8/HLA-DRB1/HLA-DRB5/HLA-E/HLA-F/TAPBP	8
GO:0042470	GO:0042470	melanosome	14/726	106/19717	3.4204e-05	0.00129795	0.00110097	CAPG/HSPA5/HSP90AB1/ANKRD27/YWHAE/TMEM33/HSPA8/RAB29/SERPINF1/CD63/PDIA6/ATP6V1B2/PDIA3/TMED10	14
GO:0048770	GO:0048770	pigment granule	14/726	106/19717	3.4204e-05	0.00129795	0.00110097	CAPG/HSPA5/HSP90AB1/ANKRD27/YWHAE/TMEM33/HSPA8/RAB29/SERPINF1/CD63/PDIA6/ATP6V1B2/PDIA3/TMED10	14
GO:0030176	GO:0030176	integral component of endoplasmic reticulum membrane	17/726	150/19717	3.90332e-05	0.00140715	0.0011936	CD74/HSPA5/DHRS9/ERGIC2/DERL3/HM13/TMEM33/RRBP1/TMCO1/MARCHF6/SGPL1/PDIA3/HLA-DRB1/HLA-DRB5/HLA-E/HLA-F/TAPBP	17
GO:0005793	GO:0005793	endoplasmic reticulum-Golgi intermediate compartment	15/726	126/19717	6.22497e-05	0.00213724	0.00181289	HSPA5/MYDGF/STK17B/ERGIC2/PRRG4/CNIH4/PDIA6/LRPAP1/LMAN2/TMED10/PTPN2/CHP1/TRAPPC2/SERPINA1/TAPBP	15
GO:0071556	GO:0071556	integral component of lumenal side of endoplasmic reticulum membrane	7/726	29/19717	6.84831e-05	0.0021468	0.00182099	CD74/HM13/HLA-DRB1/HLA-DRB5/HLA-E/HLA-F/TAPBP	7
GO:0098553	GO:0098553	lumenal side of endoplasmic reticulum membrane	7/726	29/19717	6.84831e-05	0.0021468	0.00182099	CD74/HM13/HLA-DRB1/HLA-DRB5/HLA-E/HLA-F/TAPBP	7
GO:0031227	GO:0031227	intrinsic component of endoplasmic reticulum membrane	17/726	158/19717	7.55012e-05	0.00226818	0.00192396	CD74/HSPA5/DHRS9/ERGIC2/DERL3/HM13/TMEM33/RRBP1/TMCO1/MARCHF6/SGPL1/PDIA3/HLA-DRB1/HLA-DRB5/HLA-E/HLA-F/TAPBP	17
GO:0035580	GO:0035580	specific granule lumen	10/726	62/19717	8.18601e-05	0.00236085	0.00200256	LYZ/MMP8/SLPI/CHIT1/TCN1/CXCL1/DEFA4/LRG1/JUP/NEU1	10
GO:0035770	GO:0035770	ribonucleoprotein granule	20/726	223/19717	0.0002316	0.00633553	0.00537403	SNCAIP/CDC42/CTSG/LARP4B/SUMO1/TARDBP/TRIM21/USP3/CNOT9/TIAL1/PAN3/CARHSP1/LSM6/HNRNPK/TUBA1A/DDX19A/ZFP36L1/PNRC2/APOBEC3D/DCP1A	20
GO:0042611	GO:0042611	MHC protein complex	6/726	25/19717	0.000237253	0.00633553	0.00537403	CD74/MR1/HLA-DRB1/HLA-DRB5/HLA-E/HLA-F	6
GO:0090734	GO:0090734	site of DNA damage	10/726	73/19717	0.000328912	0.00824832	0.00699653	MRE11/XRCC5/CBX5/SAMHD1/NBN/ACTR3/RPA2/PARP1/ARPC2/RNF168	10
GO:0036464	GO:0036464	cytoplasmic ribonucleoprotein granule	19/726	212/19717	0.000331763	0.00824832	0.00699653	SNCAIP/CDC42/CTSG/LARP4B/TARDBP/TRIM21/USP3/CNOT9/TIAL1/PAN3/CARHSP1/LSM6/HNRNPK/TUBA1A/DDX19A/ZFP36L1/PNRC2/APOBEC3D/DCP1A	19
GO:0010008	GO:0010008	endosome membrane	33/726	479/19717	0.000449478	0.0108024	0.00916304	VTA1/LAPTM4A/TSG101/RNF13/SNX10/GGA1/TLR8/PLIN3/SNX17/TMEM59/SCAMP3/VAMP8/VPS4B/VPS26A/RAP2C/ANXA1/CD63/CD164/TLR4/VPS33A/SNX27/PDIA3/SNX20/COMMD1/ARHGAP1/RAP2B/HLA-DRB1/TLR7/FCGR1B/HLA-DRB5/HLA-E/HLA-F/CHMP4A	33
GO:0005925	GO:0005925	focal adhesion	29/726	405/19717	0.000529963	0.0123259	0.0104553	HSPA5/CDC42/HACD3/CPNE3/CTTN/MAPRE1/YWHAE/HSPA8/PPFIBP1/ACTR3/CAT/ADGRE5/RAC2/YWHAQ/ANXA1/TES/LCP1/PIP5K1A/SH3KBP1/ARPC2/HNRNPK/PDIA3/TPM4/ALCAM/JUP/CHP1/HSPA1A/PPP1CB/MARCKS	29
GO:0000784	GO:0000784	nuclear chromosome, telomeric region	13/726	123/19717	0.000609847	0.013378	0.0113477	MRE11/XRCC5/CBX5/NBN/MCM4/RPA2/THOC6/SSB/PARP1/DCLRE1C/PPP1CA/H4C3/PPP1CB	13
GO:0030134	GO:0030134	COPII-coated ER to Golgi transport vesicle	11/726	93/19717	0.000612309	0.013378	0.0113477	CD74/SAR1A/ERGIC2/SEC23B/LMAN2/TMED10/HLA-DRB1/SERPINA1/HLA-DRB5/HLA-E/HLA-F	11
GO:0030055	GO:0030055	cell-substrate junction	29/726	412/19717	0.000696186	0.0147632	0.0125227	HSPA5/CDC42/HACD3/CPNE3/CTTN/MAPRE1/YWHAE/HSPA8/PPFIBP1/ACTR3/CAT/ADGRE5/RAC2/YWHAQ/ANXA1/TES/LCP1/PIP5K1A/SH3KBP1/ARPC2/HNRNPK/PDIA3/TPM4/ALCAM/JUP/CHP1/HSPA1A/PPP1CB/MARCKS	29
GO:0005811	GO:0005811	lipid droplet	10/726	81/19717	0.000764097	0.0157404	0.0133516	LPCAT2/PLIN3/SYNGR2/GAPDH/SET/HILPDA/PLIN2/DFFA/DHRS3/PLIN5	10
GO:0016607	GO:0016607	nuclear speck	28/726	397/19717	0.000828734	0.0165977	0.0140788	THRAP3/CARMIL1/SRP54/CSNK1A1/SUMO1/NSL1/TARDBP/FYTTD1/SMU1/SRSF6/PIN1/THOC6/NXT1/FTO/PIP5K1A/GATAD2B/EAF1/CWC22/IFI16/RBM4B/DAZAP2/GTF2H2C/MORF4L1/SRSF10/KAZN/TOPORS/HSPA1A/RNPS1	28
GO:1904724	GO:1904724	tertiary granule lumen	8/726	55/19717	0.000856226	0.0166848	0.0141527	LYZ/CST3/MMP8/CHIT1/TCN1/CDA/CXCL1/LRG1	8
GO:0101031	GO:0101031	chaperone complex	5/726	22/19717	0.0010431	0.0197914	0.0167878	HSP90AB1/HSPA8/PTGES3/CCT3/STIP1	5
GO:0035861	GO:0035861	site of double-strand break	8/726	58/19717	0.00122374	0.0221869	0.0188198	MRE11/SAMHD1/NBN/ACTR3/RPA2/PARP1/ARPC2/RNF168	8
GO:0000313	GO:0000313	organellar ribosome	10/726	87/19717	0.00133637	0.0221869	0.0188198	MRPS10/MRPS34/MRPS30/MRPS27/MRPL3/C12orf65/MRPL49/MRPS18C/MRPL30/MRPL33	10
GO:0005761	GO:0005761	mitochondrial ribosome	10/726	87/19717	0.00133637	0.0221869	0.0188198	MRPS10/MRPS34/MRPS30/MRPS27/MRPL3/C12orf65/MRPL49/MRPS18C/MRPL30/MRPL33	10
GO:0031372	GO:0031372	UBC13-MMS2 complex	2/726	2/19717	0.00135399	0.0221869	0.0188198	UBE2V2/UBE2N	2
GO:0032398	GO:0032398	MHC class Ib protein complex	2/726	2/19717	0.00135399	0.0221869	0.0188198	HLA-E/HLA-F	2
GO:0090651	GO:0090651	apical cytoplasm	2/726	2/19717	0.00135399	0.0221869	0.0188198	SNX10/MYO7B	2
GO:0022624	GO:0022624	proteasome accessory complex	5/726	24/19717	0.0015841	0.024933	0.0211491	PSMC1/PSMD10/PSMD14/PSME3/PSMD12	5
GO:1905368	GO:1905368	peptidase complex	10/726	89/19717	0.00159073	0.024933	0.0211491	PSMC1/PSMA7/PSMD10/PSMD14/UCHL5/PSMB2/PSME3/SEC11C/TAF9B/PSMD12	10
GO:0005775	GO:0005775	vacuolar lumen	15/726	172/19717	0.00177928	0.0272949	0.0231525	CD74/LYZ/CTSG/DNAJC3/HSPA8/GCA/LUM/PLAC8/MNDA/RNASE2/RNASE3/AZU1/PRTN3/NEU1/IFI30	15
GO:0035578	GO:0035578	azurophil granule lumen	10/726	91/19717	0.00188299	0.0279276	0.0236893	LYZ/CTSG/DNAJC3/GCA/PLAC8/MNDA/RNASE2/RNASE3/AZU1/PRTN3	10
GO:0012507	GO:0012507	ER to Golgi transport vesicle membrane	8/726	62/19717	0.001898	0.0279276	0.0236893	CD74/SAR1A/SEC23B/TMED10/HLA-DRB1/HLA-DRB5/HLA-E/HLA-F	8
GO:0000502	GO:0000502	proteasome complex	8/726	63/19717	0.00210534	0.0303591	0.0257517	PSMC1/PSMA7/PSMD10/PSMD14/UCHL5/PSMB2/PSME3/PSMD12	8
GO:0000781	GO:0000781	chromosome, telomeric region	14/726	158/19717	0.00215118	0.0304118	0.0257965	MRE11/XRCC5/CBX5/NBN/MCM4/PTGES3/RPA2/THOC6/SSB/PARP1/DCLRE1C/PPP1CA/H4C3/PPP1CB	14
GO:1905369	GO:1905369	endopeptidase complex	8/726	64/19717	0.00233009	0.0323076	0.0274045	PSMC1/PSMA7/PSMD10/PSMD14/UCHL5/PSMB2/PSME3/PSMD12	8
GO:0030662	GO:0030662	coated vesicle membrane	15/726	182/19717	0.00307553	0.0418388	0.0354892	CD74/AP1M1/SAR1A/SEC23B/COPE/HSPA8/VAMP8/EREG/HIP1/TMED10/HLA-DRB1/FCGR1B/HLA-DRB5/HLA-E/HLA-F	15
GO:0090543	GO:0090543	Flemming body	5/726	28/19717	0.00324389	0.043312	0.0367388	CAPG/TSG101/VPS4B/USP3/NUP62	5
GO:0016605	GO:0016605	PML body	10/726	99/19717	0.00351386	0.0455248	0.0386158	MRE11/TP53INP2/CBX5/NBN/SUMO1/RPA2/TOP3A/TOPORS/DAXX/TRIM16	10
GO:0042612	GO:0042612	MHC class I protein complex	3/726	9/19717	0.00353591	0.0455248	0.0386158	MR1/HLA-E/HLA-F	3
GO:0000932	GO:0000932	P-body	9/726	84/19717	0.00371312	0.0469677	0.0398397	TRIM21/CNOT9/PAN3/CARHSP1/LSM6/ZFP36L1/PNRC2/APOBEC3D/DCP1A	9
GO:0030496	GO:0030496	midbody	14/726	173/19717	0.00489124	0.0600498	0.0509365	CAPG/HSPA5/CDC42/TSG101/KEAP1/VPS4B/PKN1/PIN1/ARL3/USP3/ALKBH4/TOPORS/NUP62/CHMP4A	14
GO:0000164	GO:0000164	protein phosphatase type 1 complex	3/726	10/19717	0.00491392	0.0600498	0.0509365	PPP1CA/PPP1R11/PPP1CB	3
GO:0030135	GO:0030135	coated vesicle	20/726	289/19717	0.00534714	0.0642548	0.0545033	CD74/AP1M1/SAR1A/ERGIC2/SEC23B/COPE/HSPA8/VAMP8/EREG/HIP1/VPS33A/LMBRD1/LMAN2/TMED10/HLA-DRB1/SERPINA1/FCGR1B/HLA-DRB5/HLA-E/HLA-F	20
GO:0005849	GO:0005849	mRNA cleavage factor complex	4/726	20/19717	0.005515	0.0651854	0.0552927	CSTF1/CSNK1A1/PIP5K1A/CPSF2	4
GO:0030133	GO:0030133	transport vesicle	25/726	392/19717	0.00572307	0.0665538	0.0564534	ICA1/CD74/SNCAIP/SAR1A/CEACAM1/TMEM230/SEC23B/ANKRD27/PLIN3/RABAC1/RAB3D/COPE/SYNGR2/ERG28/FGFR4/CPA3/SYTL3/TMED10/CHP1/BLOC1S5/BLOC1S3/HLA-DRB1/HLA-DRB5/HLA-E/HLA-F	25
GO:0005838	GO:0005838	proteasome regulatory particle	4/726	21/19717	0.00661711	0.0757292	0.0642363	PSMC1/PSMD10/PSMD14/PSMD12	4
GO:0005635	GO:0005635	nuclear envelope	28/726	464/19717	0.00750581	0.0845576	0.0717249	TMEM38A/HACD3/RNF13/OSBPL8/NUP50/CBX5/TMEM176B/TMEM33/GAPDH/SUMO1/HOXA7/RAC2/NXT1/ALOX5AP/ATRAID/CERS5/SLC16A3/TOR1AIP1/PARP1/CLGN/MX1/TMEM170A/DDX19A/TOR1AIP2/TMEM120A/S100A6/NUP62/CLIC1	28
GO:0005862	GO:0005862	muscle thin filament tropomyosin	2/726	4/19717	0.00773162	0.0857615	0.0727461	TPM3/TPM4	2
GO:0042629	GO:0042629	mast cell granule	4/726	22/19717	0.00785578	0.0858185	0.0727944	LAT2/ANXA1/CXCR2/MILR1	4
GO:0005758	GO:0005758	mitochondrial intermembrane space	8/726	79/19717	0.0085035	0.0913231	0.0774637	AK2/CAT/TRAP1/TIMM10B/PNPT1/SUOX/THEM4/PRELID1	8
GO:0005759	GO:0005759	mitochondrial matrix	28/726	469/19717	0.008613	0.0913231	0.0774637	MRPS10/MRPS34/EARS2/ALDH2/MRPS30/MRPS27/MRPL3/TRAP1/ECHS1/C12orf65/RNASEL/CYP27A1/SUOX/MRPL49/NUBPL/NDUFS2/THEM4/MRPS18C/NAXE/PRDX3/PMPCA/IDH3A/PCCA/ACSF3/TOP3A/MRPL30/LYRM7/MRPL33	28
GO:0030117	GO:0030117	membrane coat	9/726	96/19717	0.00887989	0.0914629	0.0775822	AP1M1/SAR1A/SEC23B/COPE/HIP1/VPS33A/AP1S3/AP5B1/CHMP4A	9
GO:0048475	GO:0048475	coated membrane	9/726	96/19717	0.00887989	0.0914629	0.0775822	AP1M1/SAR1A/SEC23B/COPE/HIP1/VPS33A/AP1S3/AP5B1/CHMP4A	9
GO:0005743	GO:0005743	mitochondrial inner membrane	28/726	473/19717	0.00959249	0.097411	0.0826277	COX15/MRPS10/ALDH18A1/MRPS34/SLC8B1/SLC25A11/MRPS30/MRPS27/MRPL3/COQ10B/SLC25A51/TRAP1/TIMM10B/CYP27A1/MRPL49/NDUFS2/THEM4/SLC25A45/MRPS18C/NDUFAF2/PMPCA/PHB/STAT3/UQCRFS1/AURKAIP1/CYC1/MRPL30/MRPL33	28
GO:0031902	GO:0031902	late endosome membrane	11/726	134/19717	0.010716	0.105083	0.0891356	LAPTM4A/TSG101/RNF13/TMEM59/VAMP8/VPS4B/CD63/VPS33A/HLA-DRB1/HLA-DRB5/CHMP4A	11
GO:0008250	GO:0008250	oligosaccharyltransferase complex	3/726	13/19717	0.0107853	0.105083	0.0891356	MAGT1/RPN2/DDOST	3
GO:0016580	GO:0016580	Sin3 complex	3/726	13/19717	0.0107853	0.105083	0.0891356	SINHCAF/NCOR1/MORF4L1	3
GO:0097422	GO:0097422	tubular endosome	2/726	5/19717	0.0125725	0.120864	0.102521	ANKRD27/VPS26A	2
GO:0000177	GO:0000177	cytoplasmic exosome (RNase complex)	3/726	14/19717	0.0133563	0.126709	0.107479	PNPT1/CARHSP1/EXOSC6	3
GO:0031965	GO:0031965	nuclear membrane	19/726	296/19717	0.0138472	0.12966	0.109983	TMEM38A/HACD3/RNF13/OSBPL8/NUP50/TMEM176B/GAPDH/SUMO1/HOXA7/ALOX5AP/CERS5/SLC16A3/TOR1AIP1/MX1/DDX19A/TOR1AIP2/TMEM120A/NUP62/CLIC1	19
GO:0005770	GO:0005770	late endosome	17/726	256/19717	0.0142162	0.131008	0.111126	CD74/LAPTM4A/TSG101/RNF13/TMEM230/ANKRD27/WDR48/TMEM59/VAMP8/VPS4B/BST2/CD63/VPS33A/TMEM192/HLA-DRB1/HLA-DRB5/CHMP4A	17
GO:0000118	GO:0000118	histone deacetylase complex	7/726	70/19717	0.0143545	0.131008	0.111126	CBX5/SINHCAF/NCOR1/ANP32E/GATAD2B/ELMSAN1/MORF4L1	7
GO:0005798	GO:0005798	Golgi-associated vesicle	13/726	178/19717	0.0147382	0.132828	0.11267	CD74/SAR1A/ERGIC2/SEC23B/COPE/CHIC2/LMAN2/TMED10/HLA-DRB1/SERPINA1/HLA-DRB5/HLA-E/HLA-F	13
GO:0031970	GO:0031970	organelle envelope lumen	8/726	88/19717	0.0157458	0.138706	0.117655	AK2/CAT/TRAP1/TIMM10B/PNPT1/SUOX/THEM4/PRELID1	8
GO:0098798	GO:0098798	mitochondrial protein complex	17/726	259/19717	0.0157751	0.138706	0.117655	MRPS10/MRPS34/MRPS30/MRPS27/MRPL3/C12orf65/TIMM10B/PNPT1/MRPL49/NDUFS2/MRPS18C/PMPCA/UQCRFS1/MTX1/CYC1/MRPL30/MRPL33	17
GO:0030139	GO:0030139	endocytic vesicle	19/726	303/19717	0.0172957	0.14808	0.125607	CD74/VAMP8/HIP1/RAC2/MDM2/ANXA3/SH3KBP1/PLD4/PDIA3/LMBRD1/KIF5B/HLA-DRB1/TLR7/OCLN/FCGR1B/HLA-DRB5/HLA-E/HLA-F/TAPBP	19
GO:0000315	GO:0000315	organellar large ribosomal subunit	6/726	57/19717	0.0180165	0.14808	0.125607	MRPS30/MRPL3/C12orf65/MRPL49/MRPL30/MRPL33	6
GO:0005762	GO:0005762	mitochondrial large ribosomal subunit	6/726	57/19717	0.0180165	0.14808	0.125607	MRPS30/MRPL3/C12orf65/MRPL49/MRPL30/MRPL33	6
GO:0016328	GO:0016328	lateral plasma membrane	6/726	57/19717	0.0180165	0.14808	0.125607	DSG2/CEACAM1/ABCC6/ANXA1/JUP/OCLN	6
GO:0005785	GO:0005785	signal recognition particle receptor complex	2/726	6/19717	0.0184014	0.14808	0.125607	DERL3/SRP9	2
GO:0042824	GO:0042824	MHC class I peptide loading complex	2/726	6/19717	0.0184014	0.14808	0.125607	PDIA3/TAPBP	2
GO:0000314	GO:0000314	organellar small ribosomal subunit	4/726	28/19717	0.0184843	0.14808	0.125607	MRPS10/MRPS34/MRPS27/MRPS18C	4
GO:0005763	GO:0005763	mitochondrial small ribosomal subunit	4/726	28/19717	0.0184843	0.14808	0.125607	MRPS10/MRPS34/MRPS27/MRPS18C	4
GO:0030479	GO:0030479	actin cortical patch	3/726	16/19717	0.0194574	0.149243	0.126593	ACTR3/CAPZA1/HIP1	3
GO:0042613	GO:0042613	MHC class II protein complex	3/726	16/19717	0.0194574	0.149243	0.126593	CD74/HLA-DRB1/HLA-DRB5	3
GO:0061645	GO:0061645	endocytic patch	3/726	16/19717	0.0194574	0.149243	0.126593	ACTR3/CAPZA1/HIP1	3
GO:0070822	GO:0070822	Sin3-type complex	3/726	16/19717	0.0194574	0.149243	0.126593	SINHCAF/NCOR1/MORF4L1	3
GO:0032588	GO:0032588	trans-Golgi network membrane	8/726	92/19717	0.0200942	0.152504	0.12936	CD74/AP1M1/SCAMP3/AP1S3/PLD4/HLA-DRB1/HLA-DRB5/COG8	8
GO:0030666	GO:0030666	endocytic vesicle membrane	12/726	167/19717	0.0209125	0.157062	0.133226	CD74/VAMP8/HIP1/RAC2/MDM2/ANXA3/HLA-DRB1/FCGR1B/HLA-DRB5/HLA-E/HLA-F/TAPBP	12
GO:0005776	GO:0005776	autophagosome	8/726	93/19717	0.0213026	0.157481	0.133581	TP53INP2/TMEM230/HSPA8/RPN2/TRIM21/VPS33A/NRBF2/PIP4K2A	8
GO:0005884	GO:0005884	actin filament	9/726	111/19717	0.0214051	0.157481	0.133581	CARMIL1/KEAP1/CTTN/KPTN/RAC2/ANXA1/LCP1/TPM3/TPM4	9
GO:0030669	GO:0030669	clathrin-coated endocytic vesicle membrane	5/726	44/19717	0.0221639	0.161416	0.136919	CD74/HIP1/HLA-DRB1/FCGR1B/HLA-DRB5	5
GO:0005847	GO:0005847	mRNA cleavage and polyadenylation specificity factor complex	3/726	17/19717	0.0229932	0.164775	0.139769	CSNK1A1/PIP5K1A/CPSF2	3
GO:0002102	GO:0002102	podosome	4/726	30/19717	0.0233573	0.164775	0.139769	CTTN/LCP1/HNRNPK/TPM4	4
GO:0045335	GO:0045335	phagocytic vesicle	10/726	132/19717	0.024157	0.164775	0.139769	VAMP8/RAC2/ANXA3/PLD4/PDIA3/KIF5B/TLR7/HLA-E/HLA-F/TAPBP	10
GO:0008287	GO:0008287	protein serine/threonine phosphatase complex	5/726	45/19717	0.0242032	0.164775	0.139769	PPP2R5C/PPP3CA/PPP1CA/PPP1R11/PPP1CB	5
GO:1903293	GO:1903293	phosphatase complex	5/726	45/19717	0.0242032	0.164775	0.139769	PPP2R5C/PPP3CA/PPP1CA/PPP1R11/PPP1CB	5
GO:0030660	GO:0030660	Golgi-associated vesicle membrane	9/726	114/19717	0.0249538	0.164775	0.139769	CD74/SAR1A/SEC23B/COPE/TMED10/HLA-DRB1/HLA-DRB5/HLA-E/HLA-F	9
GO:0008541	GO:0008541	proteasome regulatory particle, lid subcomplex	2/726	7/19717	0.0251391	0.164775	0.139769	PSMD14/PSMD12	2
GO:0030870	GO:0030870	Mre11 complex	2/726	7/19717	0.0251391	0.164775	0.139769	MRE11/NBN	2
GO:0042587	GO:0042587	glycogen granule	2/726	7/19717	0.0251391	0.164775	0.139769	PPP1CA/PPP1CB	2
GO:0044613	GO:0044613	nuclear pore central transport channel	2/726	7/19717	0.0251391	0.164775	0.139769	NXT1/NUP62	2
GO:0072357	GO:0072357	PTW/PP1 phosphatase complex	2/726	7/19717	0.0251391	0.164775	0.139769	PPP1CA/PPP1CB	2
GO:0001726	GO:0001726	ruffle	12/726	172/19717	0.0256166	0.166393	0.14114	CAPG/CTTN/KLHL2/PLEK/LCP1/PIP5K1A/ATP6V1B2/EEF1A1/THEM4/S100A11/NF2/S100A6	12
GO:0030665	GO:0030665	clathrin-coated vesicle membrane	9/726	115/19717	0.0262243	0.168819	0.143199	CD74/AP1M1/HSPA8/VAMP8/EREG/HIP1/HLA-DRB1/FCGR1B/HLA-DRB5	9
GO:0045334	GO:0045334	clathrin-coated endocytic vesicle	6/726	63/19717	0.02809	0.179229	0.152029	CD74/HIP1/LMBRD1/HLA-DRB1/FCGR1B/HLA-DRB5	6
GO:0055038	GO:0055038	recycling endosome membrane	7/726	81/19717	0.0295727	0.187034	0.158649	SCAMP3/VAMP8/RAP2C/PDIA3/RAP2B/HLA-E/HLA-F	7
GO:0048500	GO:0048500	signal recognition particle	3/726	19/19717	0.0310366	0.194586	0.165055	DERL3/SRP54/SRP9	3
GO:0008290	GO:0008290	F-actin capping protein complex	2/726	8/19717	0.032711	0.201578	0.170986	CAPG/CAPZA1	2
GO:0031232	GO:0031232	extrinsic component of external side of plasma membrane	2/726	8/19717	0.032711	0.201578	0.170986	FCN1/ANXA1	2
GO:0010494	GO:0010494	cytoplasmic stress granule	6/726	66/19717	0.0342902	0.205798	0.174566	CTSG/LARP4B/TARDBP/TIAL1/HNRNPK/DDX19A	6
GO:0005769	GO:0005769	early endosome	20/726	350/19717	0.0354331	0.205798	0.174566	TSG101/TMEM230/GGA1/ANKRD27/SNX17/RAB29/VAMP8/VPS26A/ANXA1/TLR4/VPS33A/SNX27/PRDX3/PHB/SNX20/COMMD1/NF2/FCGR1B/HLA-E/HLA-F	20
GO:0035145	GO:0035145	exon-exon junction complex	3/726	20/19717	0.0355405	0.205798	0.174566	THRAP3/R3HCC1/RNPS1	3
GO:0005848	GO:0005848	mRNA cleavage stimulating factor complex	1/726	1/19717	0.036821	0.205798	0.174566	CSTF1	1
GO:0009360	GO:0009360	DNA polymerase III complex	1/726	1/19717	0.036821	0.205798	0.174566	CRCP	1
GO:0031257	GO:0031257	cell trailing edge membrane	1/726	1/19717	0.036821	0.205798	0.174566	SCIMP	1
GO:0031259	GO:0031259	uropod membrane	1/726	1/19717	0.036821	0.205798	0.174566	SCIMP	1
GO:0035693	GO:0035693	NOS2-CD74 complex	1/726	1/19717	0.036821	0.205798	0.174566	CD74	1
GO:0071665	GO:0071665	gamma-catenin-TCF7L2 complex	1/726	1/19717	0.036821	0.205798	0.174566	JUP	1
GO:0097226	GO:0097226	sperm mitochondrial sheath	1/726	1/19717	0.036821	0.205798	0.174566	AK2	1
GO:0098594	GO:0098594	mucin granule	1/726	1/19717	0.036821	0.205798	0.174566	VAMP8	1
GO:1990917	GO:1990917	ooplasm	1/726	1/19717	0.036821	0.205798	0.174566	HSP90AB1	1
GO:0000835	GO:0000835	ER ubiquitin ligase complex	2/726	9/19717	0.0410468	0.224203	0.190177	DERL3/MARCHF6	2
GO:0031371	GO:0031371	ubiquitin conjugating enzyme complex	2/726	9/19717	0.0410468	0.224203	0.190177	UBE2V2/UBE2N	2
GO:0070419	GO:0070419	nonhomologous end joining complex	2/726	9/19717	0.0410468	0.224203	0.190177	XRCC5/DCLRE1C	2
GO:0031984	GO:0031984	organelle subcompartment	21/726	380/19717	0.0429067	0.2326	0.1973	LYPLA2/CD74/AP1M1/LPCAT2/FKBP1A/TMEM230/ST3GAL4/TMEM59/SCAMP3/RAB29/AP1S3/TMBIM4/FUT6/B4GALT5/PLD4/FUT7/GCNT1/HLA-DRB1/FUT11/HLA-DRB5/COG8	21
GO:0055029	GO:0055029	nuclear DNA-directed RNA polymerase complex	8/726	107/19717	0.0439331	0.235907	0.200105	TWISTNB/TAF8/POLR2J3/GTF2H2C/TAF9B/TAF13/POLR2J2/CRCP	8
GO:0098791	GO:0098791	Golgi apparatus subcompartment	20/726	359/19717	0.0441712	0.235907	0.200105	LYPLA2/CD74/AP1M1/LPCAT2/TMEM230/ST3GAL4/TMEM59/SCAMP3/RAB29/AP1S3/TMBIM4/FUT6/B4GALT5/PLD4/FUT7/GCNT1/HLA-DRB1/FUT11/HLA-DRB5/COG8	20
GO:0030136	GO:0030136	clathrin-coated vesicle	12/726	188/19717	0.0458307	0.240789	0.204246	CD74/AP1M1/HSPA8/VAMP8/EREG/HIP1/VPS33A/LMBRD1/TMED10/HLA-DRB1/FCGR1B/HLA-DRB5	12
GO:0000428	GO:0000428	DNA-directed RNA polymerase complex	8/726	108/19717	0.045989	0.240789	0.204246	TWISTNB/TAF8/POLR2J3/GTF2H2C/TAF9B/TAF13/POLR2J2/CRCP	8
GO:0016592	GO:0016592	mediator complex	4/726	37/19717	0.0460873	0.240789	0.204246	THRAP3/CCNC/MED20/MED18	4
GO:0033116	GO:0033116	endoplasmic reticulum-Golgi intermediate compartment membrane	6/726	71/19717	0.0464603	0.240992	0.204418	ERGIC2/PRRG4/LMAN2/TMED10/SERPINA1/TAPBP	6
GO:0005795	GO:0005795	Golgi stack	10/726	149/19717	0.049041	0.250748	0.212694	LYPLA2/LPCAT2/ST3GAL4/TMEM59/TMBIM4/FUT6/B4GALT5/FUT7/GCNT1/FUT11	10
GO:0031313	GO:0031313	extrinsic component of endosome membrane	2/726	10/19717	0.05008	0.250748	0.212694	SNX10/ANXA1	2
GO:0035253	GO:0035253	ciliary rootlet	2/726	10/19717	0.05008	0.250748	0.212694	RAB28/KIF5B	2
GO:0036513	GO:0036513	Derlin-1 retrotranslocation complex	2/726	10/19717	0.05008	0.250748	0.212694	HM13/RNF5	2
GO:0097197	GO:0097197	tetraspanin-enriched microdomain	2/726	10/19717	0.05008	0.250748	0.212694	SAMHD1/SCIMP	2
GO:0030880	GO:0030880	RNA polymerase complex	8/726	112/19717	0.0548371	0.272673	0.231291	TWISTNB/TAF8/POLR2J3/GTF2H2C/TAF9B/TAF13/POLR2J2/CRCP	8
GO:0098687	GO:0098687	chromosomal region	19/726	347/19717	0.0561807	0.276072	0.234175	MRE11/PPP2R5C/XRCC5/CBX5/NBN/MCM4/PTGES3/CSNK1A1/NSL1/RPA2/HELLS/THOC6/SSB/PARP1/DCLRE1C/PPP1CA/H4C3/DAXX/PPP1CB	19
GO:0005667	GO:0005667	transcription regulator complex	22/726	415/19717	0.0564574	0.276072	0.234175	HOXA9/CBX5/MED18/RLIM/TAF8/TLE3/NCOR1/POU2F1/GATAD2B/PARP1/MEIS1/NR6A1/ELMSAN1/STAT3/GTF2H2C/TAF9B/TAF13/MIER1/SRA1/CEBPA/HOXA10/DACH1	22
GO:0000178	GO:0000178	exosome (RNase complex)	3/726	24/19717	0.0566695	0.276072	0.234175	PNPT1/CARHSP1/EXOSC6	3
GO:0005885	GO:0005885	Arp2/3 protein complex	2/726	11/19717	0.0597482	0.286879	0.243341	ACTR3/ARPC2	2
GO:0034663	GO:0034663	endoplasmic reticulum chaperone complex	2/726	11/19717	0.0597482	0.286879	0.243341	HSPA5/PDIA6	2
GO:0031301	GO:0031301	integral component of organelle membrane	19/726	350/19717	0.0601419	0.286879	0.243341	CD74/HSPA5/DHRS9/ERGIC2/SLC8B1/DERL3/HM13/TMEM33/RRBP1/CHST12/TMCO1/MARCHF6/SGPL1/PDIA3/HLA-DRB1/HLA-DRB5/HLA-E/HLA-F/TAPBP	19
GO:0000792	GO:0000792	heterochromatin	6/726	76/19717	0.0610068	0.286879	0.243341	FOXC1/CBX5/SUMO1/HELLS/CBX6/MPHOSPH8	6
GO:0030670	GO:0030670	phagocytic vesicle membrane	6/726	76/19717	0.0610068	0.286879	0.243341	VAMP8/RAC2/ANXA3/HLA-E/HLA-F/TAPBP	6
GO:0055037	GO:0055037	recycling endosome	11/726	176/19717	0.0612751	0.286879	0.243341	TMEM230/SCAMP3/RAB29/VAMP8/RAP2C/PDIA3/TUBA1A/COMMD1/RAP2B/HLA-E/HLA-F	11
GO:0030057	GO:0030057	desmosome	3/726	25/19717	0.062699	0.289782	0.245804	DSG2/JUP/KAZN	3
GO:1905354	GO:1905354	exoribonuclease complex	3/726	25/19717	0.062699	0.289782	0.245804	PNPT1/CARHSP1/EXOSC6	3
GO:0030863	GO:0030863	cortical cytoskeleton	8/726	116/19717	0.0647031	0.296135	0.251192	CTTN/MAPRE1/ACTR3/CAPZA1/HIP1/EEF1A1/TPM4/NF2	8
GO:0098562	GO:0098562	cytoplasmic side of membrane	11/726	178/19717	0.0653229	0.296135	0.251192	FKBP1A/HM13/HIP1/PTPN22/PPP3CA/EEF1A1/JUP/GNG5/CBX6/S100A6/CHMP4A	11
GO:0008540	GO:0008540	proteasome regulatory particle, base subcomplex	2/726	12/19717	0.0699924	0.296135	0.251192	PSMC1/PSMD10	2
GO:0017119	GO:0017119	Golgi transport complex	2/726	12/19717	0.0699924	0.296135	0.251192	CDC42/COG8	2
GO:0042555	GO:0042555	MCM complex	2/726	12/19717	0.0699924	0.296135	0.251192	MCM4/MMS22L	2
GO:0005602	GO:0005602	complement component C1 complex	1/726	2/19717	0.072288	0.296135	0.251192	C1QA	1
GO:0009328	GO:0009328	phenylalanine-tRNA ligase complex	1/726	2/19717	0.072288	0.296135	0.251192	FARSB	1
GO:0031251	GO:0031251	PAN complex	1/726	2/19717	0.072288	0.296135	0.251192	PAN3	1
GO:0034688	GO:0034688	integrin alphaM-beta2 complex	1/726	2/19717	0.072288	0.296135	0.251192	ITGAM	1
GO:0035370	GO:0035370	UBC13-UEV1A complex	1/726	2/19717	0.072288	0.296135	0.251192	UBE2N	1
GO:0035692	GO:0035692	macrophage migration inhibitory factor receptor complex	1/726	2/19717	0.072288	0.296135	0.251192	CD74	1
GO:0036194	GO:0036194	muscle cell projection	1/726	2/19717	0.072288	0.296135	0.251192	ARPC2	1
GO:0036195	GO:0036195	muscle cell projection membrane	1/726	2/19717	0.072288	0.296135	0.251192	ARPC2	1
GO:0045025	GO:0045025	mitochondrial degradosome	1/726	2/19717	0.072288	0.296135	0.251192	PNPT1	1
GO:0097057	GO:0097057	TRAF2-GSTP1 complex	1/726	2/19717	0.072288	0.296135	0.251192	GSTP1	1
GO:0097598	GO:0097598	sperm cytoplasmic droplet	1/726	2/19717	0.072288	0.296135	0.251192	NME8	1
GO:0098575	GO:0098575	lumenal side of lysosomal membrane	1/726	2/19717	0.072288	0.296135	0.251192	HSPA8	1
GO:1990406	GO:1990406	CGRP receptor complex	1/726	2/19717	0.072288	0.296135	0.251192	CALCRL	1
GO:1990565	GO:1990565	HSP90-CDC37 chaperone complex	1/726	2/19717	0.072288	0.296135	0.251192	HSP90AB1	1
GO:1990913	GO:1990913	sperm head plasma membrane	1/726	2/19717	0.072288	0.296135	0.251192	HSP90AB1	1
GO:0101003	GO:0101003	ficolin-1-rich granule membrane	5/726	61/19717	0.0735589	0.299638	0.254164	ITGAX/CD300A/FPR2/ATP6AP2/SERPINB10	5
GO:0001891	GO:0001891	phagocytic cup	3/726	27/19717	0.0756003	0.306224	0.25975	ANXA1/LCP1/TLR4	3
GO:0045177	GO:0045177	apical part of cell	20/726	384/19717	0.0764198	0.307814	0.261099	DSG2/CEACAM1/SNX10/CEACAM6/ABCC6/HSP90AB1/CLIC5/PARD6B/BST2/C5AR2/ANXA1/SLC2A5/ATP1B1/ATP6V1B2/MYO7B/P2RY6/KCNE1/ATP6AP2/NF2/OCLN	20
GO:0005840	GO:0005840	ribosome	15/726	272/19717	0.0789175	0.314735	0.26697	MRPS10/EIF2AK2/MRPS34/LARP4B/MRPS30/MRPS27/MRPL3/RRBP1/C12orf65/PNPT1/MRPL49/MRPS18C/AURKAIP1/MRPL30/MRPL33	15
GO:0001931	GO:0001931	uropod	2/726	13/19717	0.0807574	0.314735	0.26697	BST1/SCIMP	2
GO:0016281	GO:0016281	eukaryotic translation initiation factor 4F complex	2/726	13/19717	0.0807574	0.314735	0.26697	EIF4H/EIF4E3	2
GO:0031254	GO:0031254	cell trailing edge	2/726	13/19717	0.0807574	0.314735	0.26697	BST1/SCIMP	2
GO:0043240	GO:0043240	Fanconi anaemia nuclear complex	2/726	13/19717	0.0807574	0.314735	0.26697	FAAP24/FANCF	2
GO:0071203	GO:0071203	WASH complex	2/726	13/19717	0.0807574	0.314735	0.26697	CAPZA1/SNX27	2
GO:0030119	GO:0030119	AP-type membrane coat adaptor complex	4/726	45/19717	0.0829527	0.321553	0.272753	AP1M1/HIP1/VPS33A/AP5B1	4
GO:0016591	GO:0016591	RNA polymerase II, holoenzyme	6/726	83/19717	0.085423	0.329358	0.279374	TAF8/POLR2J3/GTF2H2C/TAF9B/TAF13/POLR2J2	6
GO:0001533	GO:0001533	cornified envelope	5/726	65/19717	0.0909129	0.345445	0.293019	DSG2/PI3/ANXA1/JUP/KAZN	5
GO:0005750	GO:0005750	mitochondrial respiratory chain complex III	2/726	14/19717	0.0919909	0.345445	0.293019	UQCRFS1/CYC1	2
GO:0036020	GO:0036020	endolysosome membrane	2/726	14/19717	0.0919909	0.345445	0.293019	TLR8/TLR7	2
GO:0042588	GO:0042588	zymogen granule	2/726	14/19717	0.0919909	0.345445	0.293019	RAB3D/TMED10	2
GO:0045275	GO:0045275	respiratory chain complex III	2/726	14/19717	0.0919909	0.345445	0.293019	UQCRFS1/CYC1	2
GO:0000151	GO:0000151	ubiquitin ligase complex	15/726	282/19717	0.0993265	0.355329	0.301403	UBE2D4/KEAP1/DERL3/KLHL2/MED20/TRIM21/KLHL8/MARCHF6/RMND5A/ZYG11B/RNF168/COMMD1/CDC26/UBE2N/TOPORS	15
GO:0031901	GO:0031901	early endosome membrane	9/726	149/19717	0.0996898	0.355329	0.301403	TSG101/GGA1/VAMP8/ANXA1/SNX27/SNX20/FCGR1B/HLA-E/HLA-F	9
GO:0000790	GO:0000790	nuclear chromatin	19/726	376/19717	0.102693	0.355329	0.301403	FOXC1/SMARCE1/HNRNPC/CBX5/TRPS1/ASF1B/UCHL5/TARDBP/SINHCAF/USP3/NCOR1/ANP32E/GATAD2B/DFFA/HNRNPK/STAT3/MORF4L1/MPHOSPH8/H4C3	19
GO:0005665	GO:0005665	RNA polymerase II, core complex	2/726	15/19717	0.103644	0.355329	0.301403	POLR2J3/POLR2J2	2
GO:0030127	GO:0030127	COPII vesicle coat	2/726	15/19717	0.103644	0.355329	0.301403	SAR1A/SEC23B	2
GO:0031083	GO:0031083	BLOC-1 complex	2/726	15/19717	0.103644	0.355329	0.301403	BLOC1S5/BLOC1S3	2
GO:0031462	GO:0031462	Cul2-RING ubiquitin ligase complex	2/726	15/19717	0.103644	0.355329	0.301403	ZYG11B/COMMD1	2
GO:0031616	GO:0031616	spindle pole centrosome	2/726	15/19717	0.103644	0.355329	0.301403	NUBP2/UBXN2B	2
GO:0008537	GO:0008537	proteasome activator complex	1/726	3/19717	0.106451	0.355329	0.301403	PSME3	1
GO:0017087	GO:0017087	mitochondrial processing peptidase complex	1/726	3/19717	0.106451	0.355329	0.301403	PMPCA	1
GO:0018444	GO:0018444	translation release factor complex	1/726	3/19717	0.106451	0.355329	0.301403	GSPT2	1
GO:0030956	GO:0030956	glutamyl-tRNA(Gln) amidotransferase complex	1/726	3/19717	0.106451	0.355329	0.301403	GATC	1
GO:0030981	GO:0030981	cortical microtubule cytoskeleton	1/726	3/19717	0.106451	0.355329	0.301403	MAPRE1	1
GO:0031510	GO:0031510	SUMO activating enzyme complex	1/726	3/19717	0.106451	0.355329	0.301403	SUMO1	1
GO:0031595	GO:0031595	nuclear proteasome complex	1/726	3/19717	0.106451	0.355329	0.301403	PSMD12	1
GO:0034751	GO:0034751	aryl hydrocarbon receptor complex	1/726	3/19717	0.106451	0.355329	0.301403	HSP90AB1	1
GO:0042585	GO:0042585	germinal vesicle	1/726	3/19717	0.106451	0.355329	0.301403	MARCKS	1
GO:0043564	GO:0043564	Ku70:Ku80 complex	1/726	3/19717	0.106451	0.355329	0.301403	XRCC5	1
GO:0048237	GO:0048237	rough endoplasmic reticulum lumen	1/726	3/19717	0.106451	0.355329	0.301403	LRPAP1	1
GO:0090443	GO:0090443	FAR/SIN/STRIPAK complex	1/726	3/19717	0.106451	0.355329	0.301403	STRN3	1
GO:1903143	GO:1903143	adrenomedullin receptor complex	1/726	3/19717	0.106451	0.355329	0.301403	CALCRL	1
GO:1905721	GO:1905721	mitotic spindle astral microtubule end	1/726	3/19717	0.106451	0.355329	0.301403	MAPRE1	1
GO:1990037	GO:1990037	Lewy body core	1/726	3/19717	0.106451	0.355329	0.301403	HERPUD1	1
GO:1990425	GO:1990425	ryanodine receptor complex	1/726	3/19717	0.106451	0.355329	0.301403	FKBP1A	1
GO:0005643	GO:0005643	nuclear pore	6/726	89/19717	0.11004	0.365617	0.31013	NUP50/TMEM33/SUMO1/NXT1/DDX19A/NUP62	6
GO:0031300	GO:0031300	intrinsic component of organelle membrane	19/726	381/19717	0.112622	0.372478	0.315949	CD74/HSPA5/DHRS9/ERGIC2/SLC8B1/DERL3/HM13/TMEM33/RRBP1/CHST12/TMCO1/MARCHF6/SGPL1/PDIA3/HLA-DRB1/HLA-DRB5/HLA-E/HLA-F/TAPBP	19
GO:0030864	GO:0030864	cortical actin cytoskeleton	6/726	90/19717	0.114462	0.375669	0.318656	CTTN/ACTR3/CAPZA1/HIP1/EEF1A1/NF2	6
GO:0005657	GO:0005657	replication fork	5/726	70/19717	0.115283	0.375669	0.318656	MRE11/NBN/BCL6/RPA2/MMS22L	5
GO:0000153	GO:0000153	cytoplasmic ubiquitin ligase complex	2/726	16/19717	0.115671	0.375669	0.318656	DERL3/MARCHF6	2
GO:0005786	GO:0005786	signal recognition particle, endoplasmic reticulum targeting	2/726	16/19717	0.115671	0.375669	0.318656	SRP54/SRP9	2
GO:0005771	GO:0005771	multivesicular body	4/726	51/19717	0.117685	0.38034	0.322618	CD74/TSG101/BST2/CD63	4
GO:0036064	GO:0036064	ciliary basal body	8/726	133/19717	0.118164	0.38034	0.322618	RABL2B/CSNK1A1/B9D2/FOPNL/RAB28/DZIP1L/CEP19/TOPORS	8
GO:0005720	GO:0005720	nuclear heterochromatin	3/726	33/19717	0.120364	0.384417	0.326077	FOXC1/CBX5/MPHOSPH8	3
GO:0044291	GO:0044291	cell-cell contact zone	5/726	71/19717	0.120497	0.384417	0.326077	DSG2/RAP2C/ATP1B1/JUP/RAP2B	5
GO:0042622	GO:0042622	photoreceptor outer segment membrane	2/726	17/19717	0.128028	0.403135	0.341954	DHRS3/PDE6G	2
GO:0099524	GO:0099524	postsynaptic cytosol	2/726	17/19717	0.128028	0.403135	0.341954	HSPA8/PIN1	2
GO:0051233	GO:0051233	spindle midzone	3/726	34/19717	0.128601	0.403135	0.341954	CDC42/CTTN/MAPRE1	3
GO:0070069	GO:0070069	cytochrome complex	3/726	34/19717	0.128601	0.403135	0.341954	COX15/UQCRFS1/CYC1	3
GO:0016324	GO:0016324	apical plasma membrane	16/726	318/19717	0.129342	0.403702	0.342435	DSG2/CEACAM1/CEACAM6/ABCC6/HSP90AB1/CLIC5/PARD6B/BST2/ANXA1/SLC2A5/ATP1B1/ATP6V1B2/P2RY6/KCNE1/ATP6AP2/OCLN	16
GO:0032587	GO:0032587	ruffle membrane	6/726	94/19717	0.133021	0.405147	0.343661	PLEK/LCP1/PIP5K1A/EEF1A1/THEM4/NF2	6
GO:0031985	GO:0031985	Golgi cisterna	7/726	116/19717	0.136337	0.405147	0.343661	ST3GAL4/TMEM59/FUT6/B4GALT5/FUT7/GCNT1/FUT11	7
GO:0000015	GO:0000015	phosphopyruvate hydratase complex	1/726	4/19717	0.139357	0.405147	0.343661	ENO1	1
GO:0000444	GO:0000444	MIS12/MIND type complex	1/726	4/19717	0.139357	0.405147	0.343661	NSL1	1
GO:0001674	GO:0001674	female germ cell nucleus	1/726	4/19717	0.139357	0.405147	0.343661	MARCKS	1
GO:0005853	GO:0005853	eukaryotic translation elongation factor 1 complex	1/726	4/19717	0.139357	0.405147	0.343661	EEF1A1	1
GO:0014802	GO:0014802	terminal cisterna	1/726	4/19717	0.139357	0.405147	0.343661	FKBP1A	1
GO:0030906	GO:0030906	retromer, cargo-selective complex	1/726	4/19717	0.139357	0.405147	0.343661	VPS26A	1
GO:0034657	GO:0034657	GID complex	1/726	4/19717	0.139357	0.405147	0.343661	RMND5A	1
GO:0035101	GO:0035101	FACT complex	1/726	4/19717	0.139357	0.405147	0.343661	MMS22L	1
GO:0035363	GO:0035363	histone locus body	1/726	4/19717	0.139357	0.405147	0.343661	ICE2	1
GO:0042721	GO:0042721	TIM22 mitochondrial import inner membrane insertion complex	1/726	4/19717	0.139357	0.405147	0.343661	TIMM10B	1
GO:0061574	GO:0061574	ASAP complex	1/726	4/19717	0.139357	0.405147	0.343661	RNPS1	1
GO:0070876	GO:0070876	SOSS complex	1/726	4/19717	0.139357	0.405147	0.343661	INIP	1
GO:0071664	GO:0071664	catenin-TCF7L2 complex	1/726	4/19717	0.139357	0.405147	0.343661	JUP	1
GO:0097452	GO:0097452	GAIT complex	1/726	4/19717	0.139357	0.405147	0.343661	GAPDH	1
GO:0097487	GO:0097487	multivesicular body, internal vesicle	1/726	4/19717	0.139357	0.405147	0.343661	CD63	1
GO:0016327	GO:0016327	apicolateral plasma membrane	2/726	18/19717	0.140674	0.407334	0.345516	JUP/OCLN	2
GO:0005814	GO:0005814	centriole	8/726	139/19717	0.141364	0.407695	0.345822	CAPG/RABL2B/NUBP2/FOPNL/DZIP1L/CEP19/TOPORS/HSPA1A	8
GO:0001772	GO:0001772	immunological synapse	3/726	36/19717	0.145644	0.416702	0.353462	SNX27/SCIMP/ALCAM	3
GO:0008180	GO:0008180	COP9 signalosome	3/726	36/19717	0.145644	0.416702	0.353462	HSPA5/HSP90AB1/HSPA1A	3
GO:0030658	GO:0030658	transport vesicle membrane	11/726	208/19717	0.146613	0.417818	0.354409	ICA1/CD74/SAR1A/CEACAM1/SEC23B/SYNGR2/TMED10/HLA-DRB1/HLA-DRB5/HLA-E/HLA-F	11
GO:0017053	GO:0017053	transcription repressor complex	5/726	77/19717	0.153976	0.436637	0.370372	CBX5/RLIM/NCOR1/GATAD2B/MIER1	5
GO:0031463	GO:0031463	Cul3-RING ubiquitin ligase complex	3/726	37/19717	0.154428	0.436637	0.370372	KEAP1/KLHL2/KLHL8	3
GO:0090575	GO:0090575	RNA polymerase II transcription regulator complex	9/726	166/19717	0.159872	0.437339	0.370967	MED18/TAF8/TLE3/POU2F1/STAT3/GTF2H2C/TAF9B/TAF13/CEBPA	9
GO:0031252	GO:0031252	cell leading edge	19/726	403/19717	0.162995	0.437339	0.370967	CAPG/CARMIL1/CTTN/KLHL2/ACTR3/PLEK/KPTN/RAC2/LCP1/PIP5K1A/ATP6V1B2/EEF1A1/THEM4/SCIMP/S100A11/ARPC2/NF2/S100A6/SRA1	19
GO:0044391	GO:0044391	ribosomal subunit	10/726	190/19717	0.164252	0.437339	0.370967	MRPS10/MRPS34/MRPS30/MRPS27/MRPL3/C12orf65/MRPL49/MRPS18C/MRPL30/MRPL33	10
GO:0030120	GO:0030120	vesicle coat	4/726	58/19717	0.164719	0.437339	0.370967	SAR1A/SEC23B/COPE/HIP1	4
GO:0005721	GO:0005721	pericentric heterochromatin	2/726	20/19717	0.166688	0.437339	0.370967	CBX5/HELLS	2
GO:0005839	GO:0005839	proteasome core complex	2/726	20/19717	0.166688	0.437339	0.370967	PSMA7/PSMB2	2
GO:0030904	GO:0030904	retromer complex	2/726	20/19717	0.166688	0.437339	0.370967	VPS26A/SNX27	2
GO:0031082	GO:0031082	BLOC complex	2/726	20/19717	0.166688	0.437339	0.370967	BLOC1S5/BLOC1S3	2
GO:0036019	GO:0036019	endolysosome	2/726	20/19717	0.166688	0.437339	0.370967	TLR8/TLR7	2
GO:0001401	GO:0001401	SAM complex	1/726	5/19717	0.171053	0.437339	0.370967	MTX1	1
GO:0005642	GO:0005642	annulate lamellae	1/726	5/19717	0.171053	0.437339	0.370967	NUP62	1
GO:0005726	GO:0005726	perichromatin fibrils	1/726	5/19717	0.171053	0.437339	0.370967	TARDBP	1
GO:0005850	GO:0005850	eukaryotic translation initiation factor 2 complex	1/726	5/19717	0.171053	0.437339	0.370967	EIF2S3	1
GO:0005955	GO:0005955	calcineurin complex	1/726	5/19717	0.171053	0.437339	0.370967	PPP3CA	1
GO:0032783	GO:0032783	super elongation complex	1/726	5/19717	0.171053	0.437339	0.370967	EAF1	1
GO:0035061	GO:0035061	interchromatin granule	1/726	5/19717	0.171053	0.437339	0.370967	TARDBP	1
GO:0042719	GO:0042719	mitochondrial intermembrane space protein transporter complex	1/726	5/19717	0.171053	0.437339	0.370967	TIMM10B	1
GO:0046696	GO:0046696	lipopolysaccharide receptor complex	1/726	5/19717	0.171053	0.437339	0.370967	TLR4	1
GO:0071817	GO:0071817	MMXD complex	1/726	5/19717	0.171053	0.437339	0.370967	CIAO1	1
GO:0090724	GO:0090724	central region of growth cone	1/726	5/19717	0.171053	0.437339	0.370967	YWHAE	1
GO:0097025	GO:0097025	MPP7-DLG1-LIN7 complex	1/726	5/19717	0.171053	0.437339	0.370967	LIN7A	1
GO:0097165	GO:0097165	nuclear stress granule	1/726	5/19717	0.171053	0.437339	0.370967	SUMO1	1
GO:0097361	GO:0097361	CIA complex	1/726	5/19717	0.171053	0.437339	0.370967	CIAO1	1
GO:0098574	GO:0098574	cytoplasmic side of lysosomal membrane	1/726	5/19717	0.171053	0.437339	0.370967	EEF1A1	1
GO:0098871	GO:0098871	postsynaptic actin cytoskeleton	1/726	5/19717	0.171053	0.437339	0.370967	KPTN	1
GO:0140007	GO:0140007	KICSTOR complex	1/726	5/19717	0.171053	0.437339	0.370967	KPTN	1
GO:1903439	GO:1903439	calcitonin family receptor complex	1/726	5/19717	0.171053	0.437339	0.370967	CALCRL	1
GO:0005669	GO:0005669	transcription factor TFIID complex	3/726	39/19717	0.172468	0.439398	0.372714	TAF8/TAF9B/TAF13	3
GO:0030027	GO:0030027	lamellipodium	10/726	193/19717	0.175719	0.446103	0.378401	CAPG/CARMIL1/CTTN/KLHL2/ACTR3/KPTN/RAC2/PIP5K1A/ARPC2/NF2	10
GO:0005778	GO:0005778	peroxisomal membrane	4/726	60/19717	0.17924	0.45186	0.383285	CAT/PEX6/ACSL1/MPV17L	4
GO:0031903	GO:0031903	microbody membrane	4/726	60/19717	0.17924	0.45186	0.383285	CAT/PEX6/ACSL1/MPV17L	4
GO:0005697	GO:0005697	telomerase holoenzyme complex	2/726	21/19717	0.179985	0.452158	0.383537	HNRNPC/PTGES3	2
GO:1990391	GO:1990391	DNA repair complex	3/726	42/19717	0.200548	0.486093	0.412322	XRCC5/DCLRE1C/MSH5	3
GO:0000347	GO:0000347	THO complex	1/726	6/19717	0.201584	0.486093	0.412322	THOC6	1
GO:0000445	GO:0000445	THO complex part of transcription export complex	1/726	6/19717	0.201584	0.486093	0.412322	THOC6	1
GO:0005787	GO:0005787	signal peptidase complex	1/726	6/19717	0.201584	0.486093	0.412322	SEC11C	1
GO:0030015	GO:0030015	CCR4-NOT core complex	1/726	6/19717	0.201584	0.486093	0.412322	CNOT9	1
GO:0030061	GO:0030061	mitochondrial crista	1/726	6/19717	0.201584	0.486093	0.412322	SLC8B1	1
GO:0031088	GO:0031088	platelet dense granule membrane	1/726	6/19717	0.201584	0.486093	0.412322	CD63	1
GO:0070765	GO:0070765	gamma-secretase complex	1/726	6/19717	0.201584	0.486093	0.412322	TMED10	1
GO:0071458	GO:0071458	integral component of cytoplasmic side of endoplasmic reticulum membrane	1/726	6/19717	0.201584	0.486093	0.412322	HM13	1
GO:0097443	GO:0097443	sorting endosome	1/726	6/19717	0.201584	0.486093	0.412322	ARHGAP1	1
GO:0097524	GO:0097524	sperm plasma membrane	1/726	6/19717	0.201584	0.486093	0.412322	HSP90AB1	1
GO:0098888	GO:0098888	extrinsic component of presynaptic membrane	1/726	6/19717	0.201584	0.486093	0.412322	HIP1	1
GO:0005791	GO:0005791	rough endoplasmic reticulum	5/726	85/19717	0.203747	0.489672	0.415358	DERL3/HM13/RPN2/SRP9/LRPAP1	5
GO:0031528	GO:0031528	microvillus membrane	2/726	23/19717	0.207006	0.495852	0.4206	CEACAM1/S100P	2
GO:0009898	GO:0009898	cytoplasmic side of plasma membrane	8/726	154/19717	0.208073	0.496758	0.421368	HIP1/PTPN22/PPP3CA/JUP/GNG5/CBX6/S100A6/CHMP4A	8
GO:0072686	GO:0072686	mitotic spindle	6/726	109/19717	0.213584	0.508231	0.431101	CAPG/CDC42/CTTN/MAPRE1/NCOR1/NUP62	6
GO:0044322	GO:0044322	endoplasmic reticulum quality control compartment	2/726	24/19717	0.220673	0.521656	0.442488	MARCHF6/RNF5	2
GO:0099522	GO:0099522	region of cytosol	2/726	24/19717	0.220673	0.521656	0.442488	HSPA8/PIN1	2
GO:0005777	GO:0005777	peroxisome	7/726	134/19717	0.224757	0.525214	0.445506	LONP2/CAT/PEX6/ACSL1/MPV17L/LACC1/NUDT19	7
GO:0042579	GO:0042579	microbody	7/726	134/19717	0.224757	0.525214	0.445506	LONP2/CAT/PEX6/ACSL1/MPV17L/LACC1/NUDT19	7
GO:0035869	GO:0035869	ciliary transition zone	4/726	66/19717	0.225092	0.525214	0.445506	B9D2/ARL3/TMEM80/TOPORS	4
GO:0099023	GO:0099023	vesicle tethering complex	4/726	66/19717	0.225092	0.525214	0.445506	CDC42/VPS33A/TRAPPC2/COG8	4
GO:0098589	GO:0098589	membrane region	15/726	328/19717	0.230146	0.52704	0.447055	BIRC3/LAT2/PGK1/TRADD/ARID3A/BST2/ATP1B1/TUBA1A/ITGAM/OLR1/KCNE1/RAP2B/PRTN3/NUP62/CD24	15
GO:0000839	GO:0000839	Hrd1p ubiquitin ligase ERAD-L complex	1/726	7/19717	0.230991	0.52704	0.447055	DERL3	1
GO:0002199	GO:0002199	zona pellucida receptor complex	1/726	7/19717	0.230991	0.52704	0.447055	CCT3	1
GO:0020003	GO:0020003	symbiont-containing vacuole	1/726	7/19717	0.230991	0.52704	0.447055	RAB29	1
GO:0035032	GO:0035032	phosphatidylinositol 3-kinase complex, class III	1/726	7/19717	0.230991	0.52704	0.447055	NRBF2	1
GO:0038037	GO:0038037	G protein-coupled receptor dimeric complex	1/726	7/19717	0.230991	0.52704	0.447055	CALCRL	1
GO:0120115	GO:0120115	Lsm2-8 complex	1/726	7/19717	0.230991	0.52704	0.447055	LSM6	1
GO:0097346	GO:0097346	INO80-type complex	2/726	25/19717	0.23441	0.533153	0.45224	UCHL5/ANP32E	2
GO:0005623	GO:0005623	cell	5/726	90/19717	0.23724	0.537892	0.45626	TXNDC15/C1QC/C1QA/CRCP/CCL23	5
GO:0098858	GO:0098858	actin-based cell projection	10/726	208/19717	0.238162	0.538291	0.456599	ACPP/CDC42/CEACAM1/KPTN/LCP1/ATP6V1B2/S100P/MYO7B/CBX6/NF2	10
GO:0030118	GO:0030118	clathrin coat	3/726	46/19717	0.239459	0.539532	0.457651	AP1M1/HIP1/VPS33A	3
GO:0005681	GO:0005681	spliceosomal complex	9/726	185/19717	0.243131	0.540477	0.458452	HNRNPC/CWF19L1/HSPA8/SMU1/HNRNPR/CWC22/LSM6/HNRNPK/SNRNP35	9
GO:0030867	GO:0030867	rough endoplasmic reticulum membrane	2/726	26/19717	0.248193	0.540477	0.458452	DERL3/SRP9	2
GO:0036452	GO:0036452	ESCRT complex	2/726	26/19717	0.248193	0.540477	0.458452	TSG101/CHMP4A	2
GO:0070971	GO:0070971	endoplasmic reticulum exit site	2/726	26/19717	0.248193	0.540477	0.458452	SAR1A/SEC23B	2
GO:0005881	GO:0005881	cytoplasmic microtubule	4/726	69/19717	0.249054	0.540477	0.458452	MAPRE1/RAB3D/ARL3/TUBA1A	4
GO:0032580	GO:0032580	Golgi cisterna membrane	5/726	92/19717	0.251044	0.540477	0.458452	ST3GAL4/FUT6/B4GALT5/FUT7/FUT11	5
GO:0005802	GO:0005802	trans-Golgi network	11/726	236/19717	0.254147	0.540477	0.458452	CD74/AP1M1/TMEM230/SCAMP3/RAB29/AP1S3/PLD4/GCNT1/HLA-DRB1/HLA-DRB5/COG8	11
GO:0000506	GO:0000506	glycosylphosphatidylinositol-N-acetylglucosaminyltransferase (GPI-GnT) complex	1/726	8/19717	0.259317	0.540477	0.458452	PIGH	1
GO:0000836	GO:0000836	Hrd1p ubiquitin ligase complex	1/726	8/19717	0.259317	0.540477	0.458452	DERL3	1
GO:0005577	GO:0005577	fibrinogen complex	1/726	8/19717	0.259317	0.540477	0.458452	FGL2	1
GO:0005915	GO:0005915	zonula adherens	1/726	8/19717	0.259317	0.540477	0.458452	JUP	1
GO:0019773	GO:0019773	proteasome core complex, alpha-subunit complex	1/726	8/19717	0.259317	0.540477	0.458452	PSMA7	1
GO:0031597	GO:0031597	cytosolic proteasome complex	1/726	8/19717	0.259317	0.540477	0.458452	PSMD14	1
GO:0036157	GO:0036157	outer dynein arm	1/726	8/19717	0.259317	0.540477	0.458452	NME8	1
GO:0043196	GO:0043196	varicosity	1/726	8/19717	0.259317	0.540477	0.458452	UCN	1
GO:0043203	GO:0043203	axon hillock	1/726	8/19717	0.259317	0.540477	0.458452	SERPINF1	1
GO:0044352	GO:0044352	pinosome	1/726	8/19717	0.259317	0.540477	0.458452	CARMIL1	1
GO:0044354	GO:0044354	macropinosome	1/726	8/19717	0.259317	0.540477	0.458452	CARMIL1	1
GO:0061200	GO:0061200	clathrin-sculpted gamma-aminobutyric acid transport vesicle	1/726	8/19717	0.259317	0.540477	0.458452	HSPA8	1
GO:0061202	GO:0061202	clathrin-sculpted gamma-aminobutyric acid transport vesicle membrane	1/726	8/19717	0.259317	0.540477	0.458452	HSPA8	1
GO:0061673	GO:0061673	mitotic spindle astral microtubule	1/726	8/19717	0.259317	0.540477	0.458452	MAPRE1	1
GO:0070847	GO:0070847	core mediator complex	1/726	8/19717	0.259317	0.540477	0.458452	MED18	1
GO:0071439	GO:0071439	clathrin complex	1/726	8/19717	0.259317	0.540477	0.458452	VPS33A	1
GO:0097413	GO:0097413	Lewy body	1/726	8/19717	0.259317	0.540477	0.458452	HERPUD1	1
GO:0099571	GO:0099571	postsynaptic cytoskeleton	1/726	8/19717	0.259317	0.540477	0.458452	KPTN	1
GO:0031312	GO:0031312	extrinsic component of organelle membrane	3/726	48/19717	0.259369	0.540477	0.458452	SNX10/FKBP1A/ANXA1	3
GO:0030137	GO:0030137	COPI-coated vesicle	2/726	27/19717	0.262	0.544387	0.461769	COPE/TMED10	2
GO:0043202	GO:0043202	lysosomal lumen	5/726	95/19717	0.272108	0.556819	0.472315	CD74/HSPA8/LUM/NEU1/IFI30	5
GO:0045121	GO:0045121	membrane raft	14/726	315/19717	0.272998	0.556819	0.472315	BIRC3/LAT2/PGK1/TRADD/ARID3A/BST2/ATP1B1/TUBA1A/ITGAM/OLR1/KCNE1/RAP2B/PRTN3/CD24	14
GO:0015935	GO:0015935	small ribosomal subunit	4/726	72/19717	0.273527	0.556819	0.472315	MRPS10/MRPS34/MRPS27/MRPS18C	4
GO:0044295	GO:0044295	axonal growth cone	2/726	28/19717	0.275812	0.556819	0.472315	HSP90AB1/KIF5B	2
GO:0098857	GO:0098857	membrane microdomain	14/726	316/19717	0.276818	0.556819	0.472315	BIRC3/LAT2/PGK1/TRADD/ARID3A/BST2/ATP1B1/TUBA1A/ITGAM/OLR1/KCNE1/RAP2B/PRTN3/CD24	14
GO:0014704	GO:0014704	intercalated disc	3/726	50/19717	0.279483	0.556819	0.472315	DSG2/ATP1B1/JUP	3
GO:0071005	GO:0071005	U2-type precatalytic spliceosome	3/726	50/19717	0.279483	0.556819	0.472315	SMU1/CWC22/LSM6	3
GO:0018995	GO:0018995	host cellular component	4/726	73/19717	0.281775	0.556819	0.472315	TSG101/NUP50/RAB29/NUP62	4
GO:0043657	GO:0043657	host cell	4/726	73/19717	0.281775	0.556819	0.472315	TSG101/NUP50/RAB29/NUP62	4
GO:0000138	GO:0000138	Golgi trans cisterna	1/726	9/19717	0.286601	0.556819	0.472315	TMEM59	1
GO:0000439	GO:0000439	transcription factor TFIIH core complex	1/726	9/19717	0.286601	0.556819	0.472315	GTF2H2C	1
GO:0005797	GO:0005797	Golgi medial cisterna	1/726	9/19717	0.286601	0.556819	0.472315	TMEM59	1
GO:0030123	GO:0030123	AP-3 adaptor complex	1/726	9/19717	0.286601	0.556819	0.472315	VPS33A	1
GO:0031264	GO:0031264	death-inducing signaling complex	1/726	9/19717	0.286601	0.556819	0.472315	TRADD	1
GO:0031618	GO:0031618	nuclear pericentric heterochromatin	1/726	9/19717	0.286601	0.556819	0.472315	CBX5	1
GO:0033180	GO:0033180	proton-transporting V-type ATPase, V1 domain	1/726	9/19717	0.286601	0.556819	0.472315	ATP6V1B2	1
GO:0036056	GO:0036056	filtration diaphragm	1/726	9/19717	0.286601	0.556819	0.472315	PPP3CA	1
GO:0036057	GO:0036057	slit diaphragm	1/726	9/19717	0.286601	0.556819	0.472315	PPP3CA	1
GO:0044294	GO:0044294	dendritic growth cone	1/726	9/19717	0.286601	0.556819	0.472315	HSP90AB1	1
GO:0065010	GO:0065010	extracellular membrane-bounded organelle	1/726	9/19717	0.286601	0.556819	0.472315	RAB29	1
GO:0070578	GO:0070578	RISC-loading complex	1/726	9/19717	0.286601	0.556819	0.472315	PRKRA	1
GO:0097648	GO:0097648	G protein-coupled receptor complex	1/726	9/19717	0.286601	0.556819	0.472315	CALCRL	1
GO:0098890	GO:0098890	extrinsic component of postsynaptic membrane	1/726	9/19717	0.286601	0.556819	0.472315	HIP1	1
GO:0015934	GO:0015934	large ribosomal subunit	6/726	121/19717	0.287376	0.556819	0.472315	MRPS30/MRPL3/C12orf65/MRPL49/MRPL30/MRPL33	6
GO:0005782	GO:0005782	peroxisomal matrix	3/726	51/19717	0.289595	0.556819	0.472315	LONP2/CAT/NUDT19	3
GO:0031907	GO:0031907	microbody lumen	3/726	51/19717	0.289595	0.556819	0.472315	LONP2/CAT/NUDT19	3
GO:0071011	GO:0071011	precatalytic spliceosome	3/726	51/19717	0.289595	0.556819	0.472315	SMU1/CWC22/LSM6	3
GO:0030131	GO:0030131	clathrin adaptor complex	2/726	29/19717	0.289608	0.556819	0.472315	AP1M1/HIP1	2
GO:0032432	GO:0032432	actin filament bundle	4/726	75/19717	0.298378	0.572156	0.485324	LCP1/TPM3/TPM4/MARCKS	4
GO:0005912	GO:0005912	adherens junction	4/726	76/19717	0.306724	0.585048	0.496259	CEACAM1/LIN7A/JUP/NF2	4
GO:0070603	GO:0070603	SWI/SNF superfamily-type complex	4/726	76/19717	0.306724	0.585048	0.496259	SMARCE1/UCHL5/ANP32E/GATAD2B	4
GO:0000813	GO:0000813	ESCRT I complex	1/726	10/19717	0.312881	0.589	0.499612	TSG101	1
GO:0000815	GO:0000815	ESCRT III complex	1/726	10/19717	0.312881	0.589	0.499612	CHMP4A	1
GO:0005916	GO:0005916	fascia adherens	1/726	10/19717	0.312881	0.589	0.499612	JUP	1
GO:0033655	GO:0033655	host cell cytoplasm part	1/726	10/19717	0.312881	0.589	0.499612	RAB29	1
GO:0070938	GO:0070938	contractile ring	1/726	10/19717	0.312881	0.589	0.499612	ALKBH4	1
GO:0031253	GO:0031253	cell projection membrane	14/726	326/19717	0.315915	0.592276	0.502391	CEACAM1/HSP90AB1/MAPRE1/PLEK/LCP1/PIP5K1A/EEF1A1/THEM4/SCIMP/DHRS3/ARPC2/S100P/PDE6G/NF2	14
GO:0005865	GO:0005865	striated muscle thin filament	2/726	31/19717	0.317085	0.592276	0.502391	TPM3/TPM4	2
GO:0008305	GO:0008305	integrin complex	2/726	31/19717	0.317085	0.592276	0.502391	ITGAX/ITGAM	2
GO:0031941	GO:0031941	filamentous actin	2/726	32/19717	0.330736	0.608075	0.515791	CARMIL1/KPTN	2
GO:0036379	GO:0036379	myofilament	2/726	32/19717	0.330736	0.608075	0.515791	TPM3/TPM4	2
GO:0042788	GO:0042788	polysomal ribosome	2/726	32/19717	0.330736	0.608075	0.515791	LARP4B/PNPT1	2
GO:0030175	GO:0030175	filopodium	5/726	104/19717	0.33711	0.608075	0.515791	ACPP/CDC42/LCP1/CBX6/NF2	5
GO:0000235	GO:0000235	astral microtubule	1/726	11/19717	0.338194	0.608075	0.515791	MAPRE1	1
GO:0005583	GO:0005583	fibrillar collagen trimer	1/726	11/19717	0.338194	0.608075	0.515791	LUM	1
GO:0005818	GO:0005818	aster	1/726	11/19717	0.338194	0.608075	0.515791	MAPRE1	1
GO:0005832	GO:0005832	chaperonin-containing T-complex	1/726	11/19717	0.338194	0.608075	0.515791	CCT3	1
GO:0019774	GO:0019774	proteasome core complex, beta-subunit complex	1/726	11/19717	0.338194	0.608075	0.515791	PSMB2	1
GO:0030430	GO:0030430	host cell cytoplasm	1/726	11/19717	0.338194	0.608075	0.515791	RAB29	1
GO:0031680	GO:0031680	G-protein beta/gamma-subunit complex	1/726	11/19717	0.338194	0.608075	0.515791	GNG5	1
GO:0042589	GO:0042589	zymogen granule membrane	1/726	11/19717	0.338194	0.608075	0.515791	TMED10	1
GO:0061827	GO:0061827	sperm head	1/726	11/19717	0.338194	0.608075	0.515791	HSP90AB1	1
GO:0098643	GO:0098643	banded collagen fibril	1/726	11/19717	0.338194	0.608075	0.515791	LUM	1
GO:1990907	GO:1990907	beta-catenin-TCF complex	1/726	11/19717	0.338194	0.608075	0.515791	TLE3	1
GO:1904949	GO:1904949	ATPase complex	4/726	80/19717	0.340301	0.61034	0.517713	SMARCE1/UCHL5/ANP32E/GATAD2B	4
GO:0005938	GO:0005938	cell cortex	13/726	308/19717	0.347072	0.613656	0.520526	CDC42/ENO1/CTTN/MAPRE1/CLIC5/ACTR3/CAPZA1/PARD6B/HIP1/EEF1A1/TPM4/NF2/MARCKS	13
GO:1904115	GO:1904115	axon cytoplasm	3/726	57/19717	0.350544	0.613656	0.520526	KIF5B/BLOC1S5/BLOC1S3	3
GO:0016234	GO:0016234	inclusion body	4/726	82/19717	0.357145	0.613656	0.520526	HERPUD1/HSP90AB1/NBN/HSPA1A	4
GO:0005790	GO:0005790	smooth endoplasmic reticulum	2/726	34/19717	0.35779	0.613656	0.520526	HSPA5/DNAJC3	2
GO:0009925	GO:0009925	basal plasma membrane	2/726	34/19717	0.35779	0.613656	0.520526	CEACAM1/C5AR2	2
GO:0031904	GO:0031904	endosome lumen	2/726	34/19717	0.35779	0.613656	0.520526	CD63/LRPAP1	2
GO:0098636	GO:0098636	protein complex involved in cell adhesion	2/726	34/19717	0.35779	0.613656	0.520526	ITGAX/ITGAM	2
GO:0005637	GO:0005637	nuclear inner membrane	3/726	58/19717	0.360679	0.613656	0.520526	RNF13/TOR1AIP1/TMEM120A	3
GO:0008023	GO:0008023	transcription elongation factor complex	3/726	58/19717	0.360679	0.613656	0.520526	ICE2/EAF1/MMS22L	3
GO:0000812	GO:0000812	Swr1 complex	1/726	12/19717	0.362576	0.613656	0.520526	ANP32E	1
GO:0005751	GO:0005751	mitochondrial respiratory chain complex IV	1/726	12/19717	0.362576	0.613656	0.520526	UQCRFS1	1
GO:0005845	GO:0005845	mRNA cap binding complex	1/726	12/19717	0.362576	0.613656	0.520526	EIF4E3	1
GO:0005890	GO:0005890	sodium:potassium-exchanging ATPase complex	1/726	12/19717	0.362576	0.613656	0.520526	ATP1B1	1
GO:0030008	GO:0030008	TRAPP complex	1/726	12/19717	0.362576	0.613656	0.520526	TRAPPC2	1
GO:0030877	GO:0030877	beta-catenin destruction complex	1/726	12/19717	0.362576	0.613656	0.520526	CSNK1A1	1
GO:0030897	GO:0030897	HOPS complex	1/726	12/19717	0.362576	0.613656	0.520526	VPS33A	1
GO:0032009	GO:0032009	early phagosome	1/726	12/19717	0.362576	0.613656	0.520526	TLR7	1
GO:0032585	GO:0032585	multivesicular body membrane	1/726	12/19717	0.362576	0.613656	0.520526	CD63	1
GO:0034709	GO:0034709	methylosome	1/726	12/19717	0.362576	0.613656	0.520526	PRMT1	1
GO:0048188	GO:0048188	Set1C/COMPASS complex	1/726	12/19717	0.362576	0.613656	0.520526	RBBP5	1
GO:0060198	GO:0060198	clathrin-sculpted vesicle	1/726	12/19717	0.362576	0.613656	0.520526	HSPA8	1
GO:0071006	GO:0071006	U2-type catalytic step 1 spliceosome	1/726	12/19717	0.362576	0.613656	0.520526	CWC22	1
GO:0071012	GO:0071012	catalytic step 1 spliceosome	1/726	12/19717	0.362576	0.613656	0.520526	CWC22	1
GO:0071564	GO:0071564	npBAF complex	1/726	12/19717	0.362576	0.613656	0.520526	SMARCE1	1
GO:0031461	GO:0031461	cullin-RING ubiquitin ligase complex	7/726	158/19717	0.363729	0.614166	0.520958	KEAP1/KLHL2/TRIM21/KLHL8/ZYG11B/COMMD1/CDC26	7
GO:0005902	GO:0005902	microvillus	4/726	83/19717	0.365566	0.615825	0.522365	CEACAM1/ATP6V1B2/S100P/MYO7B	4
GO:0045171	GO:0045171	intercellular bridge	3/726	59/19717	0.370791	0.622707	0.528203	DNAJC8/EAF1/SRA1	3
GO:0009897	GO:0009897	external side of plasma membrane	16/726	393/19717	0.376234	0.622707	0.528203	CD74/FCN1/TLR8/ANXA1/TLR4/MR1/CCR1/CX3CR1/ITGAM/ALCAM/CXCR2/ATP6AP2/CSF2RA/HLA-E/HLA-F/CD24	16
GO:0042383	GO:0042383	sarcolemma	6/726	136/19717	0.385369	0.622707	0.528203	SLC8B1/POPDC2/ANXA1/PPP3CA/SLC2A5/ATP1B1	6
GO:0000782	GO:0000782	telomere cap complex	1/726	13/19717	0.386061	0.622707	0.528203	XRCC5	1
GO:0000783	GO:0000783	nuclear telomere cap complex	1/726	13/19717	0.386061	0.622707	0.528203	XRCC5	1
GO:0000974	GO:0000974	Prp19 complex	1/726	13/19717	0.386061	0.622707	0.528203	HSPA8	1
GO:0001741	GO:0001741	XY body	1/726	13/19717	0.386061	0.622707	0.528203	SUMO1	1
GO:0005675	GO:0005675	transcription factor TFIIH holo complex	1/726	13/19717	0.386061	0.622707	0.528203	GTF2H2C	1
GO:0005688	GO:0005688	U6 snRNP	1/726	13/19717	0.386061	0.622707	0.528203	LSM6	1
GO:0005736	GO:0005736	RNA polymerase I complex	1/726	13/19717	0.386061	0.622707	0.528203	TWISTNB	1
GO:0036038	GO:0036038	MKS complex	1/726	13/19717	0.386061	0.622707	0.528203	B9D2	1
GO:0042405	GO:0042405	nuclear inclusion body	1/726	13/19717	0.386061	0.622707	0.528203	NBN	1
GO:0044233	GO:0044233	mitochondria-associated endoplasmic reticulum membrane	1/726	13/19717	0.386061	0.622707	0.528203	PDZD8	1
GO:0044292	GO:0044292	dendrite terminus	1/726	13/19717	0.386061	0.622707	0.528203	HSP90AB1	1
GO:0044666	GO:0044666	MLL3/4 complex	1/726	13/19717	0.386061	0.622707	0.528203	RBBP5	1
GO:0071014	GO:0071014	post-mRNA release spliceosomal complex	1/726	13/19717	0.386061	0.622707	0.528203	CWF19L1	1
GO:0099243	GO:0099243	extrinsic component of synaptic membrane	1/726	13/19717	0.386061	0.622707	0.528203	HIP1	1
GO:0140445	GO:0140445	chromosome, telomeric repeat region	1/726	13/19717	0.386061	0.622707	0.528203	XRCC5	1
GO:1990023	GO:1990023	mitotic spindle midzone	1/726	13/19717	0.386061	0.622707	0.528203	CTTN	1
GO:0005581	GO:0005581	collagen trimer	4/726	87/19717	0.399159	0.637791	0.540998	FCN1/LUM/C1QC/C1QA	4
GO:0071013	GO:0071013	catalytic step 2 spliceosome	4/726	87/19717	0.399159	0.637791	0.540998	HNRNPC/HNRNPR/CWC22/HNRNPK	4
GO:0097733	GO:0097733	photoreceptor cell cilium	5/726	113/19717	0.403181	0.637791	0.540998	PEX6/ARL3/DHRS3/PDE6G/TOPORS	5
GO:0019898	GO:0019898	extrinsic component of membrane	12/726	295/19717	0.4038	0.637791	0.540998	FCN1/SNX10/FKBP1A/BST1/HIP1/ANXA1/NRBF2/SYTL3/AZU1/JUP/GNG5/S100A6	12
GO:0016323	GO:0016323	basolateral plasma membrane	9/726	217/19717	0.405999	0.637791	0.540998	CEACAM1/ABCC6/HSP90AB1/LIN7A/C5AR2/ANXA1/ATP1B1/P2RY6/NAIP	9
GO:0019897	GO:0019897	extrinsic component of plasma membrane	7/726	165/19717	0.406054	0.637791	0.540998	FCN1/HIP1/ANXA1/SYTL3/JUP/GNG5/S100A6	7
GO:0005746	GO:0005746	mitochondrial respirasome	4/726	88/19717	0.407517	0.637791	0.540998	COX15/NDUFS2/UQCRFS1/CYC1	4
GO:0000346	GO:0000346	transcription export complex	1/726	14/19717	0.408682	0.637791	0.540998	THOC6	1
GO:0010369	GO:0010369	chromocenter	1/726	14/19717	0.408682	0.637791	0.540998	CBX5	1
GO:0031588	GO:0031588	nucleotide-activated protein kinase complex	1/726	14/19717	0.408682	0.637791	0.540998	PRKAG1	1
GO:0032300	GO:0032300	mismatch repair complex	1/726	14/19717	0.408682	0.637791	0.540998	MSH5	1
GO:0033276	GO:0033276	transcription factor TFTC complex	1/726	14/19717	0.408682	0.637791	0.540998	TAF9B	1
GO:0034518	GO:0034518	RNA cap binding complex	1/726	14/19717	0.408682	0.637791	0.540998	EIF4E3	1
GO:0061702	GO:0061702	inflammasome complex	1/726	14/19717	0.408682	0.637791	0.540998	CASP4	1
GO:0099523	GO:0099523	presynaptic cytosol	1/726	14/19717	0.408682	0.637791	0.540998	HSPA8	1
GO:0000788	GO:0000788	nuclear nucleosome	2/726	38/19717	0.41059	0.639386	0.542351	MPHOSPH8/H4C3	2
GO:0097731	GO:0097731	9+0 non-motile cilium	5/726	115/19717	0.417812	0.647952	0.549617	PEX6/ARL3/DHRS3/PDE6G/TOPORS	5
GO:0032391	GO:0032391	photoreceptor connecting cilium	2/726	39/19717	0.423462	0.647952	0.549617	ARL3/TOPORS	2
GO:0033017	GO:0033017	sarcoplasmic reticulum membrane	2/726	39/19717	0.423462	0.647952	0.549617	TMEM38A/FKBP1A	2
GO:0062023	GO:0062023	collagen-containing extracellular matrix	16/726	406/19717	0.426511	0.647952	0.549617	FCN1/CTSG/CLC/MMP8/SLPI/FGL2/SERPINF1/ANXA1/LUM/C1QC/CPA3/TPSAB1/C1QA/PRTN3/SERPINA1/S100A6	16
GO:0000124	GO:0000124	SAGA complex	1/726	15/19717	0.43047	0.647952	0.549617	TAF9B	1
GO:0005662	GO:0005662	DNA replication factor A complex	1/726	15/19717	0.43047	0.647952	0.549617	RPA2	1
GO:0016581	GO:0016581	NuRD complex	1/726	15/19717	0.43047	0.647952	0.549617	GATAD2B	1
GO:0030122	GO:0030122	AP-2 adaptor complex	1/726	15/19717	0.43047	0.647952	0.549617	HIP1	1
GO:0030126	GO:0030126	COPI vesicle coat	1/726	15/19717	0.43047	0.647952	0.549617	COPE	1
GO:0031011	GO:0031011	Ino80 complex	1/726	15/19717	0.43047	0.647952	0.549617	UCHL5	1
GO:0033202	GO:0033202	DNA helicase complex	1/726	15/19717	0.43047	0.647952	0.549617	UCHL5	1
GO:0033290	GO:0033290	eukaryotic 48S preinitiation complex	1/726	15/19717	0.43047	0.647952	0.549617	EIF3C	1
GO:0071565	GO:0071565	nBAF complex	1/726	15/19717	0.43047	0.647952	0.549617	SMARCE1	1
GO:0090533	GO:0090533	cation-transporting ATPase complex	1/726	15/19717	0.43047	0.647952	0.549617	ATP1B1	1
GO:0090545	GO:0090545	CHD-type complex	1/726	15/19717	0.43047	0.647952	0.549617	GATAD2B	1
GO:0098554	GO:0098554	cytoplasmic side of endoplasmic reticulum membrane	1/726	15/19717	0.43047	0.647952	0.549617	HM13	1
GO:0043296	GO:0043296	apical junction complex	6/726	143/19717	0.431507	0.648159	0.549792	LIN7A/RAP2C/PARD6B/JUP/RAP2B/OCLN	6
GO:0031091	GO:0031091	platelet alpha granule	4/726	91/19717	0.432436	0.648205	0.549831	PHACTR2/FAM49B/IGF2/SERPINA1	4
GO:0031225	GO:0031225	anchored component of membrane	7/726	170/19717	0.436238	0.651196	0.552368	CEACAM6/BST1/CEACAM8/BST2/CPM/MMP17/CD24	7
GO:0031256	GO:0031256	leading edge membrane	7/726	170/19717	0.436238	0.651196	0.552368	PLEK/LCP1/PIP5K1A/EEF1A1/THEM4/SCIMP/NF2	7
GO:0043596	GO:0043596	nuclear replication fork	2/726	41/19717	0.448756	0.660244	0.560044	RPA2/MMS22L	2
GO:0001725	GO:0001725	stress fiber	3/726	67/19717	0.450145	0.660244	0.560044	LCP1/TPM3/TPM4	3
GO:0031093	GO:0031093	platelet alpha granule lumen	3/726	67/19717	0.450145	0.660244	0.560044	FAM49B/IGF2/SERPINA1	3
GO:0097517	GO:0097517	contractile actin filament bundle	3/726	67/19717	0.450145	0.660244	0.560044	LCP1/TPM3/TPM4	3
GO:0005852	GO:0005852	eukaryotic translation initiation factor 3 complex	1/726	16/19717	0.451457	0.660244	0.560044	EIF3C	1
GO:0030128	GO:0030128	clathrin coat of endocytic vesicle	1/726	16/19717	0.451457	0.660244	0.560044	HIP1	1
GO:0033646	GO:0033646	host intracellular part	1/726	16/19717	0.451457	0.660244	0.560044	RAB29	1
GO:0043656	GO:0043656	host intracellular region	1/726	16/19717	0.451457	0.660244	0.560044	RAB29	1
GO:0098688	GO:0098688	parallel fiber to Purkinje cell synapse	1/726	16/19717	0.451457	0.660244	0.560044	SLC16A3	1
GO:0098799	GO:0098799	outer mitochondrial membrane protein complex	1/726	16/19717	0.451457	0.660244	0.560044	MTX1	1
GO:0005801	GO:0005801	cis-Golgi network	3/726	68/19717	0.459797	0.671081	0.569235	RAB29/LRPAP1/TMED10	3
GO:0005905	GO:0005905	clathrin-coated pit	3/726	69/19717	0.469377	0.67744	0.57463	CTTN/HIP1/AP1S3	3
GO:0000176	GO:0000176	nuclear exosome (RNase complex)	1/726	17/19717	0.471671	0.67744	0.57463	EXOSC6	1
GO:0005666	GO:0005666	RNA polymerase III complex	1/726	17/19717	0.471671	0.67744	0.57463	CRCP	1
GO:0005858	GO:0005858	axonemal dynein complex	1/726	17/19717	0.471671	0.67744	0.57463	NME8	1
GO:0016282	GO:0016282	eukaryotic 43S preinitiation complex	1/726	17/19717	0.471671	0.67744	0.57463	EIF3C	1
GO:0030014	GO:0030014	CCR4-NOT complex	1/726	17/19717	0.471671	0.67744	0.57463	CNOT9	1
GO:0031092	GO:0031092	platelet alpha granule membrane	1/726	17/19717	0.471671	0.67744	0.57463	PHACTR2	1
GO:0033178	GO:0033178	proton-transporting two-sector ATPase complex, catalytic domain	1/726	17/19717	0.471671	0.67744	0.57463	ATP6V1B2	1
GO:0005923	GO:0005923	bicellular tight junction	5/726	123/19717	0.47556	0.681667	0.578215	LIN7A/RAP2C/PARD6B/RAP2B/OCLN	5
GO:0061695	GO:0061695	transferase complex, transferring phosphorus-containing groups	10/726	259/19717	0.484673	0.693352	0.588127	TWISTNB/TAF8/NRBF2/POLR2J3/PRKAG1/GTF2H2C/TAF9B/TAF13/POLR2J2/CRCP	10
GO:0031527	GO:0031527	filopodium membrane	1/726	18/19717	0.491141	0.698448	0.592449	NF2	1
GO:0033643	GO:0033643	host cell part	1/726	18/19717	0.491141	0.698448	0.592449	RAB29	1
GO:0070993	GO:0070993	translation preinitiation complex	1/726	18/19717	0.491141	0.698448	0.592449	EIF3C	1
GO:0005903	GO:0005903	brush border	4/726	99/19717	0.497248	0.704906	0.597928	HSP90AB1/ACTR3/MYO7B/CLIC1	4
GO:0005844	GO:0005844	polysome	3/726	72/19717	0.497638	0.704906	0.597928	EIF4H/LARP4B/PNPT1	3
GO:0070469	GO:0070469	respirasome	4/726	100/19717	0.505135	0.713586	0.60529	COX15/NDUFS2/UQCRFS1/CYC1	4
GO:0000159	GO:0000159	protein phosphatase type 2A complex	1/726	19/19717	0.509895	0.713586	0.60529	PPP2R5C	1
GO:0016514	GO:0016514	SWI/SNF complex	1/726	19/19717	0.509895	0.713586	0.60529	SMARCE1	1
GO:0031362	GO:0031362	anchored component of external side of plasma membrane	1/726	19/19717	0.509895	0.713586	0.60529	CD24	1
GO:0043073	GO:0043073	germ cell nucleus	1/726	19/19717	0.509895	0.713586	0.60529	MARCKS	1
GO:0098644	GO:0098644	complex of collagen trimers	1/726	19/19717	0.509895	0.713586	0.60529	LUM	1
GO:0070160	GO:0070160	tight junction	5/726	128/19717	0.510694	0.713586	0.60529	LIN7A/RAP2C/PARD6B/RAP2B/OCLN	5
GO:0005819	GO:0005819	spindle	13/726	347/19717	0.514547	0.717579	0.608677	CAPG/CDC42/CTTN/NUBP2/MAPRE1/VPS4B/ARL3/NCOR1/CIAO1/CEP19/TOPORS/NUP62/UBXN2B	13
GO:0005796	GO:0005796	Golgi lumen	4/726	102/19717	0.520741	0.718223	0.609224	LUM/LRPAP1/DEFA4/RAB33B	4
GO:0005868	GO:0005868	cytoplasmic dynein complex	1/726	20/19717	0.527959	0.718223	0.609224	TOPORS	1
GO:0030132	GO:0030132	clathrin coat of coated pit	1/726	20/19717	0.527959	0.718223	0.609224	HIP1	1
GO:0030663	GO:0030663	COPI-coated vesicle membrane	1/726	20/19717	0.527959	0.718223	0.609224	COPE	1
GO:0034361	GO:0034361	very-low-density lipoprotein particle	1/726	20/19717	0.527959	0.718223	0.609224	PCYOX1	1
GO:0034385	GO:0034385	triglyceride-rich plasma lipoprotein particle	1/726	20/19717	0.527959	0.718223	0.609224	PCYOX1	1
GO:0035267	GO:0035267	NuA4 histone acetyltransferase complex	1/726	20/19717	0.527959	0.718223	0.609224	MORF4L1	1
GO:0035371	GO:0035371	microtubule plus-end	1/726	20/19717	0.527959	0.718223	0.609224	MAPRE1	1
GO:0043186	GO:0043186	P granule	1/726	20/19717	0.527959	0.718223	0.609224	CARHSP1	1
GO:0043189	GO:0043189	H4/H2A histone acetyltransferase complex	1/726	20/19717	0.527959	0.718223	0.609224	MORF4L1	1
GO:0045277	GO:0045277	respiratory chain complex IV	1/726	20/19717	0.527959	0.718223	0.609224	UQCRFS1	1
GO:0045495	GO:0045495	pole plasm	1/726	20/19717	0.527959	0.718223	0.609224	CARHSP1	1
GO:0060293	GO:0060293	germ plasm	1/726	20/19717	0.527959	0.718223	0.609224	CARHSP1	1
GO:0001650	GO:0001650	fibrillar center	5/726	132/19717	0.538095	0.728153	0.617647	SUMO1/CDCA7L/FAM111A/PAFAH1B2/UBE2N	5
GO:0015030	GO:0015030	Cajal body	3/726	77/19717	0.542975	0.728153	0.617647	ICE2/EAF1/PHAX	3
GO:0000242	GO:0000242	pericentriolar material	1/726	21/19717	0.545358	0.728153	0.617647	RABL2B	1
GO:0000930	GO:0000930	gamma-tubulin complex	1/726	21/19717	0.545358	0.728153	0.617647	TOPORS	1
GO:0005680	GO:0005680	anaphase-promoting complex	1/726	21/19717	0.545358	0.728153	0.617647	CDC26	1
GO:0032806	GO:0032806	carboxy-terminal domain protein kinase complex	1/726	21/19717	0.545358	0.728153	0.617647	GTF2H2C	1
GO:0042575	GO:0042575	DNA polymerase complex	1/726	21/19717	0.545358	0.728153	0.617647	CRCP	1
GO:0042827	GO:0042827	platelet dense granule	1/726	21/19717	0.545358	0.728153	0.617647	CD63	1
GO:0044232	GO:0044232	organelle membrane contact site	1/726	21/19717	0.545358	0.728153	0.617647	PDZD8	1
GO:0098533	GO:0098533	ATPase dependent transmembrane transport complex	1/726	21/19717	0.545358	0.728153	0.617647	ATP1B1	1
GO:0034707	GO:0034707	chloride channel complex	2/726	50/19717	0.554179	0.738564	0.626478	CLIC5/CLIC1	2
GO:0042641	GO:0042641	actomyosin	3/726	79/19717	0.560434	0.745521	0.632379	LCP1/TPM3/TPM4	3
GO:0097228	GO:0097228	sperm principal piece	1/726	22/19717	0.562116	0.746062	0.632837	NME8	1
GO:0000922	GO:0000922	spindle pole	6/726	164/19717	0.564304	0.746062	0.632837	NUBP2/VPS4B/CEP19/TOPORS/NUP62/UBXN2B	6
GO:0030286	GO:0030286	dynein complex	2/726	51/19717	0.564979	0.746062	0.632837	NME8/TOPORS	2
GO:0045178	GO:0045178	basal part of cell	2/726	51/19717	0.564979	0.746062	0.632837	CEACAM1/C5AR2	2
GO:0005911	GO:0005911	cell-cell junction	15/726	416/19717	0.570373	0.751808	0.637711	DSG2/CEACAM1/LIN7A/ACTR3/RAP2C/PARD6B/PPP3CA/ATP1B1/SH3KBP1/FGFR4/JUP/RAP2B/NF2/KAZN/OCLN	15
GO:0002080	GO:0002080	acrosomal membrane	1/726	23/19717	0.578257	0.758043	0.643	ATP8B3	1
GO:0097381	GO:0097381	photoreceptor disc membrane	1/726	23/19717	0.578257	0.758043	0.643	PDE6G	1
GO:0098827	GO:0098827	endoplasmic reticulum subcompartment	1/726	23/19717	0.578257	0.758043	0.643	FKBP1A	1
GO:0031233	GO:0031233	intrinsic component of external side of plasma membrane	1/726	24/19717	0.593804	0.775603	0.657895	CD24	1
GO:0043601	GO:0043601	nuclear replisome	1/726	24/19717	0.593804	0.775603	0.657895	RPA2	1
GO:0120111	GO:0120111	neuron projection cytoplasm	3/726	84/19717	0.602264	0.78523	0.666061	KIF5B/BLOC1S5/BLOC1S3	3
GO:0030426	GO:0030426	growth cone	6/726	171/19717	0.605234	0.786195	0.66688	CTTN/HSP90AB1/YWHAE/HNRNPR/KIF5B/CBX6	6
GO:0005871	GO:0005871	kinesin complex	2/726	55/19717	0.606275	0.786195	0.66688	YWHAE/KIF5B	2
GO:0032154	GO:0032154	cleavage furrow	2/726	55/19717	0.606275	0.786195	0.66688	PKN1/NF2	2
GO:0035327	GO:0035327	transcriptionally active chromatin	1/726	25/19717	0.608779	0.788025	0.668432	ICE2	1
GO:0098803	GO:0098803	respiratory chain complex	3/726	85/19717	0.610308	0.788588	0.668909	NDUFS2/UQCRFS1/CYC1	3
GO:0030894	GO:0030894	replisome	1/726	26/19717	0.623202	0.802373	0.680603	RPA2	1
GO:0033176	GO:0033176	proton-transporting V-type ATPase complex	1/726	26/19717	0.623202	0.802373	0.680603	ATP6V1B2	1
GO:0008076	GO:0008076	voltage-gated potassium channel complex	3/726	87/19717	0.626067	0.804624	0.682512	CTTN/SUMO1/KCNE1	3
GO:0030017	GO:0030017	sarcomere	7/726	204/19717	0.628356	0.806129	0.683789	ENO1/FKBP1A/PPP3CA/TPM3/TPM4/JUP/KCNE1	7
GO:0030427	GO:0030427	site of polarized growth	6/726	176/19717	0.633144	0.810133	0.687185	CTTN/HSP90AB1/YWHAE/HNRNPR/KIF5B/CBX6	6
GO:0001750	GO:0001750	photoreceptor outer segment	3/726	88/19717	0.633781	0.810133	0.687185	PEX6/DHRS3/PDE6G	3
GO:0005689	GO:0005689	U12-type spliceosomal complex	1/726	27/19717	0.637095	0.810133	0.687185	SNRNP35	1
GO:0005942	GO:0005942	phosphatidylinositol 3-kinase complex	1/726	27/19717	0.637095	0.810133	0.687185	NRBF2	1
GO:0032809	GO:0032809	neuronal cell body membrane	1/726	27/19717	0.637095	0.810133	0.687185	CX3CR1	1
GO:0070382	GO:0070382	exocytic vesicle	7/726	207/19717	0.643513	0.812562	0.689246	ICA1/SNCAIP/TMEM230/RABAC1/RAB3D/SYNGR2/SYTL3	7
GO:0005876	GO:0005876	spindle microtubule	2/726	59/19717	0.644527	0.812562	0.689246	MAPRE1/ARL3	2
GO:0097730	GO:0097730	non-motile cilium	5/726	149/19717	0.64559	0.812562	0.689246	PEX6/ARL3/DHRS3/PDE6G/TOPORS	5
GO:0005684	GO:0005684	U2-type spliceosomal complex	3/726	90/19717	0.648873	0.812562	0.689246	SMU1/CWC22/LSM6	3
GO:0000137	GO:0000137	Golgi cis cisterna	1/726	28/19717	0.650476	0.812562	0.689246	TMEM59	1
GO:0005732	GO:0005732	small nucleolar ribonucleoprotein complex	1/726	28/19717	0.650476	0.812562	0.689246	LSM6	1
GO:0031430	GO:0031430	M band	1/726	28/19717	0.650476	0.812562	0.689246	ENO1	1
GO:0032039	GO:0032039	integrator complex	1/726	28/19717	0.650476	0.812562	0.689246	INTS7	1
GO:0044298	GO:0044298	cell body membrane	1/726	28/19717	0.650476	0.812562	0.689246	CX3CR1	1
GO:0070461	GO:0070461	SAGA-type complex	1/726	28/19717	0.650476	0.812562	0.689246	TAF9B	1
GO:0098862	GO:0098862	cluster of actin-based cell projections	5/726	150/19717	0.651402	0.812562	0.689246	HSP90AB1/ACTR3/KPTN/MYO7B/CLIC1	5
GO:0030173	GO:0030173	integral component of Golgi membrane	2/726	60/19717	0.653619	0.813919	0.690396	ERGIC2/CHST12	2
GO:0031234	GO:0031234	extrinsic component of cytoplasmic side of plasma membrane	3/726	91/19717	0.656252	0.815789	0.691982	HIP1/GNG5/S100A6	3
GO:0016342	GO:0016342	catenin complex	1/726	29/19717	0.663364	0.817582	0.693503	JUP	1
GO:0030125	GO:0030125	clathrin vesicle coat	1/726	29/19717	0.663364	0.817582	0.693503	HIP1	1
GO:0044665	GO:0044665	MLL1/2 complex	1/726	29/19717	0.663364	0.817582	0.693503	RBBP5	1
GO:0071339	GO:0071339	MLL1 complex	1/726	29/19717	0.663364	0.817582	0.693503	RBBP5	1
GO:1990752	GO:1990752	microtubule end	1/726	29/19717	0.663364	0.817582	0.693503	MAPRE1	1
GO:0000803	GO:0000803	sex chromosome	1/726	30/19717	0.675777	0.825823	0.700494	SUMO1	1
GO:0005834	GO:0005834	heterotrimeric G-protein complex	1/726	30/19717	0.675777	0.825823	0.700494	GNG5	1
GO:0034451	GO:0034451	centriolar satellite	1/726	30/19717	0.675777	0.825823	0.700494	FOPNL	1
GO:0071007	GO:0071007	U2-type catalytic step 2 spliceosome	1/726	30/19717	0.675777	0.825823	0.700494	CWC22	1
GO:1905360	GO:1905360	GTPase complex	1/726	30/19717	0.675777	0.825823	0.700494	GNG5	1
GO:0030140	GO:0030140	trans-Golgi network transport vesicle	1/726	31/19717	0.687734	0.836182	0.709281	TMED10	1
GO:0030686	GO:0030686	90S preribosome	1/726	31/19717	0.687734	0.836182	0.709281	SRFBP1	1
GO:1902555	GO:1902555	endoribonuclease complex	1/726	31/19717	0.687734	0.836182	0.709281	PRKRA	1
GO:0034705	GO:0034705	potassium channel complex	3/726	96/19717	0.691463	0.839301	0.711926	CTTN/SUMO1/KCNE1	3
GO:0031228	GO:0031228	intrinsic component of Golgi membrane	2/726	65/19717	0.69631	0.843764	0.715712	ERGIC2/CHST12	2
GO:0034704	GO:0034704	calcium channel complex	2/726	66/19717	0.704306	0.851952	0.722657	HERPUD1/FKBP1A	2
GO:0005788	GO:0005788	endoplasmic reticulum lumen	10/726	309/19717	0.70543	0.851952	0.722657	HSPA5/MYDGF/CST3/DNAJC3/COLGALT1/PDIA6/LRPAP1/PDIA3/SERPINA1/ERO1A	10
GO:0008021	GO:0008021	synaptic vesicle	6/726	191/19717	0.709536	0.855478	0.725648	ICA1/SNCAIP/TMEM230/RABAC1/RAB3D/SYNGR2	6
GO:0000775	GO:0000775	chromosome, centromeric region	6/726	193/19717	0.718852	0.864858	0.733604	PPP2R5C/CBX5/CSNK1A1/NSL1/HELLS/DAXX	6
GO:0032153	GO:0032153	cell division site	2/726	68/19717	0.719773	0.864858	0.733604	PKN1/NF2	2
GO:0030018	GO:0030018	Z disc	4/726	132/19717	0.720915	0.864858	0.733604	FKBP1A/PPP3CA/JUP/KCNE1	4
GO:0030016	GO:0030016	myofibril	7/726	224/19717	0.722253	0.865024	0.733745	ENO1/FKBP1A/PPP3CA/TPM3/TPM4/JUP/KCNE1	7
GO:0098800	GO:0098800	inner mitochondrial membrane protein complex	4/726	135/19717	0.737055	0.881288	0.747541	TIMM10B/NDUFS2/UQCRFS1/CYC1	4
GO:0000421	GO:0000421	autophagosome membrane	1/726	36/19717	0.741226	0.883899	0.749756	RPN2	1
GO:0016529	GO:0016529	sarcoplasmic reticulum	2/726	71/19717	0.74169	0.883899	0.749756	TMEM38A/FKBP1A	2
GO:0060170	GO:0060170	ciliary membrane	2/726	72/19717	0.748663	0.888845	0.753951	DHRS3/PDE6G	2
GO:0034358	GO:0034358	plasma lipoprotein particle	1/726	37/19717	0.750772	0.888845	0.753951	PCYOX1	1
GO:1905348	GO:1905348	endonuclease complex	1/726	37/19717	0.750772	0.888845	0.753951	PRKRA	1
GO:1990777	GO:1990777	lipoprotein particle	1/726	37/19717	0.750772	0.888845	0.753951	PCYOX1	1
GO:0032993	GO:0032993	protein-DNA complex	6/726	202/19717	0.758189	0.896155	0.760152	XRCC5/RPA2/PARP1/JUP/MPHOSPH8/H4C3	6
GO:0032040	GO:0032040	small-subunit processome	1/726	38/19717	0.759966	0.896784	0.760686	UTP14C	1
GO:0043292	GO:0043292	contractile fiber	7/726	234/19717	0.762635	0.898463	0.76211	ENO1/FKBP1A/PPP3CA/TPM3/TPM4/JUP/KCNE1	7

## Sheet: MF_down
	ID	Description	GeneRatio	BgRatio	pvalue	p.adjust	qvalue	geneID	Count
GO:0016667	GO:0016667	oxidoreductase activity, acting on a sulfur group of donors	12/701	58/17696	2.27136e-06	0.00254165	0.00223311	PGK1/PCYOX1/SUOX/TMX1/PDIA6/PRDX3/PDIA3/MSRB3/ERO1A/MSRB1/SELENOT/IFI30	12
GO:0023026	GO:0023026	MHC class II protein complex binding	6/701	16/17696	2.15443e-05	0.0120541	0.0105907	CD74/HSP90AB1/YWHAE/HSPA8/ATP1B1/HLA-DRB1	6
GO:0023023	GO:0023023	MHC protein complex binding	7/701	25/17696	3.82317e-05	0.0142604	0.0125293	CD74/HSP90AB1/YWHAE/HSPA8/ATP1B1/FAM49B/HLA-DRB1	7
GO:0045296	GO:0045296	cadherin binding	29/701	331/17696	5.7588e-05	0.0161102	0.0141545	LYPLA2/MRE11/CAPG/HSPA5/ENO1/BZW1/CTTN/HSP90AB1/AHSA1/MAPRE1/PLIN3/EIF4H/YWHAE/HSPA8/PPFIBP1/CAPZA1/LRRFIP1/EIF2S3/ANXA1/TES/S100A11/S100P/HNRNPK/KIF5B/PPP1CA/JUP/ARHGAP1/HSPA1A/CLIC1	29
GO:0044183	GO:0044183	protein folding chaperone	6/701	23/17696	0.00021416	0.047929	0.0421106	CD74/HSPA5/HSPA8/CLGN/DFFA/HSPA1A	6
GO:0031072	GO:0031072	heat shock protein binding	14/701	119/17696	0.000260397	0.0485641	0.0426686	HSPA5/HSP90AB1/AHSA1/HSPA8/PTGES3/GBP1/DNAJC8/DNAJC7/STIP1/LMAN2/ITGAM/DAXX/HSPA1A/NUP62	14
GO:0003727	GO:0003727	single-stranded RNA binding	11/701	95/17696	0.00132204	0.211337	0.185681	HNRNPC/TLR8/EIF4H/TARDBP/ANXA1/PNPT1/SSB/CNBP/CBX6/TLR7/SRA1	11
GO:0050839	GO:0050839	cell adhesion molecule binding	34/701	499/17696	0.0015529	0.217212	0.190843	LYPLA2/MRE11/CAPG/HSPA5/DSG2/ENO1/BZW1/CTTN/HSP90AB1/AHSA1/MAPRE1/PLIN3/EIF4H/YWHAE/HSPA8/PPFIBP1/CAPZA1/LRRFIP1/EIF2S3/ANXA1/TES/LCP1/S100A11/S100P/HNRNPK/IGF2/KIF5B/PPP1CA/JUP/ARHGAP1/PTPN2/HSPA1A/CLIC1/S1PR2	34
GO:0004857	GO:0004857	enzyme inhibitor activity	27/701	375/17696	0.00212545	0.233913	0.205517	BIRC3/CST3/RENBP/DNAJC3/GAPDH/PHACTR1/PHACTR2/UCHL5/SET/PI3/SLPI/BST2/SERPINF1/ANXA1/ANXA3/ANP32E/TNFAIP8/DFFA/UCN/PRDX3/PDE6G/CHP1/SERPINA1/PPP1R11/FNIP1/SERPINB10/NAIP	27
GO:0061135	GO:0061135	endopeptidase regulator activity	16/701	182/17696	0.00243712	0.233913	0.205517	BIRC3/CST3/RENBP/GAPDH/PSMD14/UCHL5/PI3/SLPI/BST2/PSME3/SERPINF1/TNFAIP8/PRDX3/SERPINA1/SERPINB10/NAIP	16
GO:0048306	GO:0048306	calcium-dependent protein binding	8/701	61/17696	0.00268473	0.233913	0.205517	TSG101/CPNE3/ANXA1/ANXA3/S100A11/S100P/CHP1/S100A6	8
GO:0031625	GO:0031625	ubiquitin protein ligase binding	22/701	290/17696	0.00282057	0.233913	0.205517	HSPA5/SNCAIP/TSG101/UBE2D4/XRCC5/HSP90AB1/HM13/YWHAE/HSPA8/TPI1/SUMO1/SCAMP3/RPA2/PTPN22/MDM2/CACUL1/BAG4/NDUFS2/UBE2N/ZNF675/DAXX/HSPA1A	22
GO:0061134	GO:0061134	peptidase regulator activity	18/701	219/17696	0.00283395	0.233913	0.205517	BIRC3/CST3/RENBP/GAPDH/PSMD14/UCHL5/PI3/SLPI/BST2/PSME3/SERPINF1/NLRP12/TNFAIP8/PCOLCE2/PRDX3/SERPINA1/SERPINB10/NAIP	18
GO:0046920	GO:0046920	alpha-(1->3)-fucosyltransferase activity	3/701	8/17696	0.00298521	0.233913	0.205517	FUT6/FUT7/FUT11	3
GO:0051787	GO:0051787	misfolded protein binding	5/701	26/17696	0.00316452	0.233913	0.205517	HSPA5/DERL3/DNAJC3/HSPA8/HSPA1A	5
GO:0016853	GO:0016853	isomerase activity	14/701	158/17696	0.0041219	0.233913	0.205517	DHRS9/FKBP1A/RENBP/PTGES3/TPI1/HMGCS1/PIN1/PDIA6/NAXE/PGM2L1/PDIA3/CYP2S1/TOP3A/ERO1A	14
GO:0004579	GO:0004579	dolichyl-diphosphooligosaccharide-protein glycotransferase activity	3/701	9/17696	0.00434667	0.233913	0.205517	MAGT1/RPN2/DDOST	3
GO:0016671	GO:0016671	oxidoreductase activity, acting on a sulfur group of donors, disulfide as acceptor	3/701	9/17696	0.00434667	0.233913	0.205517	MSRB3/ERO1A/MSRB1	3
GO:1904047	GO:1904047	S-adenosyl-L-methionine binding	3/701	9/17696	0.00434667	0.233913	0.205517	GNMT/PRMT1/TPMT	3
GO:0016774	GO:0016774	phosphotransferase activity, carboxyl group as acceptor	2/701	3/17696	0.00457742	0.233913	0.205517	ALDH18A1/PGK1	2
GO:0033745	GO:0033745	L-methionine-(R)-S-oxide reductase activity	2/701	3/17696	0.00457742	0.233913	0.205517	MSRB3/MSRB1	2
GO:0015036	GO:0015036	disulfide oxidoreductase activity	6/701	40/17696	0.00459883	0.233913	0.205517	PGK1/TMX1/PDIA6/PDIA3/ERO1A/SELENOT	6
GO:0044389	GO:0044389	ubiquitin-like protein ligase binding	22/701	308/17696	0.00575201	0.24764	0.217577	HSPA5/SNCAIP/TSG101/UBE2D4/XRCC5/HSP90AB1/HM13/YWHAE/HSPA8/TPI1/SUMO1/SCAMP3/RPA2/PTPN22/MDM2/CACUL1/BAG4/NDUFS2/UBE2N/ZNF675/DAXX/HSPA1A	22
GO:0004576	GO:0004576	oligosaccharyl transferase activity	3/701	10/17696	0.00602803	0.24764	0.217577	MAGT1/RPN2/DDOST	3
GO:0008641	GO:0008641	ubiquitin-like modifier activating enzyme activity	3/701	10/17696	0.00602803	0.24764	0.217577	UBA6/MOCS3/UBA3	3
GO:0042605	GO:0042605	peptide antigen binding	5/701	31/17696	0.00694608	0.24764	0.217577	HLA-DRB1/HLA-DRB5/HLA-E/HLA-F/TAPBP	5
GO:0019205	GO:0019205	nucleobase-containing compound kinase activity	6/701	44/17696	0.00740261	0.24764	0.217577	AK2/N4BP2/AK1/NOL9/TK1/NME6	6
GO:0035257	GO:0035257	nuclear hormone receptor binding	13/701	152/17696	0.00747978	0.24764	0.217577	THRAP3/SMARCE1/SUMO1/PKN1/OASL/NCOR1/PARP1/UBA3/TRIM68/STAT3/JUP/DAXX/NUP62	13
GO:0008022	GO:0008022	protein C-terminus binding	15/701	187/17696	0.00760946	0.24764	0.217577	VTA1/MRE11/XRCC5/MAPRE1/RABAC1/SNX17/SUMO1/VPS4B/PEX6/YWHAQ/ATP1B1/PRDX3/PHB/STIP1/TAF13	15
GO:0019003	GO:0019003	GDP binding	8/701	74/17696	0.00878516	0.24764	0.217577	SRP54/GBP1/RAB29/RAP2C/ARL3/RIT1/RAB28/RAP2B	8
GO:0001635	GO:0001635	calcitonin gene-related peptide receptor activity	2/701	4/17696	0.00891453	0.24764	0.217577	CALCRL/CRCP	2
GO:0004826	GO:0004826	phenylalanine-tRNA ligase activity	2/701	4/17696	0.00891453	0.24764	0.217577	FARSB/LRRC47	2
GO:0030151	GO:0030151	molybdenum ion binding	2/701	4/17696	0.00891453	0.24764	0.217577	SUOX/MARC1	2
GO:0033743	GO:0033743	peptide-methionine (R)-S-oxide reductase activity	2/701	4/17696	0.00891453	0.24764	0.217577	MSRB3/MSRB1	2
GO:0046977	GO:0046977	TAP binding	2/701	4/17696	0.00891453	0.24764	0.217577	HLA-F/TAPBP	2
GO:0046978	GO:0046978	TAP1 binding	2/701	4/17696	0.00891453	0.24764	0.217577	HLA-F/TAPBP	2
GO:0046979	GO:0046979	TAP2 binding	2/701	4/17696	0.00891453	0.24764	0.217577	HLA-F/TAPBP	2
GO:0051731	GO:0051731	polynucleotide 5'-hydroxyl-kinase activity	2/701	4/17696	0.00891453	0.24764	0.217577	N4BP2/NOL9	2
GO:0097718	GO:0097718	disordered domain specific binding	5/701	33/17696	0.00909318	0.24764	0.217577	KEAP1/HSP90AB1/GAPDH/MDM2/HSPA1A	5
GO:0003725	GO:0003725	double-stranded RNA binding	8/701	75/17696	0.00950298	0.24764	0.217577	EIF2AK2/HSP90AB1/TLR8/EIF4H/LRRFIP1/OASL/PRKRA/TLR7	8
GO:0004866	GO:0004866	endopeptidase inhibitor activity	14/701	175/17696	0.00994128	0.24764	0.217577	BIRC3/CST3/RENBP/GAPDH/UCHL5/PI3/SLPI/BST2/SERPINF1/TNFAIP8/PRDX3/SERPINA1/SERPINB10/NAIP	14
GO:0016860	GO:0016860	intramolecular oxidoreductase activity	6/701	47/17696	0.0101927	0.24764	0.217577	PTGES3/TPI1/PDIA6/PDIA3/CYP2S1/ERO1A	6
GO:0043130	GO:0043130	ubiquitin binding	8/701	76/17696	0.0102636	0.24764	0.217577	TSG101/TP53INP2/WDR48/MDM2/RNF168/UBE2N/NUP62/UBXN2B	8
GO:0016668	GO:0016668	oxidoreductase activity, acting on a sulfur group of donors, NAD(P) as acceptor	3/701	12/17696	0.0104168	0.24764	0.217577	PGK1/PRDX3/SELENOT	3
GO:0047485	GO:0047485	protein N-terminus binding	10/701	109/17696	0.0112457	0.24764	0.217577	SMARCE1/NBN/RPA2/ALOX5AP/YWHAQ/MDM2/PARP1/MORF4L1/DAXX/HSPA1A	10
GO:0140098	GO:0140098	catalytic activity, acting on RNA	25/701	386/17696	0.0112852	0.24764	0.217577	SAMHD1/EARS2/TWISTNB/DDX55/FARSB/TSNAX/MED20/LRRC47/RNASEL/PNPT1/DBR1/FTO/ISG20L2/PAN3/TYW5/METTL2B/ZCCHC4/POLR2J3/DDX19A/RNASE2/RNASE3/METTL6/POLR2J2/CRCP/GATC	25
GO:0001882	GO:0001882	nucleoside binding	25/701	388/17696	0.0119819	0.24764	0.217577	CDC42/SAR1A/RABL2B/HSP90AB1/SRP54/SAMHD1/RAB3D/GBP1/RAB29/RAP2C/RAC2/EIF2S3/AGAP2/ARL3/RIT1/ARL11/LRRK1/EEF1A1/MX1/RAB28/CDA/TUBA1A/RAB33B/RAP2B/GSPT2	25
GO:0042826	GO:0042826	histone deacetylase binding	10/701	111/17696	0.0126794	0.24764	0.217577	CBX5/HSP90AB1/YWHAE/PKN1/NCOR1/PARP1/PHB/MIER1/HSPA1A/HOXA10	10
GO:0140375	GO:0140375	immune receptor activity	11/701	128/17696	0.0128314	0.24764	0.217577	CD74/IFNGR1/IL1R2/C5AR2/MR1/CCR1/CX3CR1/C3AR1/CXCR2/FCGR1B/CSF2RA	11
GO:0008417	GO:0008417	fucosyltransferase activity	3/701	13/17696	0.0131485	0.24764	0.217577	FUT6/FUT7/FUT11	3
GO:0098632	GO:0098632	cell-cell adhesion mediator activity	6/701	50/17696	0.0136581	0.24764	0.217577	DSG2/ANXA1/S100A11/EMB/PPP1CA/JUP	6
GO:0030414	GO:0030414	peptidase inhibitor activity	14/701	182/17696	0.0136923	0.24764	0.217577	BIRC3/CST3/RENBP/GAPDH/UCHL5/PI3/SLPI/BST2/SERPINF1/TNFAIP8/PRDX3/SERPINA1/SERPINB10/NAIP	14
GO:0032182	GO:0032182	ubiquitin-like protein binding	9/701	96/17696	0.0138122	0.24764	0.217577	TSG101/TP53INP2/WDR48/MDM2/RNF168/UBE2N/DAXX/NUP62/UBXN2B	9
GO:0005525	GO:0005525	GTP binding	24/701	374/17696	0.0142582	0.24764	0.217577	CDC42/SAR1A/RABL2B/HSP90AB1/SRP54/SAMHD1/RAB3D/GBP1/RAB29/RAP2C/RAC2/EIF2S3/AGAP2/ARL3/RIT1/ARL11/LRRK1/EEF1A1/MX1/RAB28/TUBA1A/RAB33B/RAP2B/GSPT2	24
GO:0019001	GO:0019001	guanyl nucleotide binding	25/701	394/17696	0.014282	0.24764	0.217577	CDC42/SAR1A/RABL2B/HSP90AB1/SRP54/SAMHD1/RAB3D/GBP1/RAB29/RAP2C/RAC2/EIF2S3/AGAP2/ARL3/RIT1/ARL11/LRRK1/EEF1A1/MX1/RAB28/TUBA1A/RAB33B/RAP2B/PDE6G/GSPT2	25
GO:0032561	GO:0032561	guanyl ribonucleotide binding	25/701	394/17696	0.014282	0.24764	0.217577	CDC42/SAR1A/RABL2B/HSP90AB1/SRP54/SAMHD1/RAB3D/GBP1/RAB29/RAP2C/RAC2/EIF2S3/AGAP2/ARL3/RIT1/ARL11/LRRK1/EEF1A1/MX1/RAB28/TUBA1A/RAB33B/RAP2B/PDE6G/GSPT2	25
GO:0001851	GO:0001851	complement component C3b binding	2/701	5/17696	0.0144689	0.24764	0.217577	PHB/ITGAM	2
GO:0004875	GO:0004875	complement receptor activity	2/701	5/17696	0.0144689	0.24764	0.217577	C5AR2/C3AR1	2
GO:0019834	GO:0019834	phospholipase A2 inhibitor activity	2/701	5/17696	0.0144689	0.24764	0.217577	ANXA1/ANXA3	2
GO:0032554	GO:0032554	purine deoxyribonucleotide binding	2/701	5/17696	0.0144689	0.24764	0.217577	HSP90AB1/SAMHD1	2
GO:0086083	GO:0086083	cell adhesive protein binding involved in bundle of His cell-Purkinje myocyte communication	2/701	5/17696	0.0144689	0.24764	0.217577	DSG2/JUP	2
GO:0051082	GO:0051082	unfolded protein binding	11/701	131/17696	0.0150578	0.24764	0.217577	HSPA5/HSP90AB1/DNAJC3/HSPA8/PTGES3/TRAP1/CLGN/CCT3/SRSF10/HSPA1A/TAPBP	11
GO:0051427	GO:0051427	hormone receptor binding	14/701	185/17696	0.0156001	0.24764	0.217577	THRAP3/SMARCE1/SUMO1/PKN1/OASL/NCOR1/PARP1/UBA3/UCN/TRIM68/STAT3/JUP/DAXX/NUP62	14
GO:0001671	GO:0001671	ATPase activator activity	4/701	25/17696	0.0159179	0.24764	0.217577	AHSA1/ATP1B1/TOR1AIP1/TOR1AIP2	4
GO:0043027	GO:0043027	cysteine-type endopeptidase inhibitor activity involved in apoptotic process	4/701	25/17696	0.0159179	0.24764	0.217577	BIRC3/TNFAIP8/PRDX3/NAIP	4
GO:0032550	GO:0032550	purine ribonucleoside binding	24/701	378/17696	0.0160269	0.24764	0.217577	CDC42/SAR1A/RABL2B/HSP90AB1/SRP54/SAMHD1/RAB3D/GBP1/RAB29/RAP2C/RAC2/EIF2S3/AGAP2/ARL3/RIT1/ARL11/LRRK1/EEF1A1/MX1/RAB28/TUBA1A/RAB33B/RAP2B/GSPT2	24
GO:0043021	GO:0043021	ribonucleoprotein complex binding	11/701	133/17696	0.0166957	0.24764	0.217577	HSPA5/CBX5/SRP54/EIF4H/MRPS27/RPN2/MDM2/RNASEL/SRP9/PPP1CA/YTHDF3	11
GO:0001883	GO:0001883	purine nucleoside binding	24/701	381/17696	0.0174641	0.24764	0.217577	CDC42/SAR1A/RABL2B/HSP90AB1/SRP54/SAMHD1/RAB3D/GBP1/RAB29/RAP2C/RAC2/EIF2S3/AGAP2/ARL3/RIT1/ARL11/LRRK1/EEF1A1/MX1/RAB28/TUBA1A/RAB33B/RAP2B/GSPT2	24
GO:0032549	GO:0032549	ribonucleoside binding	24/701	381/17696	0.0174641	0.24764	0.217577	CDC42/SAR1A/RABL2B/HSP90AB1/SRP54/SAMHD1/RAB3D/GBP1/RAB29/RAP2C/RAC2/EIF2S3/AGAP2/ARL3/RIT1/ARL11/LRRK1/EEF1A1/MX1/RAB28/TUBA1A/RAB33B/RAP2B/GSPT2	24
GO:0003924	GO:0003924	GTPase activity	21/701	324/17696	0.0189669	0.24764	0.217577	CDC42/SAR1A/RABL2B/SRP54/RAB3D/GBP1/RAB29/RAP2C/RAC2/EIF2S3/AGAP2/ARL3/RIT1/EEF1A1/MX1/RAB28/TUBA1A/RAB33B/GNG5/RAP2B/GSPT2	21
GO:0097153	GO:0097153	cysteine-type endopeptidase activity involved in apoptotic process	3/701	15/17696	0.0197244	0.24764	0.217577	CLC/CASP2/CASP4	3
GO:0016877	GO:0016877	ligase activity, forming carbon-sulfur bonds	5/701	40/17696	0.0201152	0.24764	0.217577	UBA6/MOCS3/UBA3/ACSL1/ACSF3	5
GO:0060590	GO:0060590	ATPase regulator activity	5/701	40/17696	0.0201152	0.24764	0.217577	AHSA1/ATP1B1/TOR1AIP1/TOR1AIP2/FNIP1	5
GO:0004064	GO:0004064	arylesterase activity	2/701	6/17696	0.0211375	0.24764	0.217577	APMAP/PON2	2
GO:0019788	GO:0019788	NEDD8 transferase activity	2/701	6/17696	0.0211375	0.24764	0.217577	MDM2/UBA3	2
GO:0032552	GO:0032552	deoxyribonucleotide binding	2/701	6/17696	0.0211375	0.24764	0.217577	HSP90AB1/SAMHD1	2
GO:0035473	GO:0035473	lipase binding	2/701	6/17696	0.0211375	0.24764	0.217577	LRPAP1/PLIN5	2
GO:0043546	GO:0043546	molybdopterin cofactor binding	2/701	6/17696	0.0211375	0.24764	0.217577	SUOX/MARC1	2
GO:0055131	GO:0055131	C3HC4-type RING finger domain binding	2/701	6/17696	0.0211375	0.24764	0.217577	HSPA8/HSPA1A	2
GO:0097642	GO:0097642	calcitonin family receptor activity	2/701	6/17696	0.0211375	0.24764	0.217577	CALCRL/CRCP	2
GO:0003899	GO:0003899	DNA-directed 5'-3' RNA polymerase activity	5/701	41/17696	0.0221853	0.24764	0.217577	TWISTNB/MED20/POLR2J3/POLR2J2/CRCP	5
GO:0051879	GO:0051879	Hsp90 protein binding	5/701	41/17696	0.0221853	0.24764	0.217577	AHSA1/PTGES3/GBP1/STIP1/NUP62	5
GO:0003756	GO:0003756	protein disulfide isomerase activity	3/701	16/17696	0.0235757	0.24764	0.217577	PDIA6/PDIA3/ERO1A	3
GO:0016864	GO:0016864	intramolecular oxidoreductase activity, transposing S-S bonds	3/701	16/17696	0.0235757	0.24764	0.217577	PDIA6/PDIA3/ERO1A	3
GO:0043028	GO:0043028	cysteine-type endopeptidase regulator activity involved in apoptotic process	5/701	42/17696	0.0243888	0.24764	0.217577	BIRC3/NLRP12/TNFAIP8/PRDX3/NAIP	5
GO:0045182	GO:0045182	translation regulator activity	11/701	141/17696	0.0245996	0.24764	0.217577	EIF2AK2/EIF4H/PAIP2B/EIF2S3/C12orf65/EEF1A1/EIF4E3/CNBP/PAIP1/EIF3C/GSPT2	11
GO:0042277	GO:0042277	peptide binding	19/701	295/17696	0.026217	0.24764	0.217577	GIPR/CD74/CALCRL/GSTP1/HSP90AB1/SRP54/ADNP/CST3/TLR4/PPP3CA/LRPAP1/ITGAM/FPR2/C1QA/HLA-DRB1/HLA-DRB5/HLA-E/HLA-F/TAPBP	19
GO:0046966	GO:0046966	thyroid hormone receptor binding	4/701	29/17696	0.0264026	0.24764	0.217577	THRAP3/OASL/NCOR1/NUP62	4
GO:0033218	GO:0033218	amide binding	22/701	356/17696	0.0267944	0.24764	0.217577	GIPR/CD74/CALCRL/GSTP1/HSP90AB1/SRP54/ADNP/CST3/GNMT/TLR4/PPP3CA/GLTP/LRPAP1/ITGAM/FPR2/C1QA/PCCA/HLA-DRB1/HLA-DRB5/HLA-E/HLA-F/TAPBP	22
GO:0098631	GO:0098631	cell adhesion mediator activity	6/701	59/17696	0.028798	0.24764	0.217577	DSG2/ANXA1/S100A11/EMB/PPP1CA/JUP	6
GO:0003747	GO:0003747	translation release factor activity	2/701	7/17696	0.0288236	0.24764	0.217577	C12orf65/GSPT2	2
GO:0008079	GO:0008079	translation termination factor activity	2/701	7/17696	0.0288236	0.24764	0.217577	C12orf65/GSPT2	2
GO:0008312	GO:0008312	7S RNA binding	2/701	7/17696	0.0288236	0.24764	0.217577	SRP54/SRP9	2
GO:0016308	GO:0016308	1-phosphatidylinositol-4-phosphate 5-kinase activity	2/701	7/17696	0.0288236	0.24764	0.217577	PIP5K1A/PIP4K2A	2
GO:0030881	GO:0030881	beta-2-microglobulin binding	2/701	7/17696	0.0288236	0.24764	0.217577	HLA-E/HLA-F	2
GO:0031730	GO:0031730	CCR5 chemokine receptor binding	2/701	7/17696	0.0288236	0.24764	0.217577	CNIH4/STAT3	2
GO:0061133	GO:0061133	endopeptidase activator activity	2/701	7/17696	0.0288236	0.24764	0.217577	PSMD14/PSME3	2
GO:1990247	GO:1990247	N6-methyladenosine-containing RNA binding	2/701	7/17696	0.0288236	0.24764	0.217577	HNRNPC/YTHDF3	2
GO:0090079	GO:0090079	translation regulator activity, nucleic acid binding	9/701	109/17696	0.0290517	0.24764	0.217577	EIF4H/PAIP2B/EIF2S3/C12orf65/EEF1A1/EIF4E3/PAIP1/EIF3C/GSPT2	9
GO:0016874	GO:0016874	ligase activity	11/701	145/17696	0.0294393	0.24764	0.217577	UBA6/EARS2/FARSB/MOCS3/LRRC47/MDM2/UBA3/ACSL1/PCCA/ACSF3/GATC	11
GO:0019955	GO:0019955	cytokine binding	10/701	128/17696	0.0309423	0.24764	0.217577	CD74/IFNGR1/IL1R2/GBP1/CCR1/CX3CR1/NRROS/CXCR2/CSF2RA/TRIM16	10
GO:0000049	GO:0000049	tRNA binding	6/701	60/17696	0.0309669	0.24764	0.217577	EARS2/MRPS27/EIF2S3/SSB/EEF1A1/TYW5	6
GO:0004842	GO:0004842	ubiquitin-protein transferase activity	23/701	382/17696	0.0310476	0.24764	0.217577	BIRC3/CDC42/UBE2D4/RNF13/RNF24/RNF141/IRF2BPL/MED20/RLIM/TRIM21/MDM2/FEM1A/MARCHF6/RMND5A/RNF168/TRIM68/UBE2V2/UBE2N/UBE2G2/TOPORS/RNF5/PPP1R11/TRIM59	23
GO:0034062	GO:0034062	5'-3' RNA polymerase activity	5/701	45/17696	0.0318238	0.24764	0.217577	TWISTNB/MED20/POLR2J3/POLR2J2/CRCP	5
GO:0097747	GO:0097747	RNA polymerase activity	5/701	45/17696	0.0318238	0.24764	0.217577	TWISTNB/MED20/POLR2J3/POLR2J2/CRCP	5
GO:0016854	GO:0016854	racemase and epimerase activity	3/701	18/17696	0.0324057	0.24764	0.217577	DHRS9/RENBP/NAXE	3
GO:0019787	GO:0019787	ubiquitin-like protein transferase activity	24/701	407/17696	0.0345746	0.24764	0.217577	BIRC3/CDC42/UBE2D4/RNF13/RNF24/RNF141/IRF2BPL/MED20/RLIM/TRIM21/MDM2/FEM1A/UBA3/MARCHF6/RMND5A/RNF168/TRIM68/UBE2V2/UBE2N/UBE2G2/TOPORS/RNF5/PPP1R11/TRIM59	24
GO:0001540	GO:0001540	amyloid-beta binding	7/701	78/17696	0.034704	0.24764	0.217577	CD74/CST3/TLR4/LRPAP1/ITGAM/FPR2/C1QA	7
GO:0004540	GO:0004540	ribonuclease activity	9/701	114/17696	0.0372295	0.24764	0.217577	SAMHD1/TSNAX/RNASEL/PNPT1/DBR1/ISG20L2/PAN3/RNASE2/RNASE3	9
GO:0098641	GO:0098641	cadherin binding involved in cell-cell adhesion	3/701	19/17696	0.0373788	0.24764	0.217577	ANXA1/S100A11/PPP1CA	3
GO:0004017	GO:0004017	adenylate kinase activity	2/701	8/17696	0.0374364	0.24764	0.217577	AK2/AK1	2
GO:0008432	GO:0008432	JUN kinase binding	2/701	8/17696	0.0374364	0.24764	0.217577	GSTP1/KIF5B	2
GO:0050815	GO:0050815	phosphoserine residue binding	2/701	8/17696	0.0374364	0.24764	0.217577	YWHAE/PIN1	2
GO:0019212	GO:0019212	phosphatase inhibitor activity	5/701	47/17696	0.0374876	0.24764	0.217577	PHACTR1/PHACTR2/SET/ANP32E/PPP1R11	5
GO:0001850	GO:0001850	complement component C3a binding	1/701	1/17696	0.0396135	0.24764	0.217577	PHB	1
GO:0002135	GO:0002135	CTP binding	1/701	1/17696	0.0396135	0.24764	0.217577	HSP90AB1	1
GO:0004349	GO:0004349	glutamate 5-kinase activity	1/701	1/17696	0.0396135	0.24764	0.217577	ALDH18A1	1
GO:0004350	GO:0004350	glutamate-5-semialdehyde dehydrogenase activity	1/701	1/17696	0.0396135	0.24764	0.217577	ALDH18A1	1
GO:0004633	GO:0004633	phosphopantothenoylcysteine decarboxylase activity	1/701	1/17696	0.0396135	0.24764	0.217577	PPCDC	1
GO:0004654	GO:0004654	polyribonucleotide nucleotidyltransferase activity	1/701	1/17696	0.0396135	0.24764	0.217577	PNPT1	1
GO:0004807	GO:0004807	triose-phosphate isomerase activity	1/701	1/17696	0.0396135	0.24764	0.217577	TPI1	1
GO:0004876	GO:0004876	complement component C3a receptor activity	1/701	1/17696	0.0396135	0.24764	0.217577	C3AR1	1
GO:0005199	GO:0005199	structural constituent of cell wall	1/701	1/17696	0.0396135	0.24764	0.217577	JUP	1
GO:0008119	GO:0008119	thiopurine S-methyltransferase activity	1/701	1/17696	0.0396135	0.24764	0.217577	TPMT	1
GO:0008419	GO:0008419	RNA lariat debranching enzyme activity	1/701	1/17696	0.0396135	0.24764	0.217577	DBR1	1
GO:0008482	GO:0008482	sulfite oxidase activity	1/701	1/17696	0.0396135	0.24764	0.217577	SUOX	1
GO:0008555	GO:0008555	ATPase-coupled chloride transmembrane transporter activity	1/701	1/17696	0.0396135	0.24764	0.217577	PCYOX1	1
GO:0008785	GO:0008785	alkyl hydroperoxide reductase activity	1/701	1/17696	0.0396135	0.24764	0.217577	PRDX3	1
GO:0008832	GO:0008832	dGTPase activity	1/701	1/17696	0.0396135	0.24764	0.217577	SAMHD1	1
GO:0008843	GO:0008843	endochitinase activity	1/701	1/17696	0.0396135	0.24764	0.217577	CHIT1	1
GO:0008929	GO:0008929	methylglyoxal synthase activity	1/701	1/17696	0.0396135	0.24764	0.217577	TPI1	1
GO:0010309	GO:0010309	acireductone dioxygenase [iron(II)-requiring] activity	1/701	1/17696	0.0396135	0.24764	0.217577	ADI1	1
GO:0015367	GO:0015367	oxoglutarate:malate antiporter activity	1/701	1/17696	0.0396135	0.24764	0.217577	SLC25A11	1
GO:0016495	GO:0016495	C-X3-C chemokine receptor activity	1/701	1/17696	0.0396135	0.24764	0.217577	CX3CR1	1
GO:0016519	GO:0016519	gastric inhibitory peptide receptor activity	1/701	1/17696	0.0396135	0.24764	0.217577	GIPR	1
GO:0016793	GO:0016793	triphosphoric monoester hydrolase activity	1/701	1/17696	0.0396135	0.24764	0.217577	SAMHD1	1
GO:0016843	GO:0016843	amine-lyase activity	1/701	1/17696	0.0396135	0.24764	0.217577	APMAP	1
GO:0016844	GO:0016844	strictosidine synthase activity	1/701	1/17696	0.0396135	0.24764	0.217577	APMAP	1
GO:0016920	GO:0016920	pyroglutamyl-peptidase activity	1/701	1/17696	0.0396135	0.24764	0.217577	PGPEP1	1
GO:0017098	GO:0017098	sulfonylurea receptor binding	1/701	1/17696	0.0396135	0.24764	0.217577	HSP90AB1	1
GO:0017174	GO:0017174	glycine N-methyltransferase activity	1/701	1/17696	0.0396135	0.24764	0.217577	GNMT	1
GO:0019780	GO:0019780	FAT10 activating enzyme activity	1/701	1/17696	0.0396135	0.24764	0.217577	UBA6	1
GO:0030372	GO:0030372	high molecular weight B cell growth factor receptor binding	1/701	1/17696	0.0396135	0.24764	0.217577	TXLNA	1
GO:0030731	GO:0030731	guanidinoacetate N-methyltransferase activity	1/701	1/17696	0.0396135	0.24764	0.217577	GAMT	1
GO:0031073	GO:0031073	cholesterol 26-hydroxylase activity	1/701	1/17696	0.0396135	0.24764	0.217577	CYP27A1	1
GO:0031249	GO:0031249	denatured protein binding	1/701	1/17696	0.0396135	0.24764	0.217577	HSPA1A	1
GO:0031867	GO:0031867	EP4 subtype prostaglandin E2 receptor binding	1/701	1/17696	0.0396135	0.24764	0.217577	FEM1A	1
GO:0032560	GO:0032560	guanyl deoxyribonucleotide binding	1/701	1/17696	0.0396135	0.24764	0.217577	SAMHD1	1
GO:0032567	GO:0032567	dGTP binding	1/701	1/17696	0.0396135	0.24764	0.217577	SAMHD1	1
GO:0035605	GO:0035605	peptidyl-cysteine S-nitrosylase activity	1/701	1/17696	0.0396135	0.24764	0.217577	GAPDH	1
GO:0035730	GO:0035730	S-nitrosoglutathione binding	1/701	1/17696	0.0396135	0.24764	0.217577	GSTP1	1
GO:0035731	GO:0035731	dinitrosyl-iron complex binding	1/701	1/17696	0.0396135	0.24764	0.217577	GSTP1	1
GO:0038182	GO:0038182	G protein-coupled bile acid receptor activity	1/701	1/17696	0.0396135	0.24764	0.217577	GPBAR1	1
GO:0042131	GO:0042131	thiamine phosphate phosphatase activity	1/701	1/17696	0.0396135	0.24764	0.217577	ACPP	1
GO:0042292	GO:0042292	URM1 activating enzyme activity	1/701	1/17696	0.0396135	0.24764	0.217577	MOCS3	1
GO:0042658	GO:0042658	MHC class II protein binding, via antigen binding groove	1/701	1/17696	0.0396135	0.24764	0.217577	CD74	1
GO:0043225	GO:0043225	ATPase-coupled inorganic anion transmembrane transporter activity	1/701	1/17696	0.0396135	0.24764	0.217577	PCYOX1	1
GO:0045127	GO:0045127	N-acetylglucosamine kinase activity	1/701	1/17696	0.0396135	0.24764	0.217577	NAGK	1
GO:0045485	GO:0045485	omega-6 fatty acid desaturase activity	1/701	1/17696	0.0396135	0.24764	0.217577	FADS1	1
GO:0047749	GO:0047749	cholestanetriol 26-monooxygenase activity	1/701	1/17696	0.0396135	0.24764	0.217577	CYP27A1	1
GO:0047933	GO:0047933	glucose-1,6-bisphosphate synthase activity	1/701	1/17696	0.0396135	0.24764	0.217577	PGM2L1	1
GO:0050115	GO:0050115	myosin-light-chain-phosphatase activity	1/701	1/17696	0.0396135	0.24764	0.217577	PPP1CB	1
GO:0050121	GO:0050121	N-acylglucosamine 2-epimerase activity	1/701	1/17696	0.0396135	0.24764	0.217577	RENBP	1
GO:0050561	GO:0050561	glutamate-tRNA(Gln) ligase activity	1/701	1/17696	0.0396135	0.24764	0.217577	EARS2	1
GO:0060703	GO:0060703	deoxyribonuclease inhibitor activity	1/701	1/17696	0.0396135	0.24764	0.217577	DFFA	1
GO:0061604	GO:0061604	molybdopterin-synthase sulfurtransferase activity	1/701	1/17696	0.0396135	0.24764	0.217577	MOCS3	1
GO:0061605	GO:0061605	molybdopterin-synthase adenylyltransferase activity	1/701	1/17696	0.0396135	0.24764	0.217577	MOCS3	1
GO:0061632	GO:0061632	RNA lariat debranching enzyme activator activity	1/701	1/17696	0.0396135	0.24764	0.217577	CWF19L1	1
GO:0061663	GO:0061663	NEDD8 ligase activity	1/701	1/17696	0.0396135	0.24764	0.217577	MDM2	1
GO:0061811	GO:0061811	ADP-ribosyl cyclase activity	1/701	1/17696	0.0396135	0.24764	0.217577	BST1	1
GO:0061812	GO:0061812	cyclic ADP-ribose hydrolase	1/701	1/17696	0.0396135	0.24764	0.217577	BST1	1
GO:0062061	GO:0062061	TAP complex binding	1/701	1/17696	0.0396135	0.24764	0.217577	TAPBP	1
GO:0070191	GO:0070191	methionine-R-sulfoxide reductase activity	1/701	1/17696	0.0396135	0.24764	0.217577	MSRB1	1
GO:0086038	GO:0086038	calcium:sodium antiporter activity involved in regulation of cardiac muscle cell membrane potential	1/701	1/17696	0.0396135	0.24764	0.217577	SLC8B1	1
GO:0090409	GO:0090409	malonyl-CoA synthetase activity	1/701	1/17696	0.0396135	0.24764	0.217577	ACSF3	1
GO:0102009	GO:0102009	proline dipeptidase activity	1/701	1/17696	0.0396135	0.24764	0.217577	PEPD	1
GO:0102524	GO:0102524	tRNAPhe (7-(3-amino-3-carboxypropyl)wyosine37-C2)-hydroxylase activity	1/701	1/17696	0.0396135	0.24764	0.217577	TYW5	1
GO:1990814	GO:1990814	DNA/DNA annealing activity	1/701	1/17696	0.0396135	0.24764	0.217577	ANXA1	1
GO:1990833	GO:1990833	clathrin-uncoating ATPase activity	1/701	1/17696	0.0396135	0.24764	0.217577	HSPA8	1
GO:0008157	GO:0008157	protein phosphatase 1 binding	3/701	20/17696	0.0427175	0.265561	0.233323	PHACTR1/PPP1CA/PPP1R11	3
GO:0016779	GO:0016779	nucleotidyltransferase activity	10/701	137/17696	0.0458756	0.283617	0.249187	TWISTNB/PTGES3/TENT5A/MOCS3/MED20/PNPT1/POLR2J3/NMNAT1/POLR2J2/CRCP	10
GO:0016427	GO:0016427	tRNA (cytosine) methyltransferase activity	2/701	9/17696	0.0468906	0.285166	0.250548	METTL2B/METTL6	2
GO:0016670	GO:0016670	oxidoreductase activity, acting on a sulfur group of donors, oxygen as acceptor	2/701	9/17696	0.0468906	0.285166	0.250548	PCYOX1/SUOX	2
GO:0019966	GO:0019966	interleukin-1 binding	2/701	9/17696	0.0468906	0.285166	0.250548	IL1R2/TRIM16	2
GO:0051087	GO:0051087	chaperone binding	8/701	102/17696	0.0494274	0.298969	0.262676	HSPA5/AHSA1/DNAJC3/HSPA8/PTGES3/BAG4/STIP1/FNIP1	8
GO:0042393	GO:0042393	histone binding	13/701	197/17696	0.0501725	0.301844	0.265201	CBX5/ASF1B/GRWD1/RBBP5/SET/PKN1/DEK/USP3/ANP32E/RNF168/BRD3/MPHOSPH8/DAXX	13
GO:0008135	GO:0008135	translation factor activity, RNA binding	7/701	85/17696	0.0513987	0.307567	0.27023	EIF4H/EIF2S3/C12orf65/EEF1A1/EIF4E3/EIF3C/GSPT2	7
GO:0016209	GO:0016209	antioxidant activity	7/701	86/17696	0.0541334	0.322209	0.283094	GSTP1/CAT/PRXL2A/ALOX5AP/PRXL2C/PRDX3/SELENOT	7
GO:0000014	GO:0000014	single-stranded DNA endodeoxyribonuclease activity	2/701	10/17696	0.0571063	0.32793	0.28812	MRE11/DCLRE1C	2
GO:0008474	GO:0008474	palmitoyl-(protein) hydrolase activity	2/701	10/17696	0.0571063	0.32793	0.28812	LYPLA2/LYPLA1	2
GO:0031419	GO:0031419	cobalamin binding	2/701	10/17696	0.0571063	0.32793	0.28812	TCN1/LMBRD1	2
GO:0098599	GO:0098599	palmitoyl hydrolase activity	2/701	10/17696	0.0571063	0.32793	0.28812	LYPLA2/LYPLA1	2
GO:0016790	GO:0016790	thiolester hydrolase activity	4/701	37/17696	0.0574383	0.32793	0.28812	LYPLA2/LYPLA1/THEM4/NUDT19	4
GO:0005544	GO:0005544	calcium-dependent phospholipid binding	5/701	53/17696	0.0579813	0.32793	0.28812	CPNE3/ANXA1/ANXA3/CPNE8/SYTL3	5
GO:0016493	GO:0016493	C-C chemokine receptor activity	3/701	23/17696	0.0608547	0.32793	0.28812	CCR1/CX3CR1/CXCR2	3
GO:0016504	GO:0016504	peptidase activator activity	4/701	38/17696	0.0622706	0.32793	0.28812	PSMD14/PSME3/NLRP12/PCOLCE2	4
GO:0061631	GO:0061631	ubiquitin conjugating enzyme activity	4/701	38/17696	0.0622706	0.32793	0.28812	UBE2D4/UBE2V2/UBE2N/UBE2G2	4
GO:0031492	GO:0031492	nucleosomal DNA binding	5/701	55/17696	0.0659911	0.32793	0.28812	SMARCE1/HNRNPC/GATAD2B/HMGN2/HMGN1	5
GO:0019957	GO:0019957	C-C chemokine binding	3/701	24/17696	0.0675777	0.32793	0.28812	CCR1/CX3CR1/CXCR2	3
GO:0001055	GO:0001055	RNA polymerase II activity	2/701	11/17696	0.0680084	0.32793	0.28812	POLR2J3/POLR2J2	2
GO:0015643	GO:0015643	toxic substance binding	2/701	11/17696	0.0680084	0.32793	0.28812	PHAX/AZU1	2
GO:0016829	GO:0016829	lyase activity	12/701	187/17696	0.0688534	0.32793	0.28812	HACD3/ENO1/XRCC5/APMAP/BST1/TPI1/ECHS1/ALOX5AP/PPCDC/SGPL1/CYP2S1/RNASE2	12
GO:0003730	GO:0003730	mRNA 3'-UTR binding	7/701	91/17696	0.0691523	0.32793	0.28812	HNRNPC/TARDBP/HNRNPR/TIAL1/CARHSP1/ZFP36L1/RNPS1	7
GO:0051287	GO:0051287	NAD binding	5/701	56/17696	0.0702158	0.32793	0.28812	ALDH2/GAPDH/PARP1/NDUFS2/IDH3A	5
GO:0016922	GO:0016922	nuclear receptor binding	8/701	110/17696	0.0706482	0.32793	0.28812	SMARCE1/SUMO1/PKN1/PARP1/UBA3/TRIM68/STAT3/DAXX	8
GO:0042287	GO:0042287	MHC protein binding	4/701	40/17696	0.0725539	0.32793	0.28812	CD74/FAM49B/HLA-E/TAPBP	4
GO:0061650	GO:0061650	ubiquitin-like protein conjugating enzyme activity	4/701	40/17696	0.0725539	0.32793	0.28812	UBE2D4/UBE2V2/UBE2N/UBE2G2	4
GO:0016796	GO:0016796	exonuclease activity, active with either ribo- or deoxyribonucleic acids and producing 5'-phosphomonoesters	5/701	57/17696	0.074586	0.32793	0.28812	MRE11/PNPT1/ISG20L2/DCLRE1C/PAN3	5
GO:0016835	GO:0016835	carbon-oxygen lyase activity	6/701	75/17696	0.0765299	0.32793	0.28812	HACD3/ENO1/XRCC5/TPI1/ECHS1/CYP2S1	6
GO:0000248	GO:0000248	C-5 sterol desaturase activity	1/701	2/17696	0.0776599	0.32793	0.28812	FADS1	1
GO:0001621	GO:0001621	G protein-coupled ADP receptor activity	1/701	2/17696	0.0776599	0.32793	0.28812	P2RY6	1
GO:0001735	GO:0001735	prenylcysteine oxidase activity	1/701	2/17696	0.0776599	0.32793	0.28812	PCYOX1	1
GO:0002134	GO:0002134	UTP binding	1/701	2/17696	0.0776599	0.32793	0.28812	HSP90AB1	1
GO:0002153	GO:0002153	steroid receptor RNA activator RNA binding	1/701	2/17696	0.0776599	0.32793	0.28812	SRA1	1
[truncated: 797 more rows]
